# Supplementary material for: Effects and prognostic values of miR-30c-5p target genes in gastric cancer via a comprehensive analysis using bioinformatics
Source: Sci Rep. 2021 Oct 18;11:20584. doi: 10.1038/s41598-021-00043-w (PMC8523699; doi:10.1038/s41598-021-00043-w)
Supplement: Supplementary file 2 — Supplementary Information 1. [file 41598_2021_43_MOESM2_ESM.xlsx]

## Sheet: TargetScan
Target gene	Representative transcript	Gene name	3P-seq tags + 5	Conserved sites total	Conserved 8mer sites	Conserved 7mer-m8 sites	Conserved 7mer-A1 sites	Poorly conserved sites total	Poorly conserved 8mer sites	Poorly conserved 7mer-m8 sites	Poorly conserved 7mer-A1 sites	6mer sites
SNX16	ENST00000353788.4	sorting nexin 16	156	1	0	0	1	2	2	0	0	0
ANKRA2	ENST00000296785.3	ankyrin repeat, family A (RFXANK-like), 2	134	2	1	1	0	1	0	1	0	0
MKRN3	ENST00000314520.3	makorin ring finger protein 3	18	3	2	1	0	0	0	0	0	0
LHX8	ENST00000294638.5	LIM homeobox 8	18	2	2	0	0	0	0	0	0	0
KLHL20	ENST00000209884.4	kelch-like family member 20	324	2	2	0	0	0	0	0	0	1
EED	ENST00000327320.4	embryonic ectoderm development	142	2	2	0	0	0	0	0	0	1
DLGAP1	ENST00000400145.2	discs, large (Drosophila) homolog-associated protein 1	8	2	2	0	0	0	0	0	0	0
MTDH	ENST00000336273.3	metadherin	5192	4	2	1	1	0	0	0	0	0
B3GNT5	ENST00000326505.3	UDP-GlcNAc:betaGal beta-1,3-N-acetylglucosaminyltransferase 5	57	3	3	0	0	0	0	0	0	0
TMEM181	ENST00000367090.3	transmembrane protein 181	924	2	1	0	1	1	0	0	1	0
STOX2	ENST00000308497.4	storkhead box 2	379	5	3	1	1	2	0	0	2	1
TWF1	ENST00000552521.1	twinfilin actin-binding protein 1	72	2	1	1	0	1	0	0	1	0
PIP4K2A	ENST00000376573.4	phosphatidylinositol-5-phosphate 4-kinase, type II, alpha	632	3	2	0	1	1	0	0	1	0
GABRB1	ENST00000295454.3	gamma-aminobutyric acid (GABA) A receptor, beta 1	5	4	3	1	0	1	0	0	1	1
SRSF7	ENST00000313117.6	serine/arginine-rich splicing factor 7	16077	1	1	0	0	0	0	0	0	1
LGI1	ENST00000371413.3	leucine-rich, glioma inactivated 1	5	1	1	0	0	0	0	0	0	0
GSKIP	ENST00000555181.1	GSK3B interacting protein	1581	1	1	0	0	1	0	1	0	1
PAPD4	ENST00000453514.1	PAP associated domain containing 4	434	2	1	1	0	1	0	0	1	0
CYP24A1	ENST00000216862.3	cytochrome P450, family 24, subfamily A, polypeptide 1	51	1	1	0	0	2	0	0	2	0
IL1RAPL2	ENST00000372582.1	interleukin 1 receptor accessory protein-like 2	5	1	1	0	0	0	0	0	0	0
WDR82	ENST00000296490.3	WD repeat domain 82	319	2	2	0	0	0	0	0	0	0
UBE2V2	ENST00000523111.2	ubiquitin-conjugating enzyme E2 variant 2	1770	1	1	0	0	1	0	0	1	1
TMEM170B	ENST00000379426.1	transmembrane protein 170B	489	1	1	0	0	3	1	2	0	1
ZNRF1	ENST00000335325.4	zinc and ring finger 1, E3 ubiquitin protein ligase	519	2	2	0	0	0	0	0	0	0
TNRC6A	ENST00000395799.3	trinucleotide repeat containing 6A	267	4	2	2	0	0	0	0	0	0
MEX3B	ENST00000558133.1	mex-3 RNA binding family member B	1401	2	1	1	0	0	0	0	0	0
CCNE2	ENST00000520509.1	cyclin E2	76	2	2	0	0	0	0	0	0	0
TTLL7	ENST00000260505.8	tubulin tyrosine ligase-like family, member 7	93	1	1	0	0	1	0	0	1	2
PTP4A1	ENST00000370651.3	protein tyrosine phosphatase type IVA, member 1	5740	2	1	1	0	0	0	0	0	0
FOXG1	ENST00000382535.3	forkhead box G1	40	2	0	2	0	1	0	1	0	0
PDE7A	ENST00000401827.3	phosphodiesterase 7A	84	2	2	0	0	1	0	1	0	0
LRRC17	ENST00000249377.4	leucine rich repeat containing 17	144	1	1	0	0	1	1	0	0	0
RORA	ENST00000335670.6	RAR-related orphan receptor A	102	4	2	2	0	1	1	0	0	0
KLHL28	ENST00000396128.4	kelch-like family member 28	9	4	1	1	2	1	1	0	0	2
DESI2	ENST00000302550.11	desumoylating isopeptidase 2	147	2	2	0	0	0	0	0	0	0
INO80D	ENST00000403263.1	INO80 complex subunit D	5	2	1	0	1	1	0	0	1	0
GAN	ENST00000568107.2	gigaxonin	185	5	1	3	1	0	0	0	0	0
UBE2I	ENST00000355803.4	ubiquitin-conjugating enzyme E2I	291	1	1	0	0	0	0	0	0	0
SCN9A	ENST00000409672.1	sodium channel, voltage-gated, type IX, alpha subunit	240	2	2	0	0	0	0	0	0	0
ARL4A	ENST00000396663.1	ADP-ribosylation factor-like 4A	213	2	2	0	0	0	0	0	0	0
RARB	ENST00000437042.2	retinoic acid receptor, beta	48	2	0	2	0	0	0	0	0	0
NFIB	ENST00000397575.3	nuclear factor I/B	1149	4	0	2	2	0	0	0	0	0
CAMK2N1	ENST00000375078.3	calcium/calmodulin-dependent protein kinase II inhibitor 1	6631	1	1	0	0	0	0	0	0	0
LIN28A	ENST00000326279.6	lin-28 homolog A (C. elegans)	5	2	1	1	0	1	0	0	1	0
GNA13	ENST00000439174.2	guanine nucleotide binding protein (G protein), alpha 13	190	2	0	0	2	2	0	1	1	1
ACTC1	ENST00000290378.4	actin, alpha, cardiac muscle 1	164	1	1	0	0	0	0	0	0	0
ZDHHC20	ENST00000320220.9	zinc finger, DHHC-type containing 20	1486	3	1	1	1	2	0	2	0	1
SOCS1	ENST00000332029.2	suppressor of cytokine signaling 1	190	1	1	0	0	0	0	0	0	0
RAB32	ENST00000367495.3	RAB32, member RAS oncogene family	1894	1	1	0	0	1	0	0	1	1
IDH1	ENST00000345146.2	isocitrate dehydrogenase 1 (NADP+), soluble	503	2	0	0	2	0	0	0	0	0
SRSF10	ENST00000343255.5	serine/arginine-rich splicing factor 10	1920	1	0	0	1	3	1	1	1	2
RFX6	ENST00000332958.2	regulatory factor X, 6	14	2	1	1	0	0	0	0	0	0
RRAD	ENST00000420652.1	Ras-related associated with diabetes	28	1	1	0	0	0	0	0	0	0
C9orf72	ENST00000380003.3	chromosome 9 open reading frame 72	25	2	1	0	1	0	0	0	0	0
ELOVL5	ENST00000370918.4	ELOVL fatty acid elongase 5	2233	1	1	0	0	0	0	0	0	2
ZPBP2	ENST00000377940.3	zona pellucida binding protein 2	5	1	1	0	0	1	0	0	1	0
C7orf43	ENST00000394035.2	chromosome 7 open reading frame 43	5436	2	0	1	1	0	0	0	0	0
E2F7	ENST00000416496.2	E2F transcription factor 7	308	3	0	0	3	0	0	0	0	0
SLC7A10	ENST00000253188.4	solute carrier family 7 (neutral amino acid transporter light chain, asc system), member 10	99	1	1	0	0	0	0	0	0	0
ATP8A1	ENST00000381668.5	ATPase, aminophospholipid transporter (APLT), class I, type 8A, member 1	48	1	1	0	0	1	0	0	1	1
MIER3	ENST00000381226.3	mesoderm induction early response 1, family member 3	112	4	1	1	2	2	0	1	1	0
COL25A1	ENST00000399132.1	collagen, type XXV, alpha 1	270	2	1	0	1	2	0	1	1	0
SCN2A	ENST00000375437.2	sodium channel, voltage-gated, type II, alpha subunit	7	3	2	1	0	0	0	0	0	1
EDNRA	ENST00000339690.5	endothelin receptor type A	35	1	1	0	0	1	0	0	1	1
RASA1	ENST00000456692.2	RAS p21 protein activator (GTPase activating protein) 1	1700	1	1	0	0	0	0	0	0	0
ZBTB11	ENST00000312938.4	zinc finger and BTB domain containing 11	179	1	1	0	0	1	0	0	1	1
REEP3	ENST00000373758.4	receptor accessory protein 3	1095	2	0	2	0	1	1	0	0	2
VIM	ENST00000224237.5	vimentin	31747	1	0	0	1	1	0	0	1	0
DOLPP1	ENST00000540102.1	dolichyldiphosphatase 1	963	2	1	1	0	0	0	0	0	0
PBRM1	ENST00000356770.4	polybromo 1	689	2	0	0	2	0	0	0	0	1
ELMOD2	ENST00000323570.3	ELMO/CED-12 domain containing 2	32	1	1	0	0	1	0	1	0	0
FAP	ENST00000188790.4	fibroblast activation protein, alpha	618	1	1	0	0	0	0	0	0	0
ATG5	ENST00000360666.4	autophagy related 5	1078	1	1	0	0	0	0	0	0	0
FBXO45	ENST00000311630.6	F-box protein 45	72	1	1	0	0	1	0	0	1	1
RHEBL1	ENST00000301068.6	Ras homolog enriched in brain like 1	21	1	1	0	0	0	0	0	0	0
FAM43A	ENST00000329759.4	family with sequence similarity 43, member A	287	2	1	1	0	0	0	0	0	0
RUNX2	ENST00000371432.3	runt-related transcription factor 2	105	2	1	1	0	2	0	1	1	1
CEP76	ENST00000262127.2	centrosomal protein 76kDa	313	1	1	0	0	0	0	0	0	0
PTPN13	ENST00000436978.1	protein tyrosine phosphatase, non-receptor type 13 (APO-1/CD95 (Fas)-associated phosphatase)	97	2	0	2	0	0	0	0	0	0
HOXA1	ENST00000355633.5	homeobox A1	157	1	1	0	0	0	0	0	0	1
AC104472.1	ENST00000399242.2	CDNA FLJ26134 fis, clone TMS03713; Uncharacterized protein	5	1	1	0	0	0	0	0	0	0
RAD23B	ENST00000358015.3	RAD23 homolog B (S. cerevisiae)	1012	2	1	1	0	0	0	0	0	0
EVX2	ENST00000308618.4	even-skipped homeobox 2	9	2	1	0	1	1	0	1	0	0
SEC23A	ENST00000537403.1	Sec23 homolog A (S. cerevisiae)	413	1	1	0	0	1	0	0	1	1
RP11-160N1.10	ENST00000377548.2		5	1	1	0	0	0	0	0	0	0
SMAD1	ENST00000302085.4	SMAD family member 1	240	1	0	0	1	1	0	0	1	0
SYNGR3	ENST00000562045.1	synaptogyrin 3	223	1	1	0	0	0	0	0	0	0
ACTR3C	ENST00000252071.4	ARP3 actin-related protein 3 homolog C (yeast)	5	1	1	0	0	0	0	0	0	0
FZD3	ENST00000240093.3	frizzled family receptor 3	192	3	3	0	0	0	0	0	0	1
ELAVL2	ENST00000380110.4	ELAV like neuron-specific RNA binding protein 2	78	1	0	0	1	1	0	0	1	0
STX2	ENST00000392373.2	syntaxin 2	216	1	1	0	0	1	0	0	1	0
RP11-497E19.2	ENST00000553678.1	Uncharacterized protein	5	1	1	0	0	0	0	0	0	0
TIA1	ENST00000433529.2	TIA1 cytotoxic granule-associated RNA binding protein	1370	2	0	1	1	0	0	0	0	1
C10orf11	ENST00000496424.2	chromosome 10 open reading frame 11	5	1	0	1	0	1	0	0	1	0
GMNC	ENST00000442080.1	geminin coiled-coil domain containing	19	2	2	0	0	0	0	0	0	1
RARG	ENST00000425354.2	retinoic acid receptor, gamma	21	2	2	0	0	0	0	0	0	0
GNG10	ENST00000374293.4	guanine nucleotide binding protein (G protein), gamma 10	407	1	1	0	0	0	0	0	0	0
PPP1R2	ENST00000328432.3	protein phosphatase 1, regulatory (inhibitor) subunit 2	8	1	1	0	0	1	1	0	0	0
RP6-24A23.6	ENST00000563887.1	Uncharacterized protein	937	1	0	0	1	2	0	2	0	0
UCP3	ENST00000314032.4	uncoupling protein 3 (mitochondrial, proton carrier)	10	1	1	0	0	1	0	1	0	0
EXTL2	ENST00000370113.3	exostosin-like glycosyltransferase 2	204	1	1	0	0	1	0	1	0	0
LHX9	ENST00000367390.3	LIM homeobox 9	40	3	1	0	2	1	0	0	1	1
PPIL3	ENST00000286175.8	peptidylprolyl isomerase (cyclophilin)-like 3	96	1	1	0	0	0	0	0	0	1
PGM3	ENST00000513973.1	phosphoglucomutase 3	707	1	1	0	0	1	0	1	0	0
STIM2	ENST00000467011.1	stromal interaction molecule 2	380	3	1	1	1	2	0	0	2	0
DOCK7	ENST00000251157.5	dedicator of cytokinesis 7	66	1	1	0	0	1	0	0	1	0
PPARGC1A	ENST00000264867.2	peroxisome proliferator-activated receptor gamma, coactivator 1 alpha	19	3	0	1	2	0	0	0	0	0
ASB3	ENST00000406625.2	Ankyrin repeat and SOCS box protein 3	317	1	1	0	0	1	0	1	0	0
STAC	ENST00000273183.3	SH3 and cysteine rich domain	172	1	1	0	0	0	0	0	0	0
LMBR1L	ENST00000267102.8	limb development membrane protein 1-like	346	1	1	0	0	1	1	0	0	0
CHD1	ENST00000284049.3	chromodomain helicase DNA binding protein 1	35	2	1	1	0	0	0	0	0	0
DBF4	ENST00000265728.1	DBF4 homolog (S. cerevisiae)	30	1	1	0	0	0	0	0	0	0
PPP1R18	ENST00000399199.3	protein phosphatase 1, regulatory subunit 18	265	3	1	0	2	0	0	0	0	0
BECN1	ENST00000438274.3	beclin 1, autophagy related	2879	1	1	0	0	0	0	0	0	0
LIN28B	ENST00000345080.4	lin-28 homolog B (C. elegans)	118	3	3	0	0	0	0	0	0	0
FAM133A	ENST00000538690.1	family with sequence similarity 133, member A	14	1	1	0	0	2	0	1	1	0
FAM49A	ENST00000381323.3	family with sequence similarity 49, member A	38	1	1	0	0	0	0	0	0	0
GALNT7	ENST00000265000.4	UDP-N-acetyl-alpha-D-galactosamine:polypeptide N-acetylgalactosaminyltransferase 7 (GalNAc-T7)	953	2	2	0	0	0	0	0	0	0
PRDM1	ENST00000369089.3	PR domain containing 1, with ZNF domain	48	2	0	0	2	1	1	0	0	0
REV1	ENST00000393445.3	REV1, polymerase (DNA directed)	1210	1	1	0	0	0	0	0	0	0
PGM1	ENST00000371084.3	phosphoglucomutase 1	612	1	1	0	0	1	0	0	1	0
COL13A1	ENST00000398974.3	collagen, type XIII, alpha 1	628	1	1	0	0	1	0	0	1	0
GPR75-ASB3	ENST00000263634.3	GPR75-ASB3 readthrough	317	1	1	0	0	1	0	1	0	0
PPID	ENST00000307720.3	peptidylprolyl isomerase D	1544	1	1	0	0	0	0	0	0	0
CAPN5	ENST00000531028.1	calpain 5	89	1	1	0	0	0	0	0	0	0
USP45	ENST00000392738.2	ubiquitin specific peptidase 45	491	1	0	1	0	2	0	1	1	2
YPEL2	ENST00000312655.4	yippee-like 2 (Drosophila)	62	2	1	0	1	1	0	0	1	0
YTHDC1	ENST00000344157.4	YTH domain containing 1	307	1	1	0	0	0	0	0	0	0
LRRC8D	ENST00000337338.5	leucine rich repeat containing 8 family, member D	96	1	1	0	0	0	0	0	0	0
R3HDM1	ENST00000264160.4	R3H domain containing 1	195	1	1	0	0	0	0	0	0	0
PLAGL2	ENST00000246229.4	pleiomorphic adenoma gene-like 2	254	3	2	0	1	1	0	0	1	0
WNK3	ENST00000375169.3	WNK lysine deficient protein kinase 3	55	2	0	2	0	0	0	0	0	2
PCGF3	ENST00000362003.5	polycomb group ring finger 3	503	2	0	0	2	0	0	0	0	1
PRPF40A	ENST00000410080.1	PRP40 pre-mRNA processing factor 40 homolog A (S. cerevisiae)	459	1	1	0	0	0	0	0	0	1
SLC35B4	ENST00000378509.4	solute carrier family 35 (UDP-xylose/UDP-N-acetylglucosamine transporter), member B4	899	2	1	1	0	1	0	0	1	0
FLJ20373	ENST00000414004.2		75	1	1	0	0	0	0	0	0	0
MSANTD3-TMEFF1	ENST00000502978.1	MSANTD3-TMEFF1 readthrough	234	1	1	0	0	0	0	0	0	0
NEDD4	ENST00000338963.2	neural precursor cell expressed, developmentally down-regulated 4, E3 ubiquitin protein ligase	289	3	2	1	0	1	0	1	0	0
NR4A2	ENST00000409108.2	nuclear receptor subfamily 4, group A, member 2	1631	1	1	0	0	0	0	0	0	0
ZFAND5	ENST00000237937.3	zinc finger, AN1-type domain 5	2522	1	1	0	0	1	0	0	1	1
CCDC117	ENST00000249064.4	coiled-coil domain containing 117	211	1	1	0	0	2	1	0	1	1
MAP3K2	ENST00000409947.1	mitogen-activated protein kinase kinase kinase 2	187	1	0	0	1	3	1	0	2	2
NECAP1	ENST00000339754.5	NECAP endocytosis associated 1	13	2	2	0	0	0	0	0	0	0
CFDP1	ENST00000283882.3	craniofacial development protein 1	482	1	1	0	0	0	0	0	0	0
PAAF1	ENST00000544552.1	proteasomal ATPase-associated factor 1	22	1	1	0	0	0	0	0	0	0
ZBTB41	ENST00000367405.4	zinc finger and BTB domain containing 41	33	2	1	1	0	2	0	1	1	0
RAB38	ENST00000243662.6	RAB38, member RAS oncogene family	11	1	1	0	0	0	0	0	0	0
TMEFF1	ENST00000374879.4	transmembrane protein with EGF-like and two follistatin-like domains 1	234	1	1	0	0	0	0	0	0	0
OMG	ENST00000247271.4	oligodendrocyte myelin glycoprotein	5	1	1	0	0	0	0	0	0	0
SOCS3	ENST00000330871.2	suppressor of cytokine signaling 3	5	1	1	0	0	0	0	0	0	0
CSAD	ENST00000267085.4	cysteine sulfinic acid decarboxylase	11	1	1	0	0	0	0	0	0	0
RAP1B	ENST00000250559.9	RAP1B, member of RAS oncogene family	3599	1	1	0	0	0	0	0	0	1
TMEM121	ENST00000392519.2	transmembrane protein 121	7	1	1	0	0	0	0	0	0	0
GNPDA1	ENST00000311337.6	glucosamine-6-phosphate deaminase 1	1130	1	1	0	0	0	0	0	0	0
CARS	ENST00000278224.9	cysteinyl-tRNA synthetase	594	1	1	0	0	0	0	0	0	0
KXD1	ENST00000540691.1	KxDL motif containing 1	117	1	1	0	0	0	0	0	0	0
SMAP1	ENST00000370452.3	small ArfGAP 1	64	1	1	0	0	0	0	0	0	0
ITGA8	ENST00000378076.3	integrin, alpha 8	7	1	1	0	0	1	0	0	1	0
IP6K3	ENST00000451316.1	inositol hexakisphosphate kinase 3	8	1	1	0	0	1	0	1	0	0
CCNT2	ENST00000295238.6	cyclin T2	381	2	1	0	1	0	0	0	0	0
FAM81A	ENST00000288228.5	family with sequence similarity 81, member A	53	2	0	2	0	1	0	1	0	0
DCBLD1	ENST00000338728.5	discoidin, CUB and LCCL domain containing 1	876	1	1	0	0	1	0	0	1	1
PFN2	ENST00000239940.7	profilin 2	2184	1	1	0	0	0	0	0	0	0
SNAI1	ENST00000244050.2	snail family zinc finger 1	486	1	1	0	0	0	0	0	0	0
AVEN	ENST00000306730.3	apoptosis, caspase activation inhibitor	230	1	1	0	0	2	1	0	1	0
ADRA2A	ENST00000280155.2	adrenoceptor alpha 2A	239	2	1	0	1	0	0	0	0	0
ANKHD1	ENST00000360839.2	ankyrin repeat and KH domain containing 1	247	1	1	0	0	0	0	0	0	0
RAB27B	ENST00000262094.5	RAB27B, member RAS oncogene family	5	1	1	0	0	1	0	0	1	1
S100PBP	ENST00000373475.5	S100P binding protein	428	2	2	0	0	2	0	2	0	0
SDAD1	ENST00000356260.5	SDA1 domain containing 1	91	1	1	0	0	3	1	2	0	0
LHX1	ENST00000254457.5	LIM homeobox 1	15	2	1	1	0	0	0	0	0	0
CALB2	ENST00000349553.5	calbindin 2	5	2	0	1	1	0	0	0	0	0
PABPC1L2B	ENST00000373521.2	poly(A) binding protein, cytoplasmic 1-like 2B	5	2	0	1	1	0	0	0	0	0
DNAJC25-GNG10	ENST00000374294.3	DNAJC25-GNG10 readthrough	407	1	1	0	0	0	0	0	0	0
SLC35F1	ENST00000360388.4	solute carrier family 35, member F1	56	1	1	0	0	2	0	1	1	0
PPARGC1B	ENST00000309241.5	peroxisome proliferator-activated receptor gamma, coactivator 1 beta	12	4	3	1	0	0	0	0	0	1
CTHRC1	ENST00000330295.5	collagen triple helix repeat containing 1	1504	1	1	0	0	0	0	0	0	0
SNX18	ENST00000343017.6	sorting nexin 18	174	1	1	0	0	2	0	1	1	0
USP48	ENST00000400301.1	ubiquitin specific peptidase 48	3036	1	1	0	0	0	0	0	0	0
VAT1L	ENST00000302536.2	vesicle amine transport 1-like	123	1	1	0	0	0	0	0	0	0
NRXN3	ENST00000281127.7	neurexin 3	14	1	1	0	0	0	0	0	0	0
CAPZA1	ENST00000263168.3	capping protein (actin filament) muscle Z-line, alpha 1	1159	1	1	0	0	0	0	0	0	0
SEPT7	ENST00000435235.1	septin 7	97	1	1	0	0	1	0	0	1	0
FOXB1	ENST00000396057.4	forkhead box B1	31	2	1	1	0	0	0	0	0	0
CDC37L1	ENST00000381854.3	cell division cycle 37-like 1	280	1	1	0	0	0	0	0	0	0
ADAM12	ENST00000368679.4	ADAM metallopeptidase domain 12	758	2	0	1	1	2	0	2	0	0
DNAJC13	ENST00000260818.6	DnaJ (Hsp40) homolog, subfamily C, member 13	256	1	1	0	0	0	0	0	0	0
FOXD1	ENST00000499003.3	forkhead box D1	423	1	1	0	0	1	1	0	0	0
ADAMTS3	ENST00000286657.4	ADAM metallopeptidase with thrombospondin type 1 motif, 3	5	1	0	1	0	1	0	0	1	1
KIAA2026	ENST00000399933.3	KIAA2026	712	1	1	0	0	0	0	0	0	0
COL9A3	ENST00000343916.3	collagen, type IX, alpha 3	37	1	1	0	0	0	0	0	0	0
CYYR1	ENST00000299340.4	cysteine/tyrosine-rich 1	5	1	1	0	0	0	0	0	0	1
DCUN1D3	ENST00000324344.4	DCN1, defective in cullin neddylation 1, domain containing 3	53	3	1	1	1	1	0	0	1	0
PPP3CA	ENST00000512215.1	protein phosphatase 3, catalytic subunit, alpha isozyme	259	2	0	0	2	0	0	0	0	0
FKBP3	ENST00000216330.3	FK506 binding protein 3, 25kDa	3211	1	0	1	0	0	0	0	0	0
ERG	ENST00000398905.1	v-ets avian erythroblastosis virus E26 oncogene homolog	184	1	1	0	0	0	0	0	0	0
AP3S1	ENST00000316788.7	adaptor-related protein complex 3, sigma 1 subunit	24	1	0	1	0	0	0	0	0	1
RAP2C	ENST00000342983.2	RAP2C, member of RAS oncogene family	604	2	0	2	0	0	0	0	0	1
CELSR3	ENST00000164024.4	cadherin, EGF LAG seven-pass G-type receptor 3	13	5	5	0	0	0	0	0	0	0
MBNL1	ENST00000357472.3	muscleblind-like splicing regulator 1	135	1	0	0	1	0	0	0	0	2
RGS17	ENST00000367225.2	regulator of G-protein signaling 17	11	2	2	0	0	2	1	0	1	1
ZNF711	ENST00000360700.4	zinc finger protein 711	5614	1	0	0	1	1	1	0	0	0
FRMD6	ENST00000395718.2	FERM domain containing 6	508	1	0	1	0	1	0	0	1	0
EPDR1	ENST00000423717.1	ependymin related 1	84	1	0	1	0	2	1	1	0	0
RAPGEF4	ENST00000409036.1	Rap guanine nucleotide exchange factor (GEF) 4	60	1	1	0	0	0	0	0	0	0
FRZB	ENST00000295113.4	frizzled-related protein	43	1	0	1	0	0	0	0	0	0
B4GALT6	ENST00000306851.5	UDP-Gal:betaGlcNAc beta 1,4- galactosyltransferase, polypeptide 6	146	1	1	0	0	1	0	1	0	0
TTPA	ENST00000260116.4	tocopherol (alpha) transfer protein	5	1	1	0	0	0	0	0	0	0
PABPC1L2A	ENST00000373519.1	poly(A) binding protein, cytoplasmic 1-like 2A	5	2	0	1	1	0	0	0	0	0
DNAJC25	ENST00000556107.1	DnaJ (Hsp40) homolog, subfamily C , member 25	407	1	1	0	0	0	0	0	0	0
MICAL1	ENST00000358807.3	microtubule associated monooxygenase, calponin and LIM domain containing 1	249	1	1	0	0	0	0	0	0	0
AC012215.1	ENST00000437887.1	Uncharacterized protein	31	1	0	0	1	1	1	0	0	0
C4orf19	ENST00000381980.4	chromosome 4 open reading frame 19	51	1	1	0	0	1	0	1	0	0
FRMPD1	ENST00000377765.3	FERM and PDZ domain containing 1	5	1	0	1	0	0	0	0	0	0
TMEM87A	ENST00000389834.4	transmembrane protein 87A	52	1	1	0	0	0	0	0	0	0
AP4E1	ENST00000261842.5	adaptor-related protein complex 4, epsilon 1 subunit	57	2	0	0	2	0	0	0	0	1
CCDC71L	ENST00000523505.1	coiled-coil domain containing 71-like	410	1	1	0	0	0	0	0	0	0
PIGA	ENST00000542278.1	phosphatidylinositol glycan anchor biosynthesis, class A	104	1	1	0	0	1	0	1	0	0
RAB3D	ENST00000222120.3	RAB3D, member RAS oncogene family	111	1	1	0	0	1	0	0	1	0
VKORC1L1	ENST00000360768.3	vitamin K epoxide reductase complex, subunit 1-like 1	2291	1	1	0	0	0	0	0	0	1
KLF10	ENST00000285407.6	Kruppel-like factor 10	320	1	1	0	0	0	0	0	0	0
ANO4	ENST00000392979.3	anoctamin 4	128	2	1	1	0	0	0	0	0	0
MSANTD4	ENST00000301919.4	Myb/SANT-like DNA-binding domain containing 4 with coiled-coils	304	1	0	0	1	1	0	1	0	0
PEX5L	ENST00000467460.1	peroxisomal biogenesis factor 5-like	5	2	2	0	0	0	0	0	0	0
GLCCI1	ENST00000223145.5	glucocorticoid induced transcript 1	654	1	1	0	0	0	0	0	0	1
TRIM23	ENST00000231524.9	tripartite motif containing 23	247	1	0	0	1	1	0	1	0	0
HOXB8	ENST00000239144.4	homeobox B8	9	1	0	0	1	0	0	0	0	1
YAF2	ENST00000327791.4	YY1 associated factor 2	413	2	1	1	0	1	0	0	1	0
TFDP1	ENST00000375370.5	transcription factor Dp-1	8913	1	1	0	0	0	0	0	0	0
UBE2J1	ENST00000435041.2	ubiquitin-conjugating enzyme E2, J1	1318	2	2	0	0	1	0	0	1	0
BDP1	ENST00000380675.2	B double prime 1, subunit of RNA polymerase III transcription initiation factor IIIB	12	2	1	1	0	0	0	0	0	0
GALNT1	ENST00000269195.5	UDP-N-acetyl-alpha-D-galactosamine:polypeptide N-acetylgalactosaminyltransferase 1 (GalNAc-T1)	2466	1	1	0	0	0	0	0	0	0
ZNF608	ENST00000504926.1	zinc finger protein 608	22	1	1	0	0	0	0	0	0	0
OVOL1	ENST00000335987.3	ovo-like 1(Drosophila)	5	1	1	0	0	0	0	0	0	0
DLGAP2	ENST00000421627.2	discs, large (Drosophila) homolog-associated protein 2	5	1	0	0	1	2	1	1	0	1
JDP2	ENST00000435893.2	Jun dimerization protein 2	110	1	1	0	0	0	0	0	0	1
CCDC43	ENST00000457422.2	coiled-coil domain containing 43	36	1	1	0	0	0	0	0	0	0
MYBL2	ENST00000217026.4	v-myb avian myeloblastosis viral oncogene homolog-like 2	71	1	1	0	0	0	0	0	0	0
RTCB	ENST00000451746.2	RNA 2',3'-cyclic phosphate and 5'-OH ligase	9513	1	1	0	0	0	0	0	0	0
OXR1	ENST00000312046.6	oxidation resistance 1	27	1	1	0	0	0	0	0	0	1
TMEM229A	ENST00000455783.1	transmembrane protein 229A	5	1	0	1	0	2	0	1	1	0
NHLH2	ENST00000320238.3	nescient helix loop helix 2	16	1	1	0	0	0	0	0	0	0
YPEL5	ENST00000379520.3	yippee-like 5 (Drosophila)	307	1	1	0	0	0	0	0	0	0
SLC5A11	ENST00000347898.3	solute carrier family 5 (sodium/inositol cotransporter), member 11	5	1	0	1	0	0	0	0	0	0
CARF	ENST00000402905.3	calcium responsive transcription factor	27	1	1	0	0	1	1	0	0	1
GNAI2	ENST00000313601.6	guanine nucleotide binding protein (G protein), alpha inhibiting activity polypeptide 2	27	2	2	0	0	0	0	0	0	0
HLX	ENST00000366903.6	H2.0-like homeobox	28	1	0	1	0	0	0	0	0	0
TVP23B	ENST00000307767.8	trans-golgi network vesicle protein 23 homolog B (S. cerevisiae)	5	1	1	0	0	0	0	0	0	0
MZT1	ENST00000377818.3	mitotic spindle organizing protein 1	157	2	2	0	0	0	0	0	0	0
DOC2A	ENST00000350119.4	double C2-like domains, alpha	10	2	0	1	1	0	0	0	0	0
CHST2	ENST00000309575.3	carbohydrate (N-acetylglucosamine-6-O) sulfotransferase 2	154	1	1	0	0	0	0	0	0	0
CBX3	ENST00000409747.1	chromobox homolog 3	889	1	0	1	0	0	0	0	0	0
FOSL2	ENST00000379619.1	FOS-like antigen 2	2255	2	2	0	0	3	0	2	1	1
RABGAP1L	ENST00000489615.1	RAB GTPase activating protein 1-like	364	1	0	1	0	1	0	1	0	1
FAM13C	ENST00000373867.3	family with sequence similarity 13, member C	343	1	0	0	1	0	0	0	0	1
CALU	ENST00000535011.2	calumenin	3079	1	1	0	0	1	1	0	0	0
NDEL1	ENST00000402554.3	nudE neurodevelopment protein 1-like 1	396	1	1	0	0	0	0	0	0	0
TASP1	ENST00000337743.4	taspase, threonine aspartase, 1	58	1	1	0	0	0	0	0	0	0
DCUN1D1	ENST00000292782.4	DCN1, defective in cullin neddylation 1, domain containing 1	267	2	1	1	0	0	0	0	0	0
CCDC178	ENST00000581852.1	coiled-coil domain containing 178	7	1	0	1	0	0	0	0	0	0
SLC35F3	ENST00000366618.3	solute carrier family 35, member F3	5	2	0	1	1	0	0	0	0	1
GNAQ	ENST00000286548.4	guanine nucleotide binding protein (G protein), q polypeptide	47	1	0	0	1	2	0	2	0	2
ORC2	ENST00000234296.2	origin recognition complex, subunit 2	381	1	1	0	0	0	0	0	0	0
C8orf4	ENST00000315792.3	chromosome 8 open reading frame 4	3820	1	0	1	0	0	0	0	0	0
CBFB	ENST00000290858.6	core-binding factor, beta subunit	3904	1	1	0	0	1	0	0	1	0
SOCS6	ENST00000397942.3	suppressor of cytokine signaling 6	140	2	0	0	2	0	0	0	0	0
SLC35A5	ENST00000492406.1	solute carrier family 35, member A5	168	1	1	0	0	1	0	0	1	1
ANKRD17	ENST00000358602.4	ankyrin repeat domain 17	1334	1	1	0	0	0	0	0	0	0
CSNK1A1	ENST00000261798.5	casein kinase 1, alpha 1	769	1	1	0	0	0	0	0	0	0
SNX10	ENST00000396376.1	sorting nexin 10	9	1	1	0	0	0	0	0	0	0
FAM109A	ENST00000361483.3	family with sequence similarity 109, member A	780	2	1	0	1	0	0	0	0	0
SOS1	ENST00000426016.1	son of sevenless homolog 1 (Drosophila)	189	1	1	0	0	0	0	0	0	2
TMCC1	ENST00000432054.2	transmembrane and coiled-coil domain family 1	97	1	1	0	0	0	0	0	0	1
CPNE8	ENST00000331366.5	copine VIII	343	1	1	0	0	0	0	0	0	0
RPRD1A	ENST00000399022.4	regulation of nuclear pre-mRNA domain containing 1A	333	1	0	1	0	1	0	1	0	0
YOD1	ENST00000315927.4	YOD1 deubiquitinase	55	4	2	0	2	0	0	0	0	0
LONRF1	ENST00000398246.3	LON peptidase N-terminal domain and ring finger 1	36	2	0	0	2	0	0	0	0	0
LRFN2	ENST00000338305.6	leucine rich repeat and fibronectin type III domain containing 2	5	1	1	0	0	0	0	0	0	0
RAB15	ENST00000436278.2	RAB15, member RAS oncogene family	23	1	1	0	0	1	0	1	0	0
ZCCHC2	ENST00000269499.5	zinc finger, CCHC domain containing 2	13	2	0	2	0	0	0	0	0	1
ENTHD2	ENST00000300714.3	ENTH domain containing 2	126	1	1	0	0	0	0	0	0	0
KIAA0101	ENST00000558008.1	KIAA0101	6821	1	0	1	0	0	0	0	0	0
FAM91A1	ENST00000334705.7	family with sequence similarity 91, member A1	731	1	1	0	0	0	0	0	0	0
CALCR	ENST00000359558.2	calcitonin receptor	5	1	1	0	0	0	0	0	0	0
SAP30	ENST00000296504.3	Sin3A-associated protein, 30kDa	43	1	1	0	0	1	0	1	0	0
KLF9	ENST00000377126.2	Kruppel-like factor 9	20	2	1	1	0	0	0	0	0	0
MINPP1	ENST00000371994.4	multiple inositol-polyphosphate phosphatase 1	1079	1	1	0	0	0	0	0	0	0
YBX1	ENST00000321358.7	Y box binding protein 1	4740	1	0	0	1	0	0	0	0	0
LIN7C	ENST00000278193.2	lin-7 homolog C (C. elegans)	1701	1	1	0	0	0	0	0	0	0
IRX4	ENST00000231357.2	iroquois homeobox 4	5	1	0	0	1	0	0	0	0	1
EML1	ENST00000262233.6	echinoderm microtubule associated protein like 1	371	1	1	0	0	1	0	0	1	1
CAMK2D	ENST00000296402.5	calcium/calmodulin-dependent protein kinase II delta	938	1	1	0	0	0	0	0	0	2
MMD	ENST00000262065.3	monocyte to macrophage differentiation-associated	558	1	1	0	0	0	0	0	0	1
CAT	ENST00000241052.4	catalase	4078	1	1	0	0	0	0	0	0	0
GATM	ENST00000396659.3	glycine amidinotransferase (L-arginine:glycine amidinotransferase)	586	1	1	0	0	0	0	0	0	0
EFR3A	ENST00000254624.5	EFR3 homolog A (S. cerevisiae)	372	1	0	0	1	1	0	1	0	1
PRRG1	ENST00000378628.4	proline rich Gla (G-carboxyglutamic acid) 1	1122	1	0	0	1	1	0	0	1	1
ITGA6	ENST00000375221.2	integrin, alpha 6	1328	1	1	0	0	0	0	0	0	2
WDR44	ENST00000254029.3	WD repeat domain 44	392	1	1	0	0	0	0	0	0	0
CLRN1	ENST00000327047.1	clarin 1	5	1	1	0	0	0	0	0	0	0
SLC35F4	ENST00000556826.1	solute carrier family 35, member F4	5	1	0	0	1	0	0	0	0	0
GCLC	ENST00000229416.6	glutamate-cysteine ligase, catalytic subunit	1001	1	0	1	0	0	0	0	0	0
UBE2F	ENST00000272930.4	ubiquitin-conjugating enzyme E2F (putative)	905	1	0	1	0	1	0	0	1	0
ADAM9	ENST00000487273.2	ADAM metallopeptidase domain 9	6435	1	1	0	0	0	0	0	0	0
EPC2	ENST00000258484.6	enhancer of polycomb homolog 2 (Drosophila)	152	1	1	0	0	0	0	0	0	0
SOX9	ENST00000245479.2	SRY (sex determining region Y)-box 9	2595	1	1	0	0	0	0	0	0	0
PDCD10	ENST00000392750.2	programmed cell death 10	638	1	0	0	1	0	0	0	0	0
DDAH1	ENST00000535924.2	dimethylarginine dimethylaminohydrolase 1	46	1	1	0	0	0	0	0	0	0
TRO	ENST00000173898.7	trophinin	130	1	1	0	0	0	0	0	0	0
CFL2	ENST00000341223.3	cofilin 2 (muscle)	902	2	0	2	0	2	1	1	0	0
JAKMIP2	ENST00000507386.1	janus kinase and microtubule interacting protein 2	26	1	1	0	0	1	0	1	0	0
LCOR	ENST00000371103.3	ligand dependent nuclear receptor corepressor	94	2	1	0	1	0	0	0	0	0
NAALADL2	ENST00000454872.1	N-acetylated alpha-linked acidic dipeptidase-like 2	5	1	1	0	0	0	0	0	0	0
GPR125	ENST00000334304.5	G protein-coupled receptor 125	1042	1	1	0	0	0	0	0	0	0
GALR1	ENST00000299727.3	galanin receptor 1	0	1	1	0	0	0	0	0	0	1
SLC29A3	ENST00000373189.5	solute carrier family 29 (equilibrative nucleoside transporter), member 3	174	1	1	0	0	0	0	0	0	0
SLC41A2	ENST00000258538.3	solute carrier family 41 (magnesium transporter), member 2	224	1	1	0	0	0	0	0	0	0
PPAPDC2	ENST00000381883.2	phosphatidic acid phosphatase type 2 domain containing 2	263	1	1	0	0	1	1	0	0	0
MLK4	ENST00000366624.3	Mitogen-activated protein kinase kinase kinase MLK4	405	1	1	0	0	0	0	0	0	1
XPO1	ENST00000401558.2	exportin 1 (CRM1 homolog, yeast)	404	2	0	1	1	0	0	0	0	0
PIP4K2B	ENST00000269554.3	phosphatidylinositol-5-phosphate 4-kinase, type II, beta	148	1	1	0	0	0	0	0	0	0
LCLAT1	ENST00000309052.4	lysocardiolipin acyltransferase 1	397	1	1	0	0	1	1	0	0	0
SSR3	ENST00000476217.1	signal sequence receptor, gamma (translocon-associated protein gamma)	6034	1	1	0	0	1	0	1	0	1
UBE2D3	ENST00000453744.2	ubiquitin-conjugating enzyme E2D 3	2312	1	0	1	0	1	0	1	0	0
SCN1A	ENST00000423058.2	sodium channel, voltage-gated, type I, alpha subunit	21	1	1	0	0	0	0	0	0	0
STRIP1	ENST00000369795.3	striatin interacting protein 1	114	1	1	0	0	0	0	0	0	0
PON2	ENST00000536183.1	paraoxonase 2	597	1	0	1	0	1	1	0	0	0
GPR150	ENST00000380007.2	G protein-coupled receptor 150	5	1	1	0	0	0	0	0	0	0
SNAPIN	ENST00000368685.5	SNAP-associated protein	1843	1	1	0	0	0	0	0	0	1
TUSC3	ENST00000503731.1	tumor suppressor candidate 3	3615	1	0	1	0	1	0	1	0	1
DGKH	ENST00000261491.5	diacylglycerol kinase, eta	46	3	3	0	0	1	0	1	0	2
TTC39A	ENST00000530004.1	tetratricopeptide repeat domain 39A	174	1	0	0	1	2	0	1	1	0
CCDC97	ENST00000269967.3	coiled-coil domain containing 97	85	1	1	0	0	1	1	0	0	0
EDEM3	ENST00000318130.8	ER degradation enhancer, mannosidase alpha-like 3	535	2	1	1	0	0	0	0	0	0
SIX4	ENST00000216513.4	SIX homeobox 4	94	1	0	1	0	1	0	0	1	0
P4HA2	ENST00000401867.1	prolyl 4-hydroxylase, alpha polypeptide II	1077	1	1	0	0	1	0	0	1	0
FAM110B	ENST00000361488.3	family with sequence similarity 110, member B	60	1	1	0	0	1	0	0	1	0
GRHL2	ENST00000251808.3	grainyhead-like 2 (Drosophila)	5	1	0	1	0	1	0	0	1	0
HEPHL1	ENST00000315765.9	hephaestin-like 1	5	1	1	0	0	0	0	0	0	0
CELF3	ENST00000290585.4	CUGBP, Elav-like family member 3	5	1	1	0	0	0	0	0	0	0
FAM46A	ENST00000369754.3	family with sequence similarity 46, member A	899	1	1	0	0	0	0	0	0	1
SMIM14	ENST00000295958.5	small integral membrane protein 14	601	1	0	1	0	0	0	0	0	1
P4HA1	ENST00000307116.2	prolyl 4-hydroxylase, alpha polypeptide I	38	1	0	0	1	1	0	1	0	0
MAML1	ENST00000292599.3	mastermind-like 1 (Drosophila)	910	1	1	0	0	0	0	0	0	0
LHX5	ENST00000261731.3	LIM homeobox 5	5	1	0	1	0	0	0	0	0	1
WDR7	ENST00000254442.3	WD repeat domain 7	365	2	1	1	0	2	0	1	1	0
JPH4	ENST00000356300.4	junctophilin 4	5	1	1	0	0	0	0	0	0	0
N4BP2	ENST00000261435.6	NEDD4 binding protein 2	16	1	0	0	1	2	0	2	0	0
OSTM1	ENST00000193322.3	osteopetrosis associated transmembrane protein 1	63	2	0	1	1	0	0	0	0	0
FAM214A	ENST00000261844.7	family with sequence similarity 214, member A	62	1	1	0	0	0	0	0	0	0
SIX1	ENST00000247182.6	SIX homeobox 1	1264	2	0	1	1	0	0	0	0	1
FANCF	ENST00000327470.3	Fanconi anemia, complementation group F	282	1	0	0	1	0	0	0	0	1
LYSMD3	ENST00000509384.1	LysM, putative peptidoglycan-binding, domain containing 3	92	1	1	0	0	0	0	0	0	2
ZBTB18	ENST00000358704.4	zinc finger and BTB domain containing 18	935	1	1	0	0	0	0	0	0	0
FLVCR1	ENST00000366971.4	feline leukemia virus subgroup C cellular receptor 1	322	1	1	0	0	1	1	0	0	1
RNF220	ENST00000372247.2	ring finger protein 220	474	1	1	0	0	0	0	0	0	0
SEMA6B	ENST00000301293.3	sema domain, transmembrane domain (TM), and cytoplasmic domain, (semaphorin) 6B	35	1	1	0	0	0	0	0	0	0
KCTD16	ENST00000507359.3	potassium channel tetramerization domain containing 16	36	2	1	1	0	2	0	1	1	1
DDIT4	ENST00000307365.3	DNA-damage-inducible transcript 4	2454	1	1	0	0	0	0	0	0	0
CYB561	ENST00000584031.1	cytochrome b561	10	1	1	0	0	0	0	0	0	0
GFPT2	ENST00000253778.8	glutamine-fructose-6-phosphate transaminase 2	70	1	1	0	0	0	0	0	0	0
CAMK2N2	ENST00000296238.3	calcium/calmodulin-dependent protein kinase II inhibitor 2	39	1	0	1	0	0	0	0	0	0
ABL1	ENST00000318560.5	c-abl oncogene 1, non-receptor tyrosine kinase	1188	1	1	0	0	0	0	0	0	0
NAGPA	ENST00000312251.3	N-acetylglucosamine-1-phosphodiester alpha-N-acetylglucosaminidase	297	1	1	0	0	0	0	0	0	0
ZBTB39	ENST00000300101.2	zinc finger and BTB domain containing 39	7	2	0	2	0	0	0	0	0	2
SEC61A2	ENST00000379020.4	Sec61 alpha 2 subunit (S. cerevisiae)	105	1	0	0	1	0	0	0	0	0
HLF	ENST00000226067.5	hepatic leukemia factor	15	1	0	1	0	0	0	0	0	0
MAP3K5	ENST00000359015.4	mitogen-activated protein kinase kinase kinase 5	46	1	0	1	0	0	0	0	0	0
RTN4R	ENST00000043402.7	reticulon 4 receptor	55	1	1	0	0	0	0	0	0	0
PRRX1	ENST00000367760.3	paired related homeobox 1	57	1	0	0	1	0	0	0	0	1
ST8SIA4	ENST00000231461.5	ST8 alpha-N-acetyl-neuraminide alpha-2,8-sialyltransferase 4	5	2	1	0	1	0	0	0	0	1
PDSS1	ENST00000376203.5	prenyl (decaprenyl) diphosphate synthase, subunit 1	41	1	1	0	0	0	0	0	0	0
SH2B3	ENST00000341259.2	SH2B adaptor protein 3	89	2	1	0	1	0	0	0	0	0
PPP1R14C	ENST00000361131.4	protein phosphatase 1, regulatory (inhibitor) subunit 14C	173	1	0	1	0	0	0	0	0	0
CHST1	ENST00000308064.2	carbohydrate (keratan sulfate Gal-6) sulfotransferase 1	5	1	1	0	0	0	0	0	0	1
NUS1	ENST00000368494.3	nuclear undecaprenyl pyrophosphate synthase 1 homolog (S. cerevisiae)	302	1	1	0	0	0	0	0	0	1
LPPR4	ENST00000370185.3	Lipid phosphate phosphatase-related protein type 4	5	1	1	0	0	1	1	0	0	0
ACVR1	ENST00000263640.3	activin A receptor, type I	1523	1	1	0	0	0	0	0	0	0
MFSD11	ENST00000336509.4	major facilitator superfamily domain containing 11	142	1	0	0	1	0	0	0	0	0
SLC25A34	ENST00000294454.5	solute carrier family 25, member 34	5	1	0	1	0	0	0	0	0	0
ZNF200	ENST00000396868.3	zinc finger protein 200	269	1	0	1	0	0	0	0	0	0
USP22	ENST00000261497.4	ubiquitin specific peptidase 22	2152	1	0	1	0	1	0	1	0	1
PIGX	ENST00000314118.4	phosphatidylinositol glycan anchor biosynthesis, class X	198	1	0	1	0	0	0	0	0	0
KDM3A	ENST00000409556.1	lysine (K)-specific demethylase 3A	2300	1	1	0	0	0	0	0	0	0
PICALM	ENST00000532317.1	phosphatidylinositol binding clathrin assembly protein	1173	1	1	0	0	0	0	0	0	0
PGP	ENST00000333503.7	phosphoglycolate phosphatase	153	1	1	0	0	0	0	0	0	0
DPYSL2	ENST00000311151.5	dihydropyrimidinase-like 2	3087	1	1	0	0	1	0	1	0	0
SHOC2	ENST00000369452.4	soc-2 suppressor of clear homolog (C. elegans)	437	1	1	0	0	0	0	0	0	0
CNKSR2	ENST00000379510.3	connector enhancer of kinase suppressor of Ras 2	85	1	0	1	0	2	1	1	0	0
HPS4	ENST00000398145.2	Hermansky-Pudlak syndrome 4	719	1	0	1	0	1	0	0	1	0
TLL2	ENST00000357947.3	tolloid-like 2	5	2	2	0	0	0	0	0	0	0
LARGE	ENST00000354992.2	like-glycosyltransferase	411	1	1	0	0	0	0	0	0	0
TBC1D10B	ENST00000409939.3	TBC1 domain family, member 10B	174	1	1	0	0	0	0	0	0	0
CDC7	ENST00000234626.6	cell division cycle 7	416	1	1	0	0	1	0	1	0	1
ZNF521	ENST00000361524.3	zinc finger protein 521	520	1	0	1	0	0	0	0	0	1
HIVEP1	ENST00000379388.2	human immunodeficiency virus type I enhancer binding protein 1	781	1	0	1	0	0	0	0	0	0
LYN	ENST00000520220.2	v-yes-1 Yamaguchi sarcoma viral related oncogene homolog	61	1	1	0	0	0	0	0	0	0
RASSF4	ENST00000374417.2	Ras association (RalGDS/AF-6) domain family member 4	515	2	0	2	0	1	0	0	1	0
AZIN1	ENST00000337198.5	antizyme inhibitor 1	2287	1	0	0	1	1	0	1	0	0
NT5E	ENST00000369651.3	5'-nucleotidase, ecto (CD73)	285	2	2	0	0	0	0	0	0	1
SPEN	ENST00000375759.3	spen homolog, transcriptional regulator (Drosophila)	7	2	1	0	1	0	0	0	0	0
FUCA1	ENST00000374479.3	fucosidase, alpha-L- 1, tissue	181	1	1	0	0	0	0	0	0	0
SPAST	ENST00000315285.3	spastin	239	2	1	0	1	0	0	0	0	1
IKZF2	ENST00000457361.1	IKAROS family zinc finger 2 (Helios)	32	1	0	1	0	1	0	1	0	3
RUNDC3B	ENST00000338056.3	RUN domain containing 3B	41	1	1	0	0	0	0	0	0	0
RFTN2	ENST00000295049.4	raftlin family member 2	21	1	1	0	0	0	0	0	0	0
ADO	ENST00000373783.1	2-aminoethanethiol (cysteamine) dioxygenase	686	1	1	0	0	1	1	0	0	1
FNDC3A	ENST00000492622.2	fibronectin type III domain containing 3A	122	2	1	1	0	0	0	0	0	1
CHD7	ENST00000423902.2	chromodomain helicase DNA binding protein 7	925	2	1	0	1	0	0	0	0	0
NR6A1	ENST00000487099.2	nuclear receptor subfamily 6, group A, member 1	1082	2	1	0	1	0	0	0	0	0
EPG5	ENST00000282041.5	ectopic P-granules autophagy protein 5 homolog (C. elegans)	269	1	1	0	0	0	0	0	0	1
OTUD4	ENST00000454497.2	OTU domain containing 4	18	2	0	2	0	1	0	1	0	0
AP2A1	ENST00000354293.5	adaptor-related protein complex 2, alpha 1 subunit	285	1	1	0	0	0	0	0	0	0
ITGA2	ENST00000296585.5	integrin, alpha 2 (CD49B, alpha 2 subunit of VLA-2 receptor)	50	1	0	0	1	2	1	0	1	0
DGKZ	ENST00000343674.6	diacylglycerol kinase, zeta	65	1	1	0	0	0	0	0	0	0
SP4	ENST00000222584.3	Sp4 transcription factor	131	1	1	0	0	1	1	0	0	0
POLE3	ENST00000374169.3	polymerase (DNA directed), epsilon 3, accessory subunit	243	1	0	1	0	0	0	0	0	0
DEXI	ENST00000331808.4	Dexi homolog (mouse)	1646	1	1	0	0	0	0	0	0	0
PPTC7	ENST00000354300.3	PTC7 protein phosphatase homolog (S. cerevisiae)	817	1	1	0	0	0	0	0	0	0
GLUD1	ENST00000277865.4	glutamate dehydrogenase 1	287	1	0	0	1	0	0	0	0	0
CYSLTR1	ENST00000373304.3	cysteinyl leukotriene receptor 1	5	1	1	0	0	0	0	0	0	0
RAVER2	ENST00000371072.4	ribonucleoprotein, PTB-binding 2	218	1	1	0	0	1	0	1	0	0
NR5A2	ENST00000367362.3	nuclear receptor subfamily 5, group A, member 2	121	2	1	1	0	0	0	0	0	0
MBNL3	ENST00000370839.3	muscleblind-like splicing regulator 3	593	1	1	0	0	0	0	0	0	0
RTKN2	ENST00000373789.3	rhotekin 2	192	1	1	0	0	2	2	0	0	0
ADAM19	ENST00000257527.4	ADAM metallopeptidase domain 19	981	1	1	0	0	0	0	0	0	0
TRPM7	ENST00000560955.1	transient receptor potential cation channel, subfamily M, member 7	281	1	1	0	0	0	0	0	0	1
PDE4D	ENST00000340635.6	phosphodiesterase 4D, cAMP-specific	747	1	1	0	0	3	0	1	2	1
TAOK1	ENST00000261716.3	TAO kinase 1	164	3	2	1	0	2	0	1	1	0
PSEN2	ENST00000340188.4	presenilin 2 (Alzheimer disease 4)	613	1	0	1	0	0	0	0	0	0
GATA5	ENST00000252997.2	GATA binding protein 5	7	1	1	0	0	0	0	0	0	0
PDAP1	ENST00000350498.3	PDGFA associated protein 1	208	1	0	1	0	1	0	0	1	0
C10orf25	ENST00000298298.1	chromosome 10 open reading frame 25	29	1	1	0	0	0	0	0	0	0
GJA1	ENST00000282561.3	gap junction protein, alpha 1, 43kDa	1732	1	1	0	0	0	0	0	0	0
FGF20	ENST00000180166.5	fibroblast growth factor 20	5	1	0	1	0	0	0	0	0	0
STK35	ENST00000381482.3	serine/threonine kinase 35	263	2	1	1	0	1	0	1	0	1
NRBF2	ENST00000277746.6	nuclear receptor binding factor 2	11	1	0	0	1	0	0	0	0	0
YWHAZ	ENST00000395957.2	tyrosine 3-monooxygenase/tryptophan 5-monooxygenase activation protein, zeta polypeptide	184	1	0	1	0	0	0	0	0	0
ZNF382	ENST00000292928.2	zinc finger protein 382	54	1	1	0	0	0	0	0	0	0
RNF34	ENST00000361234.5	ring finger protein 34, E3 ubiquitin protein ligase	533	1	0	0	1	1	1	0	0	0
ZDHHC21	ENST00000380916.4	zinc finger, DHHC-type containing 21	196	1	0	1	0	0	0	0	0	1
NHS	ENST00000380060.3	Nance-Horan syndrome (congenital cataracts and dental anomalies)	72	2	0	1	1	0	0	0	0	0
ACSBG1	ENST00000258873.4	acyl-CoA synthetase bubblegum family member 1	5	1	0	0	1	1	0	0	1	0
CBX2	ENST00000310942.4	chromobox homolog 2	1816	1	0	1	0	1	0	1	0	0
RAB7A	ENST00000265062.3	RAB7A, member RAS oncogene family	7894	1	1	0	0	0	0	0	0	0
KLF12	ENST00000377669.2	Kruppel-like factor 12	251	1	1	0	0	2	1	0	1	0
ELL2	ENST00000237853.4	elongation factor, RNA polymerase II, 2	397	1	1	0	0	2	1	0	1	0
KLF11	ENST00000305883.1	Kruppel-like factor 11	42	1	0	0	1	0	0	0	0	0
FBXL14	ENST00000339235.3	F-box and leucine-rich repeat protein 14	76	1	0	1	0	0	0	0	0	0
DLL4	ENST00000249749.5	delta-like 4 (Drosophila)	605	1	1	0	0	0	0	0	0	0
VIP	ENST00000367244.3	vasoactive intestinal peptide	5	1	0	0	1	0	0	0	0	0
CCNY	ENST00000374706.1	cyclin Y	672	1	0	1	0	0	0	0	0	0
UBAC1	ENST00000371756.3	UBA domain containing 1	52	1	1	0	0	0	0	0	0	0
IER5	ENST00000367577.4	immediate early response 5	11212	1	0	0	1	1	0	1	0	1
KIAA0226L	ENST00000378781.3	KIAA0226-like	21	1	1	0	0	0	0	0	0	0
SGMS2	ENST00000394684.4	sphingomyelin synthase 2	111	1	0	1	0	1	0	0	1	1
ARF4	ENST00000303436.6	ADP-ribosylation factor 4	390	1	0	1	0	0	0	0	0	0
ERLIN1	ENST00000421367.2	ER lipid raft associated 1	86	1	1	0	0	0	0	0	0	0
BTBD10	ENST00000278174.5	BTB (POZ) domain containing 10	5	1	0	1	0	0	0	0	0	0
RWDD4	ENST00000326397.5	RWD domain containing 4	5	1	0	1	0	0	0	0	0	0
ROR1	ENST00000371079.1	receptor tyrosine kinase-like orphan receptor 1	80	2	1	1	0	2	1	1	0	0
SURF4	ENST00000545297.1	surfeit 4	3667	1	0	0	1	0	0	0	0	0
AIDA	ENST00000340020.6	axin interactor, dorsalization associated	48	1	0	0	1	3	0	1	2	0
CUL2	ENST00000374746.1	cullin 2	27	1	1	0	0	0	0	0	0	0
AMOTL2	ENST00000249883.5	angiomotin like 2	78	1	1	0	0	0	0	0	0	0
SLC6A9	ENST00000372310.3	solute carrier family 6 (neurotransmitter transporter, glycine), member 9	74	1	1	0	0	0	0	0	0	0
HMGB3	ENST00000325307.7	high mobility group box 3	295	1	0	0	1	0	0	0	0	0
PSMD7	ENST00000219313.4	proteasome (prosome, macropain) 26S subunit, non-ATPase, 7	826	1	0	1	0	0	0	0	0	0
RAB8A	ENST00000300935.3	RAB8A, member RAS oncogene family	226	1	1	0	0	0	0	0	0	0
PCGF5	ENST00000336126.5	polycomb group ring finger 5	176	1	0	1	0	1	0	1	0	0
RASAL2	ENST00000448150.3	RAS protein activator like 2	950	2	0	0	2	0	0	0	0	1
SLC22A5	ENST00000245407.3	solute carrier family 22 (organic cation/carnitine transporter), member 5	37	1	1	0	0	0	0	0	0	0
GLDC	ENST00000321612.6	glycine dehydrogenase (decarboxylating)	5	1	1	0	0	0	0	0	0	0
RAB4B	ENST00000357052.2	RAB4B, member RAS oncogene family	52	1	1	0	0	0	0	0	0	0
QKI	ENST00000392127.2	QKI, KH domain containing, RNA binding	323	1	1	0	0	2	1	0	1	2
FAM160B1	ENST00000369248.4	family with sequence similarity 160, member B1	91	2	2	0	0	0	0	0	0	0
TRAF3IP2	ENST00000368761.5	TRAF3 interacting protein 2	44	1	0	1	0	1	0	1	0	0
TEAD1	ENST00000361905.4	TEA domain family member 1 (SV40 transcriptional enhancer factor)	740	1	0	0	1	0	0	0	0	5
SEC22C	ENST00000264454.3	SEC22 vesicle trafficking protein homolog C (S. cerevisiae)	855	1	1	0	0	0	0	0	0	1
DPY19L1	ENST00000310974.4	dpy-19-like 1 (C. elegans)	80	1	1	0	0	2	0	2	0	0
TNPO1	ENST00000337273.5	transportin 1	2041	1	0	1	0	1	0	0	1	2
ITSN1	ENST00000379960.5	intersectin 1 (SH3 domain protein)	194	1	1	0	0	0	0	0	0	1
TAF4B	ENST00000269142.5	TAF4b RNA polymerase II, TATA box binding protein (TBP)-associated factor, 105kDa	52	1	1	0	0	0	0	0	0	0
NFAT5	ENST00000354436.2	nuclear factor of activated T-cells 5, tonicity-responsive	128	3	1	1	1	1	1	0	0	0
SEMA3A	ENST00000265362.4	sema domain, immunoglobulin domain (Ig), short basic domain, secreted, (semaphorin) 3A	162	1	1	0	0	0	0	0	0	0
INSIG2	ENST00000245787.4	insulin induced gene 2	562	1	0	1	0	1	0	1	0	0
KPNA3	ENST00000261667.3	karyopherin alpha 3 (importin alpha 4)	104	2	0	2	0	1	0	1	0	0
FIGN	ENST00000333129.3	fidgetin	10	2	0	2	0	0	0	0	0	1
ACTN1	ENST00000193403.6	actinin, alpha 1	10087	1	0	0	1	0	0	0	0	0
LMBR1	ENST00000353442.5	limb development membrane protein 1	1435	2	2	0	0	0	0	0	0	1
MBNL2	ENST00000345429.6	muscleblind-like splicing regulator 2	34	1	0	1	0	0	0	0	0	2
PVRL3	ENST00000319792.3	poliovirus receptor-related 3	361	1	0	1	0	1	0	1	0	0
NAV3	ENST00000228327.6	neuron navigator 3	277	2	0	0	2	0	0	0	0	0
GOLGA1	ENST00000373555.4	golgin A1	334	1	1	0	0	0	0	0	0	1
RNF122	ENST00000256257.1	ring finger protein 122	16	1	1	0	0	0	0	0	0	0
PLEKHO2	ENST00000323544.4	pleckstrin homology domain containing, family O member 2	279	2	0	1	1	0	0	0	0	0
VOPP1	ENST00000285279.5	vesicular, overexpressed in cancer, prosurvival protein 1	82	1	1	0	0	0	0	0	0	0
SCN3A	ENST00000360093.3	sodium channel, voltage-gated, type III, alpha subunit	5	1	1	0	0	1	0	0	1	1
ITGA4	ENST00000397033.2	integrin, alpha 4 (antigen CD49D, alpha 4 subunit of VLA-4 receptor)	29	1	1	0	0	0	0	0	0	0
KCTD8	ENST00000360029.3	potassium channel tetramerization domain containing 8	5	1	0	1	0	0	0	0	0	0
SOX4	ENST00000244745.1	SRY (sex determining region Y)-box 4	2736	1	1	0	0	0	0	0	0	1
EPC1	ENST00000319778.6	enhancer of polycomb homolog 1 (Drosophila)	102	1	1	0	0	0	0	0	0	0
JAK1	ENST00000342505.4	Janus kinase 1	139	1	0	1	0	0	0	0	0	0
DGKE	ENST00000284061.3	diacylglycerol kinase, epsilon 64kDa	470	1	0	1	0	0	0	0	0	1
SLC35A3	ENST00000465289.1	solute carrier family 35 (UDP-N-acetylglucosamine (UDP-GlcNAc) transporter), member A3	191	1	1	0	0	2	1	1	0	0
IQCG	ENST00000265239.6	IQ motif containing G	22	1	1	0	0	0	0	0	0	0
SPHKAP	ENST00000392056.3	SPHK1 interactor, AKAP domain containing	5	1	0	1	0	0	0	0	0	0
EAF1	ENST00000396842.2	ELL associated factor 1	63	1	1	0	0	0	0	0	0	0
BCL2L11	ENST00000393256.3	BCL2-like 11 (apoptosis facilitator)	105	1	1	0	0	0	0	0	0	0
GALNT3	ENST00000392701.3	UDP-N-acetyl-alpha-D-galactosamine:polypeptide N-acetylgalactosaminyltransferase 3 (GalNAc-T3)	40	1	1	0	0	0	0	0	0	1
CHD9	ENST00000566029.1	chromodomain helicase DNA binding protein 9	447	1	0	0	1	0	0	0	0	1
TBPL1	ENST00000237264.4	TBP-like 1	69	1	0	0	1	0	0	0	0	0
SKP2	ENST00000274255.6	S-phase kinase-associated protein 2, E3 ubiquitin protein ligase	340	1	1	0	0	0	0	0	0	0
SIRT1	ENST00000212015.6	sirtuin 1	220	1	0	1	0	0	0	0	0	0
ARL6IP6	ENST00000326446.5	ADP-ribosylation-like factor 6 interacting protein 6	1454	1	0	1	0	0	0	0	0	0
PAX3	ENST00000350526.4	paired box 3	7	2	0	0	2	0	0	0	0	0
STK39	ENST00000355999.4	serine threonine kinase 39	266	1	1	0	0	0	0	0	0	0
PI4K2B	ENST00000264864.6	phosphatidylinositol 4-kinase type 2 beta	931	1	0	0	1	0	0	0	0	0
ADAM22	ENST00000398204.4	ADAM metallopeptidase domain 22	115	1	0	1	0	0	0	0	0	0
LPGAT1	ENST00000366997.4	lysophosphatidylglycerol acyltransferase 1	135	2	1	1	0	0	0	0	0	1
FAM104A	ENST00000581110.1	family with sequence similarity 104, member A	2724	1	0	1	0	0	0	0	0	0
MINOS1	ENST00000322753.6	mitochondrial inner membrane organizing system 1	287	1	1	0	0	0	0	0	0	0
PDE5A	ENST00000354960.3	phosphodiesterase 5A, cGMP-specific	69	1	0	0	1	1	1	0	0	0
POP1	ENST00000401707.2	processing of precursor 1, ribonuclease P/MRP subunit (S. cerevisiae)	499	1	1	0	0	0	0	0	0	0
BCL11B	ENST00000357195.3	B-cell CLL/lymphoma 11B (zinc finger protein)	73	2	0	1	1	1	0	1	0	0
KMT2C	ENST00000262189.6	lysine (K)-specific methyltransferase 2C	417	1	1	0	0	0	0	0	0	0
FAM217B	ENST00000358293.3	family with sequence similarity 217, member B	175	2	1	1	0	0	0	0	0	0
TMEM106B	ENST00000396667.3	transmembrane protein 106B	615	1	0	0	1	2	1	1	0	0
SCAF4	ENST00000286835.7	SR-related CTD-associated factor 4	506	1	0	0	1	0	0	0	0	0
RAP2B	ENST00000323534.2	RAP2B, member of RAS oncogene family	594	1	0	1	0	0	0	0	0	1
ARL10	ENST00000310389.5	ADP-ribosylation factor-like 10	236	1	1	0	0	4	2	1	1	0
BEND7	ENST00000396898.2	BEN domain containing 7	68	1	0	1	0	0	0	0	0	0
PALM2	ENST00000448454.2	paralemmin 2	35	1	1	0	0	2	1	0	1	1
VAPA	ENST00000400000.2	VAMP (vesicle-associated membrane protein)-associated protein A, 33kDa	2926	1	0	1	0	0	0	0	0	0
GNAO1	ENST00000262493.6	guanine nucleotide binding protein (G protein), alpha activating activity polypeptide O	8	1	1	0	0	0	0	0	0	0
SLC6A6	ENST00000454876.2	solute carrier family 6 (neurotransmitter transporter), member 6	280	2	0	1	1	1	0	0	1	0
HTRA3	ENST00000307358.2	HtrA serine peptidase 3	5161	1	0	0	1	0	0	0	0	0
MAN1A2	ENST00000356554.3	mannosidase, alpha, class 1A, member 2	603	1	1	0	0	0	0	0	0	0
CHL1	ENST00000256509.2	cell adhesion molecule L1-like	24	1	1	0	0	1	1	0	0	0
ADRA1D	ENST00000379453.4	adrenoceptor alpha 1D	17	1	1	0	0	0	0	0	0	0
HIPK2	ENST00000406875.3	homeodomain interacting protein kinase 2	48	3	0	1	2	1	0	1	0	2
SALL4	ENST00000217086.4	sal-like 4 (Drosophila)	155	2	1	1	0	0	0	0	0	0
VPS26B	ENST00000281187.5	vacuolar protein sorting 26 homolog B (S. pombe)	1236	1	1	0	0	1	0	1	0	0
PRKRIR	ENST00000260045.3	protein-kinase, interferon-inducible double stranded RNA dependent inhibitor, repressor of (P58 repressor)	13	1	1	0	0	0	0	0	0	0
POLR3G	ENST00000504930.1	polymerase (RNA) III (DNA directed) polypeptide G (32kD)	67	1	0	0	1	0	0	0	0	0
PCDH17	ENST00000377918.3	protocadherin 17	477	2	1	1	0	0	0	0	0	0
PER2	ENST00000254658.3	period circadian clock 2	106	2	0	2	0	1	0	1	0	0
NEFM	ENST00000433454.2	neurofilament, medium polypeptide	5	1	0	1	0	0	0	0	0	0
NRBP1	ENST00000233557.3	nuclear receptor binding protein 1	455	1	0	1	0	0	0	0	0	0
TRDN	ENST00000398178.3	triadin	5	1	1	0	0	0	0	0	0	2
MAP3K12	ENST00000267079.2	mitogen-activated protein kinase kinase kinase 12	61	1	1	0	0	0	0	0	0	1
STX16	ENST00000355957.5	syntaxin 16	756	1	0	0	1	2	1	1	0	1
BCOR	ENST00000397354.3	BCL6 corepressor	355	1	1	0	0	0	0	0	0	0
ZFC3H1	ENST00000378743.3	zinc finger, C3H1-type containing	129	1	1	0	0	0	0	0	0	0
CNTN4	ENST00000427331.1	contactin 4	191	1	0	0	1	0	0	0	0	0
BRWD3	ENST00000373275.4	bromodomain and WD repeat domain containing 3	506	3	3	0	0	1	1	0	0	0
EEA1	ENST00000322349.8	early endosome antigen 1	78	1	0	1	0	2	0	2	0	0
GTF2H1	ENST00000265963.4	general transcription factor IIH, polypeptide 1, 62kDa	121	1	0	1	0	0	0	0	0	0
NEUROD6	ENST00000297142.3	neuronal differentiation 6	5	1	0	1	0	0	0	0	0	0
ESCO1	ENST00000269214.5	establishment of sister chromatid cohesion N-acetyltransferase 1	94	1	1	0	0	1	0	1	0	0
RAB22A	ENST00000244040.3	RAB22A, member RAS oncogene family	484	1	1	0	0	0	0	0	0	0
ABHD6	ENST00000295962.4	abhydrolase domain containing 6	289	1	1	0	0	0	0	0	0	0
MIA3	ENST00000344922.5	melanoma inhibitory activity family, member 3	647	1	0	1	0	1	0	0	1	0
MBOAT1	ENST00000541730.1	membrane bound O-acyltransferase domain containing 1	98	1	1	0	0	0	0	0	0	0
FAM109B	ENST00000321753.3	family with sequence similarity 109, member B	78	1	0	1	0	0	0	0	0	0
SLC35D3	ENST00000331858.4	solute carrier family 35, member D3	13	1	0	1	0	0	0	0	0	0
ITPK1	ENST00000267615.6	inositol-tetrakisphosphate 1-kinase	60	3	1	0	2	0	0	0	0	1
ZCCHC4	ENST00000302874.4	zinc finger, CCHC domain containing 4	199	1	0	1	0	1	0	0	1	1
REEP1	ENST00000165698.5	receptor accessory protein 1	49	2	1	1	0	0	0	0	0	0
FXR1	ENST00000357559.4	fragile X mental retardation, autosomal homolog 1	434	1	0	0	1	2	1	1	0	0
SCYL3	ENST00000367771.6	SCY1-like 3 (S. cerevisiae)	124	1	1	0	0	0	0	0	0	0
FBXO32	ENST00000517956.1	F-box protein 32	500	1	1	0	0	2	0	1	1	0
PRLR	ENST00000342362.5	prolactin receptor	95	1	1	0	0	2	0	2	0	0
FOXA1	ENST00000250448.2	forkhead box A1	249	1	0	0	1	2	0	1	1	0
ATAD2B	ENST00000238789.5	ATPase family, AAA domain containing 2B	11	2	1	1	0	1	0	0	1	1
SETD3	ENST00000331768.5	SET domain containing 3	58	1	0	1	0	0	0	0	0	3
ARL15	ENST00000502271.1	ADP-ribosylation factor-like 15	119	1	0	1	0	0	0	0	0	0
BNC1	ENST00000345382.2	basonuclin 1	6	1	1	0	0	0	0	0	0	0
ST8SIA1	ENST00000396037.4	ST8 alpha-N-acetyl-neuraminide alpha-2,8-sialyltransferase 1	5	1	1	0	0	2	0	1	1	0
GRB10	ENST00000398812.2	growth factor receptor-bound protein 10	1382	1	0	1	0	0	0	0	0	0
CCNK	ENST00000389879.5	cyclin K	1777	1	1	0	0	0	0	0	0	0
NLGN1	ENST00000457714.1	neuroligin 1	36	1	0	1	0	2	0	2	0	0
TCF7	ENST00000518915.1	transcription factor 7 (T-cell specific, HMG-box)	883	1	1	0	0	0	0	0	0	0
IRS1	ENST00000305123.5	insulin receptor substrate 1	804	1	0	1	0	0	0	0	0	1
LSM14B	ENST00000253001.4	LSM14B, SCD6 homolog B (S. cerevisiae)	700	1	0	1	0	0	0	0	0	0
SH3RF1	ENST00000284637.9	SH3 domain containing ring finger 1	2747	1	1	0	0	0	0	0	0	0
ARID4A	ENST00000431317.2	AT rich interactive domain 4A (RBP1-like)	33	1	1	0	0	0	0	0	0	0
RFX7	ENST00000423270.1	regulatory factor X, 7	1049	2	1	1	0	0	0	0	0	0
USP2	ENST00000455332.2	ubiquitin specific peptidase 2	19	1	0	1	0	0	0	0	0	0
ABI3BP	ENST00000471714.1	ABI family, member 3 (NESH) binding protein	18	1	0	1	0	0	0	0	0	0
RCBTB1	ENST00000258646.3	regulator of chromosome condensation (RCC1) and BTB (POZ) domain containing protein 1	9	1	0	1	0	0	0	0	0	0
SLC5A3	ENST00000608209.1	sodium/myo-inositol cotransporter	24	1	0	1	0	2	1	1	0	1
PARP16	ENST00000261888.6	poly (ADP-ribose) polymerase family, member 16	97	1	1	0	0	0	0	0	0	0
PGM2L1	ENST00000298198.4	phosphoglucomutase 2-like 1	183	1	0	1	0	1	0	1	0	0
NKAIN2	ENST00000368417.1	Na+/K+ transporting ATPase interacting 2	34	1	0	1	0	0	0	0	0	0
TMED2	ENST00000262225.3	transmembrane emp24 domain trafficking protein 2	3025	1	0	1	0	0	0	0	0	0
JAKMIP3	ENST00000298622.4	Janus kinase and microtubule interacting protein 3	5	1	0	1	0	1	0	1	0	0
GPCPD1	ENST00000379019.4	glycerophosphocholine phosphodiesterase GDE1 homolog (S. cerevisiae)	155	1	0	1	0	1	0	1	0	0
RLIM	ENST00000332687.6	ring finger protein, LIM domain interacting	662	2	0	2	0	0	0	0	0	0
NEUROD1	ENST00000295108.3	neuronal differentiation 1	5	1	1	0	0	0	0	0	0	1
ZEB2	ENST00000558170.2	zinc finger E-box binding homeobox 2	33	1	0	0	1	1	0	0	1	1
COL4A3BP	ENST00000380494.5	collagen, type IV, alpha 3 (Goodpasture antigen) binding protein	134	1	0	0	1	2	1	0	1	1
EPB41	ENST00000373798.1	erythrocyte membrane protein band 4.1 (elliptocytosis 1, RH-linked)	53	1	1	0	0	0	0	0	0	0
MARCH4	ENST00000273067.4	membrane-associated ring finger (C3HC4) 4, E3 ubiquitin protein ligase	68	1	1	0	0	0	0	0	0	0
RALGDS	ENST00000372050.3	ral guanine nucleotide dissociation stimulator	143	1	0	1	0	0	0	0	0	0
CDCA7	ENST00000306721.3	cell division cycle associated 7	182	1	1	0	0	0	0	0	0	0
PITPNB	ENST00000335272.5	phosphatidylinositol transfer protein, beta	80	1	0	1	0	1	0	1	0	1
PHACTR2	ENST00000427704.2	phosphatase and actin regulator 2	274	1	1	0	0	0	0	0	0	0
MAB21L1	ENST00000379919.4	mab-21-like 1 (C. elegans)	25	1	0	0	1	0	0	0	0	0
MOV10	ENST00000413052.2	Mov10, Moloney leukemia virus 10, homolog (mouse)	248	1	0	0	1	0	0	0	0	0
WWP1	ENST00000517970.1	WW domain containing E3 ubiquitin protein ligase 1	161	1	1	0	0	0	0	0	0	0
GLUD2	ENST00000328078.1	glutamate dehydrogenase 2	22	1	0	0	1	0	0	0	0	0
RFX2	ENST00000303657.5	regulatory factor X, 2 (influences HLA class II expression)	148	1	0	1	0	0	0	0	0	0
E2F3	ENST00000346618.3	E2F transcription factor 3	91	1	0	1	0	0	0	0	0	1
GOLGA4	ENST00000361924.2	golgin A4	7	1	0	1	0	0	0	0	0	0
TMOD2	ENST00000249700.4	tropomodulin 2 (neuronal)	117	1	1	0	0	1	0	0	1	0
PGGT1B	ENST00000419445.1	protein geranylgeranyltransferase type I, beta subunit	25	1	0	0	1	0	0	0	0	0
FAM73B	ENST00000277475.5	family with sequence similarity 73, member B	651	1	1	0	0	0	0	0	0	0
TXNDC5	ENST00000539054.1	thioredoxin domain containing 5 (endoplasmic reticulum)	1190	1	1	0	0	0	0	0	0	1
STXBP5	ENST00000367481.3	syntaxin binding protein 5 (tomosyn)	555	2	2	0	0	1	0	0	1	1
GABRA5	ENST00000335625.5	gamma-aminobutyric acid (GABA) A receptor, alpha 5	5	1	0	0	1	0	0	0	0	0
CCDC148	ENST00000283233.5	coiled-coil domain containing 148	5	1	0	1	0	0	0	0	0	0
CLN8	ENST00000331222.4	ceroid-lipofuscinosis, neuronal 8 (epilepsy, progressive with mental retardation)	122	1	1	0	0	1	0	1	0	0
BTBD7	ENST00000334746.5	BTB (POZ) domain containing 7	590	1	0	1	0	1	0	0	1	1
MATR3	ENST00000510056.1	matrin 3	216	1	0	1	0	0	0	0	0	1
DIP2B	ENST00000301180.5	DIP2 disco-interacting protein 2 homolog B (Drosophila)	1613	1	0	1	0	0	0	0	0	0
COTL1	ENST00000262428.4	coactosin-like 1 (Dictyostelium)	6558	1	0	0	1	0	0	0	0	0
TUBGCP3	ENST00000261965.3	tubulin, gamma complex associated protein 3	22	1	0	0	1	0	0	0	0	0
MAP3K19	ENST00000375845.3	mitogen-activated protein kinase kinase kinase 19	5	1	1	0	0	0	0	0	0	0
SLC38A1	ENST00000398637.5	solute carrier family 38, member 1	1967	1	0	0	1	1	0	0	1	1
AKAP10	ENST00000225737.6	A kinase (PRKA) anchor protein 10	700	1	1	0	0	0	0	0	0	1
IL2RA	ENST00000379959.3	interleukin 2 receptor, alpha	5	1	1	0	0	1	0	0	1	0
PHIP	ENST00000275034.4	pleckstrin homology domain interacting protein	668	1	0	1	0	2	0	2	0	0
ELAVL4	ENST00000371824.1	ELAV like neuron-specific RNA binding protein 4	5	1	0	1	0	0	0	0	0	0
PCDH20	ENST00000409204.4	protocadherin 20	50	1	1	0	0	0	0	0	0	0
LIMCH1	ENST00000313860.7	LIM and calponin homology domains 1	1058	2	2	0	0	0	0	0	0	0
CDH20	ENST00000262717.4	cadherin 20, type 2	5	1	1	0	0	0	0	0	0	0
CACHD1	ENST00000371073.2	cache domain containing 1	2071	1	1	0	0	0	0	0	0	0
C16orf87	ENST00000394806.2	chromosome 16 open reading frame 87	95	1	0	1	0	2	1	0	1	0
METAP2	ENST00000323666.5	methionyl aminopeptidase 2	23	1	1	0	0	0	0	0	0	0
HOXA11	ENST00000006015.3	homeobox A11	133	1	1	0	0	0	0	0	0	0
MAP3K1	ENST00000399503.3	mitogen-activated protein kinase kinase kinase 1, E3 ubiquitin protein ligase	137	1	0	0	1	0	0	0	0	0
RANBP9	ENST00000011619.3	RAN binding protein 9	885	1	0	0	1	0	0	0	0	0
CPOX	ENST00000264193.2	coproporphyrinogen oxidase	377	1	0	0	1	0	0	0	0	0
PDCL	ENST00000259467.4	phosducin-like	154	1	0	1	0	0	0	0	0	0
CPEB4	ENST00000265085.5	cytoplasmic polyadenylation element binding protein 4	472	1	1	0	0	1	0	0	1	0
BEND4	ENST00000504360.1	BEN domain containing 4	187	1	0	0	1	1	0	1	0	0
NKX2-2	ENST00000377142.4	NK2 homeobox 2	10	1	1	0	0	0	0	0	0	0
C8orf44-SGK3	ENST00000519289.1	C8orf44-SGK3 readthrough	56	1	0	0	1	0	0	0	0	0
MTTP	ENST00000457717.1	microsomal triglyceride transfer protein	32	1	0	0	1	0	0	0	0	1
KCNA4	ENST00000328224.6	potassium voltage-gated channel, shaker-related subfamily, member 4	5	1	0	1	0	0	0	0	0	0
PAWR	ENST00000328827.4	PRKC, apoptosis, WT1, regulator	1872	2	1	0	1	0	0	0	0	1
SSBP2	ENST00000320672.4	single-stranded DNA binding protein 2	1996	1	0	0	1	2	1	1	0	0
ARL4C	ENST00000390645.2	ADP-ribosylation factor-like 4C	84	1	0	0	1	0	0	0	0	1
RNF157	ENST00000269391.6	ring finger protein 157	163	1	1	0	0	0	0	0	0	0
ATL2	ENST00000406122.1	atlastin GTPase 2	1135	1	0	0	1	0	0	0	0	0
DENND2C	ENST00000393276.3	DENN/MADD domain containing 2C	51	1	1	0	0	0	0	0	0	1
ANKS4B	ENST00000311620.5	ankyrin repeat and sterile alpha motif domain containing 4B	40	2	2	0	0	0	0	0	0	0
MFAP3L	ENST00000393704.3	microfibrillar-associated protein 3-like	69	1	0	1	0	0	0	0	0	0
CHIC1	ENST00000373504.6	cysteine-rich hydrophobic domain 1	16	2	1	0	1	0	0	0	0	0
NSG1	ENST00000421177.2	Neuron-specific protein family member 1	25	1	1	0	0	0	0	0	0	0
PTGFRN	ENST00000393203.2	prostaglandin F2 receptor inhibitor	591	3	1	2	0	0	0	0	0	0
ELMO1	ENST00000341056.3	engulfment and cell motility 1	118	1	0	0	1	0	0	0	0	0
JUNB	ENST00000302754.4	jun B proto-oncogene	1055	1	0	0	1	0	0	0	0	0
HNRNPA1	ENST00000546500.1	heterogeneous nuclear ribonucleoprotein A1	2079	1	0	1	0	1	0	0	1	0
TEX2	ENST00000258991.3	testis expressed 2	127	1	0	0	1	0	0	0	0	0
KCNJ3	ENST00000295101.2	potassium inwardly-rectifying channel, subfamily J, member 3	21	1	0	1	0	0	0	0	0	1
GRAMD2	ENST00000309731.7	GRAM domain containing 2	5	1	1	0	0	0	0	0	0	0
ZNF280B	ENST00000360412.2	zinc finger protein 280B	7	1	1	0	0	0	0	0	0	0
DNMT3A	ENST00000380746.4	DNA (cytosine-5-)-methyltransferase 3 alpha	221	1	1	0	0	0	0	0	0	0
PPP3CB	ENST00000360663.5	protein phosphatase 3, catalytic subunit, beta isozyme	105	1	0	0	1	0	0	0	0	0
EYA2	ENST00000327619.5	eyes absent homolog 2 (Drosophila)	15	1	0	0	1	0	0	0	0	0
MBTPS2	ENST00000379484.5	membrane-bound transcription factor peptidase, site 2	1711	1	1	0	0	0	0	0	0	0
PLA2G12A	ENST00000243501.5	phospholipase A2, group XIIA	214	1	0	1	0	1	1	0	0	0
NFATC3	ENST00000329524.4	nuclear factor of activated T-cells, cytoplasmic, calcineurin-dependent 3	221	1	1	0	0	0	0	0	0	0
NR2F2	ENST00000394166.3	nuclear receptor subfamily 2, group F, member 2	4428	2	0	1	1	0	0	0	0	0
JARID2	ENST00000341776.2	jumonji, AT rich interactive domain 2	199	1	0	1	0	0	0	0	0	0
CBLB	ENST00000264122.4	Cbl proto-oncogene B, E3 ubiquitin protein ligase	469	1	1	0	0	0	0	0	0	1
CAMK4	ENST00000282356.4	calcium/calmodulin-dependent protein kinase IV	73	1	1	0	0	1	0	0	1	0
ATF1	ENST00000262053.3	activating transcription factor 1	1599	1	1	0	0	0	0	0	0	0
CPEB3	ENST00000412050.4	cytoplasmic polyadenylation element binding protein 3	48	2	0	1	1	0	0	0	0	0
RASEF	ENST00000376447.3	RAS and EF-hand domain containing	298	1	0	0	1	0	0	0	0	0
TMTC3	ENST00000266712.6	transmembrane and tetratricopeptide repeat containing 3	406	1	0	1	0	0	0	0	0	0
SKIL	ENST00000458537.3	SKI-like oncogene	210	1	0	0	1	0	0	0	0	0
RAB23	ENST00000317483.3	RAB23, member RAS oncogene family	32	1	1	0	0	0	0	0	0	0
SGK3	ENST00000345714.4	serum/glucocorticoid regulated kinase family, member 3	56	1	0	0	1	0	0	0	0	0
FAM72B	ENST00000369390.3	family with sequence similarity 72, member B	5	1	0	1	0	0	0	0	0	0
FAM72D	ENST00000400889.1	family with sequence similarity 72, member D	5	1	0	1	0	0	0	0	0	0
SCAMP1	ENST00000538629.1	secretory carrier membrane protein 1	816	2	1	1	0	0	0	0	0	0
DRD1	ENST00000393752.2	dopamine receptor D1	7	1	1	0	0	0	0	0	0	0
UBE2D2	ENST00000398733.3	ubiquitin-conjugating enzyme E2D 2	11458	1	0	1	0	0	0	0	0	0
UBE3C	ENST00000348165.5	ubiquitin protein ligase E3C	1332	1	1	0	0	0	0	0	0	0
NT5DC3	ENST00000392876.3	5'-nucleotidase domain containing 3	235	1	0	1	0	1	0	1	0	0
DHX36	ENST00000496811.1	DEAH (Asp-Glu-Ala-His) box polypeptide 36	108	1	1	0	0	1	0	1	0	0
ING5	ENST00000313552.6	inhibitor of growth family, member 5	529	1	0	1	0	0	0	0	0	0
IRS2	ENST00000375856.3	insulin receptor substrate 2	231	1	0	0	1	1	0	1	0	0
FOXN2	ENST00000340553.3	forkhead box N2	441	1	0	0	1	0	0	0	0	1
GRIA2	ENST00000296526.7	glutamate receptor, ionotropic, AMPA 2	5	1	1	0	0	0	0	0	0	0
SUCLG2	ENST00000307227.5	succinate-CoA ligase, GDP-forming, beta subunit	88	1	0	1	0	0	0	0	0	0
CA10	ENST00000570565.1	carbonic anhydrase X	5	1	0	1	0	0	0	0	0	0
KIAA0087	ENST00000242109.3	KIAA0087	5	1	1	0	0	0	0	0	0	0
TULP4	ENST00000367094.2	tubby like protein 4	93	1	1	0	0	1	0	1	0	0
ZFP36L1	ENST00000555997.1	ZFP36 ring finger protein-like 1	231	1	0	0	1	0	0	0	0	0
CLCF1	ENST00000312438.7	cardiotrophin-like cytokine factor 1	98	1	0	0	1	0	0	0	0	0
UBN2	ENST00000473989.3	ubinuclein 2	238	2	1	1	0	0	0	0	0	0
MEIS2	ENST00000397624.3	Meis homeobox 2	63	1	0	1	0	0	0	0	0	1
SNX8	ENST00000222990.3	sorting nexin 8	303	1	1	0	0	0	0	0	0	0
SBK1	ENST00000341901.4	SH3 domain binding kinase 1	9	2	0	1	1	0	0	0	0	0
PIEZO2	ENST00000302079.6	piezo-type mechanosensitive ion channel component 2	158	1	0	0	1	0	0	0	0	0
FRK	ENST00000606080.1	fyn-related kinase	37	1	0	1	0	3	1	2	0	1
PPP1R12A	ENST00000261207.5	protein phosphatase 1, regulatory subunit 12A	276	1	1	0	0	1	1	0	0	1
BCL9	ENST00000234739.3	B-cell CLL/lymphoma 9	70	2	0	2	0	0	0	0	0	0
GXYLT1	ENST00000398675.3	glucoside xylosyltransferase 1	126	1	1	0	0	0	0	0	0	1
AFAP1L2	ENST00000304129.4	actin filament associated protein 1-like 2	13	1	1	0	0	0	0	0	0	0
DTNA	ENST00000283365.9	dystrobrevin, alpha	144	1	0	0	1	0	0	0	0	0
TMEM154	ENST00000304385.3	transmembrane protein 154	5	1	0	1	0	0	0	0	0	0
ZNF264	ENST00000263095.6	zinc finger protein 264	412	1	0	0	1	2	0	2	0	1
DLG5	ENST00000372391.2	discs, large homolog 5 (Drosophila)	10	2	0	1	1	0	0	0	0	0
ARHGEF3	ENST00000296315.3	Rho guanine nucleotide exchange factor (GEF) 3	359	1	0	0	1	0	0	0	0	0
NRIP1	ENST00000400199.1	nuclear receptor interacting protein 1	342	1	0	1	0	1	1	0	0	0
MTF1	ENST00000373036.4	metal-regulatory transcription factor 1	98	1	0	0	1	1	1	0	0	0
FAM199X	ENST00000493442.1	family with sequence similarity 199, X-linked	856	2	0	1	1	0	0	0	0	2
STX7	ENST00000367941.2	syntaxin 7	1395	1	0	1	0	3	0	2	1	1
NCOA3	ENST00000341724.6	nuclear receptor coactivator 3	282	1	0	0	1	0	0	0	0	0
PNN	ENST00000216832.4	pinin, desmosome associated protein	858	1	0	1	0	0	0	0	0	0
ATP2B1	ENST00000261173.2	ATPase, Ca++ transporting, plasma membrane 1	699	1	1	0	0	0	0	0	0	1
SLC30A5	ENST00000396591.3	solute carrier family 30 (zinc transporter), member 5	677	1	0	1	0	0	0	0	0	0
SMARCA5	ENST00000283131.3	SWI/SNF related, matrix associated, actin dependent regulator of chromatin, subfamily a, member 5	478	1	0	1	0	0	0	0	0	0
MAF	ENST00000393350.1	v-maf avian musculoaponeurotic fibrosarcoma oncogene homolog	608	1	0	1	0	0	0	0	0	0
TIMP2	ENST00000585421.1	TIMP metallopeptidase inhibitor 2	3147	1	0	0	1	0	0	0	0	0
LOX	ENST00000231004.4	lysyl oxidase	3441	1	1	0	0	1	0	0	1	0
SERPINE1	ENST00000223095.4	serpin peptidase inhibitor, clade E (nexin, plasminogen activator inhibitor type 1), member 1	1508	1	0	1	0	0	0	0	0	0
TPRG1L	ENST00000378344.2	tumor protein p63 regulated 1-like	203	1	1	0	0	0	0	0	0	0
POU4F2	ENST00000281321.3	POU class 4 homeobox 2	5	1	0	1	0	0	0	0	0	1
GOT2	ENST00000245206.5	glutamic-oxaloacetic transaminase 2, mitochondrial	72	1	0	0	1	0	0	0	0	0
AGO3	ENST00000373191.4	argonaute RISC catalytic component 3	198	1	0	1	0	2	1	0	1	1
PRUNE2	ENST00000376718.3	prune homolog 2 (Drosophila)	121	1	0	1	0	3	1	2	0	0
PRKAA2	ENST00000371244.4	protein kinase, AMP-activated, alpha 2 catalytic subunit	561	1	0	1	0	2	1	1	0	1
AFF3	ENST00000409236.2	AF4/FMR2 family, member 3	296	1	1	0	0	2	1	0	1	2
GRK5	ENST00000392870.2	G protein-coupled receptor kinase 5	337	1	0	0	1	0	0	0	0	0
UGT8	ENST00000310836.6	UDP glycosyltransferase 8	682	1	0	1	0	0	0	0	0	0
GZF1	ENST00000338121.5	GDNF-inducible zinc finger protein 1	252	1	1	0	0	0	0	0	0	1
CCDC120	ENST00000376396.3	coiled-coil domain containing 120	170	1	1	0	0	0	0	0	0	0
ZMYND8	ENST00000311275.7	zinc finger, MYND-type containing 8	235	1	1	0	0	1	0	1	0	0
FBXL17	ENST00000359660.5	F-box and leucine-rich repeat protein 17	182	1	1	0	0	0	0	0	0	0
ABL2	ENST00000502732.1	c-abl oncogene 2, non-receptor tyrosine kinase	892	1	0	0	1	2	0	1	1	0
SEC23IP	ENST00000369075.3	SEC23 interacting protein	765	1	1	0	0	1	0	1	0	0
GRM5	ENST00000418177.2	glutamate receptor, metabotropic 5	5	1	0	1	0	0	0	0	0	0
ZNF770	ENST00000356321.4	zinc finger protein 770	52	1	0	1	0	1	0	0	1	0
RHOB	ENST00000272233.4	ras homolog family member B	6532	1	1	0	0	0	0	0	0	0
CADM2	ENST00000383699.3	cell adhesion molecule 2	5	2	1	0	1	1	0	1	0	0
GAS2	ENST00000454584.2	growth arrest-specific 2	13	1	0	0	1	0	0	0	0	0
LARP4	ENST00000398473.2	La ribonucleoprotein domain family, member 4	35	2	1	0	1	0	0	0	0	1
SSBP3	ENST00000417664.2	single stranded DNA binding protein 3	1474	1	0	0	1	0	0	0	0	0
SNX2	ENST00000379516.2	sorting nexin 2	397	1	0	1	0	1	0	0	1	2
BRWD1	ENST00000342449.3	bromodomain and WD repeat domain containing 1	96	3	2	1	0	2	0	1	1	3
TSPAN33	ENST00000289407.4	tetraspanin 33	237	1	0	1	0	0	0	0	0	0
TAB3	ENST00000378933.1	TGF-beta activated kinase 1/MAP3K7 binding protein 3	201	1	1	0	0	0	0	0	0	1
PHTF2	ENST00000416283.2	putative homeodomain transcription factor 2	1730	1	1	0	0	2	0	2	0	0
ONECUT2	ENST00000491143.2	one cut homeobox 2	847	1	0	0	1	1	1	0	0	1
MIER2	ENST00000264819.4	mesoderm induction early response 1, family member 2	137	1	1	0	0	0	0	0	0	0
ZBTB10	ENST00000430430.1	zinc finger and BTB domain containing 10	113	1	0	0	1	0	0	0	0	0
CADPS	ENST00000383710.4	Ca++-dependent secretion activator	5	1	1	0	0	0	0	0	0	0
NR3C1	ENST00000394464.2	nuclear receptor subfamily 3, group C, member 1 (glucocorticoid receptor)	682	1	0	0	1	0	0	0	0	1
NUDT5	ENST00000491614.1	nudix (nucleoside diphosphate linked moiety X)-type motif 5	808	1	1	0	0	1	0	1	0	0
MARCKS	ENST00000368635.4	myristoylated alanine-rich protein kinase C substrate	188	1	0	0	1	1	1	0	0	1
GUF1	ENST00000281543.5	GUF1 GTPase homolog (S. cerevisiae)	110	1	0	0	1	1	0	0	1	0
UBE2G1	ENST00000396981.2	ubiquitin-conjugating enzyme E2G 1	5620	1	0	1	0	0	0	0	0	0
BIRC6	ENST00000421745.2	baculoviral IAP repeat containing 6	555	1	0	1	0	0	0	0	0	0
TMEM168	ENST00000312814.6	transmembrane protein 168	195	1	0	1	0	0	0	0	0	1
LATS2	ENST00000382592.4	large tumor suppressor kinase 2	464	1	0	0	1	0	0	0	0	0
FAM13A	ENST00000395002.2	family with sequence similarity 13, member A	441	1	1	0	0	0	0	0	0	1
STK17B	ENST00000263955.4	serine/threonine kinase 17b	113	1	1	0	0	1	0	0	1	0
MAL	ENST00000309988.4	mal, T-cell differentiation protein	5	1	0	1	0	0	0	0	0	0
PCDH10	ENST00000264360.5	protocadherin 10	9	2	1	1	0	0	0	0	0	0
HERC2	ENST00000261609.7	HECT and RLD domain containing E3 ubiquitin protein ligase 2	1207	1	0	1	0	0	0	0	0	0
PLCXD3	ENST00000377801.3	phosphatidylinositol-specific phospholipase C, X domain containing 3	81	1	0	1	0	0	0	0	0	1
PIRT	ENST00000580256.2	phosphoinositide-interacting regulator of transient receptor potential channels	5	1	1	0	0	0	0	0	0	0
MAPK8	ENST00000374182.3	mitogen-activated protein kinase 8	227	1	1	0	0	1	0	0	1	0
FAM210B	ENST00000371384.3	family with sequence similarity 210, member B	55	1	1	0	0	1	1	0	0	0
KATNBL1	ENST00000256544.3	katanin p80 subunit B-like 1	105	2	1	0	1	1	0	0	1	0
EOGT	ENST00000383701.3	EGF domain-specific O-linked N-acetylglucosamine (GlcNAc) transferase	302	1	0	0	1	0	0	0	0	0
SLC38A7	ENST00000570101.1	solute carrier family 38, member 7	635	1	1	0	0	0	0	0	0	0
GCNT2	ENST00000316170.3	glucosaminyl (N-acetyl) transferase 2, I-branching enzyme (I blood group)	651	1	1	0	0	0	0	0	0	0
MAU2	ENST00000262815.8	MAU2 sister chromatid cohesion factor	5234	1	0	0	1	0	0	0	0	0
PLS1	ENST00000457734.2	plastin 1	467	1	0	0	1	0	0	0	0	0
SNX30	ENST00000374232.3	sorting nexin family member 30	33	1	0	1	0	0	0	0	0	1
ZBTB7A	ENST00000322357.4	zinc finger and BTB domain containing 7A	37	1	1	0	0	0	0	0	0	0
ZIC2	ENST00000376335.3	Zic family member 2	1173	1	0	0	1	0	0	0	0	1
TRERF1	ENST00000541110.1	transcriptional regulating factor 1	52	1	0	1	0	1	0	1	0	1
MTA1	ENST00000331320.7	metastasis associated 1	8	1	0	1	0	0	0	0	0	0
BCL2	ENST00000398117.1	B-cell CLL/lymphoma 2	55	1	0	0	1	0	0	0	0	0
CHMP2B	ENST00000263780.4	charged multivesicular body protein 2B	810	1	1	0	0	1	0	1	0	0
ITGA9	ENST00000264741.5	integrin, alpha 9	9	1	0	0	1	0	0	0	0	0
PELI1	ENST00000358912.4	pellino E3 ubiquitin protein ligase 1	134	1	0	0	1	0	0	0	0	0
CDH13	ENST00000566620.1	cadherin 13	1020	1	0	0	1	0	0	0	0	0
PXK	ENST00000463280.1	PX domain containing serine/threonine kinase	220	1	1	0	0	0	0	0	0	0
TMEM86A	ENST00000280734.2	transmembrane protein 86A	5	1	1	0	0	0	0	0	0	0
SH3PXD2A	ENST00000369774.4	SH3 and PX domains 2A	152	2	2	0	0	1	0	0	1	1
CREB1	ENST00000432329.2	cAMP responsive element binding protein 1	295	1	0	1	0	0	0	0	0	0
PTBP3	ENST00000374257.1	polypyrimidine tract binding protein 3	214	1	0	0	1	0	0	0	0	0
BCL6	ENST00000406870.2	B-cell CLL/lymphoma 6	20	1	0	0	1	0	0	0	0	0
TRIM9	ENST00000298355.3	tripartite motif containing 9	45	1	0	0	1	0	0	0	0	0
CHFR	ENST00000315585.7	checkpoint with forkhead and ring finger domains, E3 ubiquitin protein ligase	168	1	0	0	1	0	0	0	0	0
CRLF3	ENST00000324238.6	cytokine receptor-like factor 3	5	1	0	1	0	0	0	0	0	0
TPM4	ENST00000300933.4	tropomyosin 4	332	1	0	0	1	0	0	0	0	0
CECR2	ENST00000400573.5	cat eye syndrome chromosome region, candidate 2	46	2	1	0	1	1	1	0	0	1
BRD1	ENST00000457780.2	bromodomain containing 1	124	1	1	0	0	0	0	0	0	0
MCF2L	ENST00000397030.1	MCF.2 cell line derived transforming sequence-like	79	1	1	0	0	1	0	0	1	0
PRICKLE1	ENST00000455697.1	prickle homolog 1 (Drosophila)	146	1	1	0	0	0	0	0	0	0
LRCH2	ENST00000317135.8	leucine-rich repeats and calponin homology (CH) domain containing 2	52	1	1	0	0	0	0	0	0	0
SON	ENST00000290239.6	SON DNA binding protein	161	1	0	1	0	0	0	0	0	0
NCAM1	ENST00000316851.7	neural cell adhesion molecule 1	19	2	2	0	0	0	0	0	0	0
SLC39A11	ENST00000255559.3	solute carrier family 39, member 11	544	1	0	0	1	0	0	0	0	0
URM1	ENST00000372850.1	ubiquitin related modifier 1	345	1	0	1	0	0	0	0	0	0
DDX46	ENST00000452510.2	DEAD (Asp-Glu-Ala-Asp) box polypeptide 46	472	1	0	0	1	0	0	0	0	0
DHX40	ENST00000251241.4	DEAH (Asp-Glu-Ala-His) box polypeptide 40	538	1	0	1	0	1	0	1	0	1
CTPS1	ENST00000372621.4	CTP synthase 1	3982	1	0	0	1	0	0	0	0	0
KHNYN	ENST00000251343.5	KH and NYN domain containing	421	1	1	0	0	0	0	0	0	0
GRHL1	ENST00000405379.2	grainyhead-like 1 (Drosophila)	147	1	0	1	0	0	0	0	0	0
WDR47	ENST00000400794.3	WD repeat domain 47	185	1	0	1	0	0	0	0	0	1
STXBP1	ENST00000373302.3	syntaxin binding protein 1	295	1	0	1	0	0	0	0	0	0
PAXBP1	ENST00000331923.4	PAX3 and PAX7 binding protein 1	340	1	0	1	0	0	0	0	0	0
GMEB1	ENST00000373816.1	glucocorticoid modulatory element binding protein 1	154	2	0	2	0	0	0	0	0	0
HIPK1	ENST00000369558.1	homeodomain interacting protein kinase 1	930	1	0	0	1	0	0	0	0	0
SLC30A4	ENST00000261867.4	solute carrier family 30 (zinc transporter), member 4	19	1	1	0	0	0	0	0	0	0
KIAA1033	ENST00000332180.5	KIAA1033	238	1	0	0	1	0	0	0	0	0
CEP41	ENST00000223208.5	centrosomal protein 41kDa	346	1	1	0	0	0	0	0	0	0
RASGEF1A	ENST00000374459.1	RasGEF domain family, member 1A	10	1	0	0	1	0	0	0	0	0
PPP1R9A	ENST00000289495.5	protein phosphatase 1, regulatory subunit 9A	46	1	1	0	0	1	0	0	1	0
BEAN1	ENST00000299694.8	brain expressed, associated with NEDD4, 1	16	1	1	0	0	0	0	0	0	0
TMEM245	ENST00000374586.3	transmembrane protein 245	1320	1	0	0	1	1	0	0	1	0
GPR157	ENST00000377411.4	G protein-coupled receptor 157	48	1	1	0	0	0	0	0	0	1
RAD51L3-RFFL	ENST00000593039.1	Uncharacterized protein	670	1	0	0	1	2	0	1	1	1
SLC16A14	ENST00000295190.4	solute carrier family 16, member 14	34	1	1	0	0	0	0	0	0	0
UST	ENST00000367463.4	uronyl-2-sulfotransferase	933	1	0	0	1	0	0	0	0	0
CCNJL	ENST00000393977.3	cyclin J-like	66	1	1	0	0	0	0	0	0	0
ARID3A	ENST00000263620.3	AT rich interactive domain 3A (BRIGHT-like)	320	2	0	1	1	0	0	0	0	0
LRP6	ENST00000261349.4	low density lipoprotein receptor-related protein 6	157	1	1	0	0	1	0	1	0	0
RBFOX1	ENST00000355637.4	RNA binding protein, fox-1 homolog (C. elegans) 1	5	1	1	0	0	0	0	0	0	0
PPIP5K2	ENST00000321521.9	diphosphoinositol pentakisphosphate kinase 2	203	1	0	1	0	0	0	0	0	0
RNF44	ENST00000274811.4	ring finger protein 44	1623	1	0	1	0	0	0	0	0	0
DACH2	ENST00000373131.1	dachshund homolog 2 (Drosophila)	5	1	0	1	0	0	0	0	0	0
RANBP10	ENST00000317506.3	RAN binding protein 10	140	1	0	1	0	0	0	0	0	0
YWHAG	ENST00000307630.3	tyrosine 3-monooxygenase/tryptophan 5-monooxygenase activation protein, gamma polypeptide	5623	1	0	0	1	0	0	0	0	1
HELZ	ENST00000358691.5	helicase with zinc finger	571	1	1	0	0	1	0	1	0	0
SNX27	ENST00000368843.3	sorting nexin family member 27	46	1	0	0	1	0	0	0	0	0
PDGFRB	ENST00000261799.4	platelet-derived growth factor receptor, beta polypeptide	320	1	0	0	1	0	0	0	0	0
AVL9	ENST00000318709.4	AVL9 homolog (S. cerevisiase)	246	1	1	0	0	0	0	0	0	2
NOVA1	ENST00000465357.2	neuro-oncological ventral antigen 1	5	1	0	0	1	0	0	0	0	0
SLC4A7	ENST00000295736.5	solute carrier family 4, sodium bicarbonate cotransporter, member 7	146	1	1	0	0	1	0	1	0	0
TDG	ENST00000392872.3	thymine-DNA glycosylase	201	1	1	0	0	0	0	0	0	1
PUM2	ENST00000338086.5	pumilio RNA-binding family member 2	1047	1	0	0	1	0	0	0	0	0
ASCC3	ENST00000369162.2	activating signal cointegrator 1 complex subunit 3	159	1	1	0	0	0	0	0	0	0
CHRM3	ENST00000255380.4	cholinergic receptor, muscarinic 3	47	2	1	1	0	0	0	0	0	1
KCNJ6	ENST00000609713.1	potassium inwardly-rectifying channel, subfamily J, member 6	5	1	1	0	0	3	1	1	1	1
PRKAR1A	ENST00000589228.1	protein kinase, cAMP-dependent, regulatory, type I, alpha	1257	1	0	1	0	0	0	0	0	0
PLCG1	ENST00000244007.3	phospholipase C, gamma 1	69	1	0	0	1	0	0	0	0	0
LHFPL2	ENST00000515007.2	lipoma HMGIC fusion partner-like 2	16	1	1	0	0	1	0	0	1	0
WIPF1	ENST00000392547.2	WAS/WASL interacting protein family, member 1	304	1	1	0	0	0	0	0	0	1
IRF4	ENST00000380956.4	interferon regulatory factor 4	10	1	1	0	0	0	0	0	0	0
SCN8A	ENST00000354534.6	sodium channel, voltage gated, type VIII, alpha subunit	44	1	1	0	0	1	0	0	1	0
NTNG1	ENST00000370067.1	netrin G1	5	2	1	0	1	0	0	0	0	0
NIPAL1	ENST00000295461.5	NIPA-like domain containing 1	137	1	0	1	0	0	0	0	0	0
PAPOLB	ENST00000404991.1	poly(A) polymerase beta (testis specific)	5	1	1	0	0	0	0	0	0	0
TMEM56	ENST00000370203.4	transmembrane protein 56	113	2	2	0	0	1	0	0	1	1
CNOT6	ENST00000393356.1	CCR4-NOT transcription complex, subunit 6	300	1	0	1	0	1	0	1	0	0
KCNJ12	ENST00000583088.1	potassium inwardly-rectifying channel, subfamily J, member 12	9	1	1	0	0	0	0	0	0	0
RIMS1	ENST00000348717.5	regulating synaptic membrane exocytosis 1	45	1	0	0	1	0	0	0	0	0
TET1	ENST00000373644.4	tet methylcytosine dioxygenase 1	5	1	0	1	0	0	0	0	0	2
HERC3	ENST00000402738.1	HECT and RLD domain containing E3 ubiquitin protein ligase 3	50	1	1	0	0	0	0	0	0	0
WASL	ENST00000223023.4	Wiskott-Aldrich syndrome-like	230	1	0	0	1	0	0	0	0	0
PAX9	ENST00000361487.6	paired box 9	53	1	0	0	1	0	0	0	0	0
BAZ1A	ENST00000358716.4	bromodomain adjacent to zinc finger domain, 1A	144	1	0	0	1	0	0	0	0	0
PAPD5	ENST00000357464.3	PAP associated domain containing 5	152	1	0	1	0	0	0	0	0	0
XPR1	ENST00000367590.4	xenotropic and polytropic retrovirus receptor 1	544	1	1	0	0	1	0	0	1	1
ELFN2	ENST00000402918.2	extracellular leucine-rich repeat and fibronectin type III domain containing 2	22	1	0	0	1	0	0	0	0	0
SLC6A3	ENST00000270349.9	solute carrier family 6 (neurotransmitter transporter), member 3	5	1	1	0	0	1	1	0	0	0
PHF13	ENST00000377648.4	PHD finger protein 13	1207	1	0	0	1	0	0	0	0	0
CLOCK	ENST00000309964.4	clock circadian regulator	86	1	1	0	0	1	0	1	0	0
G3BP2	ENST00000395719.3	GTPase activating protein (SH3 domain) binding protein 2	4413	1	0	0	1	0	0	0	0	0
RP11-766F14.2	ENST00000511828.1	Protein LOC285556	5	1	0	0	1	0	0	0	0	0
GMEB2	ENST00000370069.1	glucocorticoid modulatory element binding protein 2	240	1	1	0	0	0	0	0	0	0
BDNF	ENST00000439476.2	brain-derived neurotrophic factor	2696	1	0	0	1	0	0	0	0	0
RGL1	ENST00000304685.4	ral guanine nucleotide dissociation stimulator-like 1	188	1	0	1	0	0	0	0	0	0
NREP	ENST00000379671.3	neuronal regeneration related protein	409	1	0	0	1	0	0	0	0	0
PANK3	ENST00000239231.6	pantothenate kinase 3	522	1	0	1	0	3	0	1	2	0
CAND1	ENST00000545606.1	cullin-associated and neddylation-dissociated 1	1568	2	0	0	2	1	0	1	0	1
MAGI2	ENST00000419488.1	membrane associated guanylate kinase, WW and PDZ domain containing 2	43	1	0	1	0	0	0	0	0	0
HCN1	ENST00000303230.4	hyperpolarization activated cyclic nucleotide-gated potassium channel 1	5	1	0	0	1	2	1	1	0	2
SATB2	ENST00000417098.1	SATB homeobox 2	820	1	0	1	0	0	0	0	0	0
AKIRIN1	ENST00000432648.3	akirin 1	798	1	0	1	0	0	0	0	0	0
PDP2	ENST00000311765.2	pyruvate dehyrogenase phosphatase catalytic subunit 2	102	1	0	0	1	0	0	0	0	2
FAF2	ENST00000261942.6	Fas associated factor family member 2	1700	1	0	0	1	0	0	0	0	0
SMARCD2	ENST00000448276.2	SWI/SNF related, matrix associated, actin dependent regulator of chromatin, subfamily d, member 2	144	1	1	0	0	0	0	0	0	0
KIAA0408	ENST00000483725.3	KIAA0408	95	1	1	0	0	1	1	0	0	0
C3orf58	ENST00000441925.2	chromosome 3 open reading frame 58	118	1	1	0	0	0	0	0	0	1
ERRFI1	ENST00000377482.5	ERBB receptor feedback inhibitor 1	3807	1	1	0	0	0	0	0	0	0
RFFL	ENST00000315249.7	ring finger and FYVE-like domain containing E3 ubiquitin protein ligase	670	1	0	0	1	2	0	1	1	1
PLEKHM3	ENST00000427836.2	pleckstrin homology domain containing, family M, member 3	11	1	1	0	0	1	1	0	0	0
APBA1	ENST00000265381.4	amyloid beta (A4) precursor protein-binding, family A, member 1	12	1	1	0	0	1	0	1	0	0
KCTD5	ENST00000301738.4	potassium channel tetramerization domain containing 5	2296	1	1	0	0	0	0	0	0	0
SLC6A15	ENST00000309283.7	solute carrier family 6 (neutral amino acid transporter), member 15	508	1	0	0	1	0	0	0	0	0
GDA	ENST00000358399.3	guanine deaminase	5	1	0	1	0	0	0	0	0	0
RUNX1	ENST00000344691.4	runt-related transcription factor 1	182	2	1	1	0	0	0	0	0	0
CERS6	ENST00000305747.6	ceramide synthase 6	1932	1	1	0	0	0	0	0	0	0
C9orf41	ENST00000376834.3	chromosome 9 open reading frame 41	248	1	1	0	0	0	0	0	0	0
SAMD4A	ENST00000392067.3	sterile alpha motif domain containing 4A	449	1	1	0	0	0	0	0	0	0
PHF16	ENST00000397189.1	PHD finger protein 16	95	1	1	0	0	0	0	0	0	0
KIAA1211L	ENST00000397899.2	KIAA1211-like	7	1	0	1	0	0	0	0	0	0
FAM208B	ENST00000328090.5	family with sequence similarity 208, member B	42	1	0	1	0	0	0	0	0	0
RAPGEF2	ENST00000264431.4	Rap guanine nucleotide exchange factor (GEF) 2	484	1	1	0	0	0	0	0	0	0
FRS2	ENST00000550389.1	fibroblast growth factor receptor substrate 2	176	1	0	1	0	0	0	0	0	0
VAT1	ENST00000355653.3	vesicle amine transport 1	2844	1	1	0	0	0	0	0	0	0
SMAD2	ENST00000262160.6	SMAD family member 2	1196	2	0	2	0	1	0	0	1	1
ACTR1A	ENST00000487599.1	ARP1 actin-related protein 1 homolog A, centractin alpha (yeast)	190	1	1	0	0	0	0	0	0	1
ARAP2	ENST00000303965.4	ArfGAP with RhoGAP domain, ankyrin repeat and PH domain 2	121	1	0	0	1	0	0	0	0	1
PPP3R1	ENST00000234310.3	protein phosphatase 3, regulatory subunit B, alpha	117	1	1	0	0	0	0	0	0	0
MARCH8	ENST00000453424.2	membrane-associated ring finger (C3HC4) 8, E3 ubiquitin protein ligase	48	1	0	1	0	0	0	0	0	0
CCDC6	ENST00000263102.6	coiled-coil domain containing 6	193	1	0	1	0	0	0	0	0	0
ERC2	ENST00000288221.6	ELKS/RAB6-interacting/CAST family member 2	11	1	0	0	1	0	0	0	0	0
EPB41L5	ENST00000443902.2	erythrocyte membrane protein band 4.1 like 5	108	1	0	1	0	1	0	0	1	0
ADAMTS5	ENST00000284987.5	ADAM metallopeptidase with thrombospondin type 1 motif, 5	68	1	0	0	1	2	0	1	1	0
EVI5	ENST00000370331.1	ecotropic viral integration site 5	172	1	0	1	0	0	0	0	0	0
FZD2	ENST00000315323.3	frizzled family receptor 2	807	1	1	0	0	0	0	0	0	0
ADAM10	ENST00000260408.3	ADAM metallopeptidase domain 10	385	1	0	0	1	1	1	0	0	0
SGCB	ENST00000381431.5	sarcoglycan, beta (43kDa dystrophin-associated glycoprotein)	1795	1	1	0	0	0	0	0	0	0
ADAMTS9	ENST00000295903.4	ADAM metallopeptidase with thrombospondin type 1 motif, 9	5	1	0	1	0	0	0	0	0	1
GATA6	ENST00000269216.3	GATA binding protein 6	691	1	0	0	1	1	1	0	0	0
ARID4B	ENST00000349213.3	AT rich interactive domain 4B (RBP1-like)	940	1	1	0	0	0	0	0	0	0
NUAK1	ENST00000261402.2	NUAK family, SNF1-like kinase, 1	489	1	0	0	1	0	0	0	0	0
LMLN	ENST00000330198.4	leishmanolysin-like (metallopeptidase M8 family)	18	1	1	0	0	0	0	0	0	1
PRDM5	ENST00000515109.1	PR domain containing 5	22	1	0	0	1	0	0	0	0	0
ZCCHC14	ENST00000268616.4	zinc finger, CCHC domain containing 14	64	1	0	1	0	0	0	0	0	1
GPR63	ENST00000229955.3	G protein-coupled receptor 63	5	1	0	0	1	0	0	0	0	0
JOSD1	ENST00000216039.5	Josephin domain containing 1	24	1	1	0	0	0	0	0	0	0
POLR1D	ENST00000399697.3	polymerase (RNA) I polypeptide D, 16kDa	2372	1	1	0	0	0	0	0	0	0
MDM4	ENST00000391947.2	Mdm4 p53 binding protein homolog (mouse)	443	1	1	0	0	0	0	0	0	1
DLGAP4	ENST00000373913.3	discs, large (Drosophila) homolog-associated protein 4	1188	1	1	0	0	0	0	0	0	0
INHBA	ENST00000242208.4	inhibin, beta A	1260	1	0	1	0	0	0	0	0	1
MARCH6	ENST00000274140.5	membrane-associated ring finger (C3HC4) 6, E3 ubiquitin protein ligase	14086	1	1	0	0	1	0	1	0	1
CACNA1D	ENST00000288139.4	calcium channel, voltage-dependent, L type, alpha 1D subunit	5	1	0	0	1	0	0	0	0	0
NFIA	ENST00000403491.3	nuclear factor I/A	5	1	0	1	0	0	0	0	0	1
ABCC9	ENST00000261200.4	ATP-binding cassette, sub-family C (CFTR/MRP), member 9	5	1	1	0	0	0	0	0	0	2
TRIM71	ENST00000383763.5	tripartite motif containing 71, E3 ubiquitin protein ligase	67	1	0	1	0	0	0	0	0	0
C21orf91	ENST00000400558.3	chromosome 21 open reading frame 91	998	1	1	0	0	0	0	0	0	1
PPFIA2	ENST00000549396.1	protein tyrosine phosphatase, receptor type, f polypeptide (PTPRF), interacting protein (liprin), alpha 2	5	1	1	0	0	0	0	0	0	1
YES1	ENST00000577961.1	v-yes-1 Yamaguchi sarcoma viral oncogene homolog 1	168	1	0	1	0	0	0	0	0	0
RBM12	ENST00000374114.3	RNA binding motif protein 12	431	1	1	0	0	2	1	1	0	0
ZSWIM6	ENST00000252744.5	zinc finger, SWIM-type containing 6	933	1	0	0	1	0	0	0	0	0
CAMKK2	ENST00000538733.1	calcium/calmodulin-dependent protein kinase kinase 2, beta	1157	1	1	0	0	0	0	0	0	0
BAZ2B	ENST00000392782.1	bromodomain adjacent to zinc finger domain, 2B	25	1	1	0	0	0	0	0	0	0
RASA2	ENST00000286364.3	RAS p21 protein activator 2	170	1	1	0	0	0	0	0	0	0
MIS18BP1	ENST00000310806.4	MIS18 binding protein 1	74	1	0	1	0	0	0	0	0	0
SOBP	ENST00000317357.5	sine oculis binding protein homolog (Drosophila)	22	1	0	1	0	0	0	0	0	0
CELF2	ENST00000379261.4	CUGBP, Elav-like family member 2	45	1	0	1	0	1	0	0	1	2
RIMBP2	ENST00000261655.4	RIMS binding protein 2	7	1	1	0	0	2	0	2	0	0
AP3M1	ENST00000355264.4	adaptor-related protein complex 3, mu 1 subunit	601	1	0	0	1	0	0	0	0	0
RASGEF1B	ENST00000509081.1	RasGEF domain family, member 1B	20	1	1	0	0	0	0	0	0	0
CNGB3	ENST00000320005.5	cyclic nucleotide gated channel beta 3	5	1	1	0	0	0	0	0	0	0
UBN1	ENST00000262376.6	ubinuclein 1	586	1	1	0	0	1	1	0	0	0
LEPR	ENST00000371060.3	leptin receptor	169	1	1	0	0	0	0	0	0	0
STT3B	ENST00000295770.2	STT3B, subunit of the oligosaccharyltransferase complex (catalytic)	4458	1	1	0	0	0	0	0	0	0
SOX12	ENST00000342665.2	SRY (sex determining region Y)-box 12	6341	1	1	0	0	0	0	0	0	0
CEP44	ENST00000296519.4	centrosomal protein 44kDa	376	1	0	0	1	0	0	0	0	0
ENOX2	ENST00000370935.1	ecto-NOX disulfide-thiol exchanger 2	215	1	0	1	0	1	1	0	0	0
PARP8	ENST00000503750.2	poly (ADP-ribose) polymerase family, member 8	80	1	0	1	0	0	0	0	0	0
SOX13	ENST00000367204.1	SRY (sex determining region Y)-box 13	1061	1	1	0	0	0	0	0	0	0
FGD6	ENST00000343958.4	FYVE, RhoGEF and PH domain containing 6	21	1	0	1	0	0	0	0	0	0
KLF13	ENST00000307145.3	Kruppel-like factor 13	5	1	0	0	1	0	0	0	0	0
ARHGEF6	ENST00000370620.1	Rac/Cdc42 guanine nucleotide exchange factor (GEF) 6	15	1	1	0	0	0	0	0	0	0
FBXO34	ENST00000313833.4	F-box protein 34	80	1	1	0	0	0	0	0	0	0
MAFG	ENST00000357736.4	v-maf avian musculoaponeurotic fibrosarcoma oncogene homolog G	5	1	1	0	0	0	0	0	0	0
LDLR	ENST00000558518.1	low density lipoprotein receptor	1462	1	0	1	0	0	0	0	0	0
DSTYK	ENST00000367160.4	dual serine/threonine and tyrosine protein kinase	256	1	1	0	0	1	0	1	0	1
ATP2B2	ENST00000352432.4	ATPase, Ca++ transporting, plasma membrane 2	170	1	1	0	0	0	0	0	0	1
BAHD1	ENST00000416165.1	bromo adjacent homology domain containing 1	76	1	1	0	0	0	0	0	0	0
UNC5C	ENST00000453304.1	unc-5 homolog C (C. elegans)	60	1	1	0	0	0	0	0	0	2
NEGR1	ENST00000357731.5	neuronal growth regulator 1	28	1	0	0	1	0	0	0	0	0
THBS2	ENST00000366787.3	thrombospondin 2	372	1	0	0	1	0	0	0	0	0
CTDSPL2	ENST00000260327.4	CTD (carboxy-terminal domain, RNA polymerase II, polypeptide A) small phosphatase like 2	457	1	0	1	0	0	0	0	0	0
GOLGA6L10	ENST00000439287.4	Putative golgin subfamily A member 6-like protein 10	0	1	1	0	0	0	0	0	0	0
GPRIN3	ENST00000609438.1	GPRIN family member 3	213	1	1	0	0	2	1	1	0	0
GPT2	ENST00000340124.4	glutamic pyruvate transaminase (alanine aminotransferase) 2	1750	1	0	0	1	1	0	0	1	0
ZDHHC17	ENST00000426126.2	zinc finger, DHHC-type containing 17	117	1	1	0	0	0	0	0	0	0
CRMP1	ENST00000324989.7	collapsin response mediator protein 1	252	1	0	1	0	0	0	0	0	0
HNRNPC	ENST00000336053.6	heterogeneous nuclear ribonucleoprotein C (C1/C2)	1103	1	0	1	0	0	0	0	0	0
CALD1	ENST00000361388.2	caldesmon 1	1013	1	0	1	0	0	0	0	0	0
ZRANB3	ENST00000401392.1	zinc finger, RAN-binding domain containing 3	26	1	0	1	0	1	0	0	1	0
KCTD7	ENST00000275532.3	potassium channel tetramerization domain containing 7	693	1	1	0	0	0	0	0	0	1
USP14	ENST00000261601.7	ubiquitin specific peptidase 14 (tRNA-guanine transglycosylase)	561	1	0	1	0	2	0	2	0	0
KIF16B	ENST00000354981.2	kinesin family member 16B	113	1	1	0	0	0	0	0	0	0
MFSD6	ENST00000392328.1	major facilitator superfamily domain containing 6	47	1	1	0	0	0	0	0	0	1
ZNF148	ENST00000360647.4	zinc finger protein 148	230	1	1	0	0	1	0	1	0	0
FAM155A	ENST00000375915.2	family with sequence similarity 155, member A	118	1	0	0	1	0	0	0	0	0
GRM3	ENST00000361669.2	glutamate receptor, metabotropic 3	10	1	1	0	0	0	0	0	0	0
ACAP2	ENST00000326793.6	ArfGAP with coiled-coil, ankyrin repeat and PH domains 2	253	2	1	1	0	0	0	0	0	0
VPS33A	ENST00000267199.4	vacuolar protein sorting 33 homolog A (S. cerevisiae)	282	1	1	0	0	1	0	1	0	0
C7orf60	ENST00000297145.4	chromosome 7 open reading frame 60	39	2	1	0	1	0	0	0	0	0
DPY19L3	ENST00000586987.1	dpy-19-like 3 (C. elegans)	146	2	1	0	1	0	0	0	0	0
ADRB1	ENST00000369295.2	adrenoceptor beta 1	12	1	0	1	0	0	0	0	0	0
NAPG	ENST00000322897.6	N-ethylmaleimide-sensitive factor attachment protein, gamma	277	1	1	0	0	1	0	1	0	0
TNRC6C	ENST00000335749.4	trinucleotide repeat containing 6C	248	2	1	1	0	0	0	0	0	0
POGLUT1	ENST00000295588.4	protein O-glucosyltransferase 1	262	1	0	1	0	0	0	0	0	0
SSX2IP	ENST00000342203.3	synovial sarcoma, X breakpoint 2 interacting protein	197	1	1	0	0	1	0	1	0	0
LPP	ENST00000312675.4	LIM domain containing preferred translocation partner in lipoma	1894	1	1	0	0	1	1	0	0	1
OVOL2	ENST00000278780.6	ovo-like 2 (Drosophila)	17	1	0	0	1	0	0	0	0	0
HDAC9	ENST00000405010.3	histone deacetylase 9	13	2	1	1	0	0	0	0	0	1
SFXN1	ENST00000321442.5	sideroflexin 1	1018	1	1	0	0	1	0	1	0	0
RNF165	ENST00000269439.7	ring finger protein 165	18	3	1	1	1	0	0	0	0	0
STAU1	ENST00000371828.3	staufen double-stranded RNA binding protein 1	826	1	0	1	0	0	0	0	0	0
SUV39H2	ENST00000313519.5	suppressor of variegation 3-9 homolog 2 (Drosophila)	54	1	1	0	0	1	0	0	1	0
SLC9A8	ENST00000361573.2	solute carrier family 9, subfamily A (NHE8, cation proton antiporter 8), member 8	474	1	1	0	0	1	0	1	0	0
TENM3	ENST00000511685.1	teneurin transmembrane protein 3	30	1	1	0	0	0	0	0	0	0
FOXO3	ENST00000343882.6	forkhead box O3	32	1	0	0	1	0	0	0	0	0
HNRNPA3	ENST00000411529.2	heterogeneous nuclear ribonucleoprotein A3	329	1	1	0	0	2	1	1	0	1
PAFAH1B2	ENST00000527958.1	platelet-activating factor acetylhydrolase 1b, catalytic subunit 2 (30kDa)	180	3	1	2	0	0	0	0	0	0
ZCCHC24	ENST00000372336.3	zinc finger, CCHC domain containing 24	359	2	0	2	0	0	0	0	0	0
SIDT2	ENST00000324225.4	SID1 transmembrane family, member 2	341	1	0	0	1	0	0	0	0	0
RCAN1	ENST00000482533.1	regulator of calcineurin 1	715	1	0	1	0	0	0	0	0	0
PDE3A	ENST00000359062.3	phosphodiesterase 3A, cGMP-inhibited	1182	1	1	0	0	2	0	2	0	0
BNC2	ENST00000380672.4	basonuclin 2	770	1	1	0	0	0	0	0	0	0
TTC28	ENST00000397906.2	tetratricopeptide repeat domain 28	227	1	0	1	0	0	0	0	0	0
PIN4	ENST00000218432.5	protein (peptidylprolyl cis/trans isomerase) NIMA-interacting, 4 (parvulin)	29	1	1	0	0	0	0	0	0	0
OXTR	ENST00000316793.3	oxytocin receptor	24	1	1	0	0	1	0	0	1	1
YTHDF3	ENST00000539294.1	YTH domain family, member 3	444	1	1	0	0	1	0	1	0	0
NCALD	ENST00000395923.1	neurocalcin delta	49	1	0	0	1	0	0	0	0	0
PROM1	ENST00000447510.2	prominin 1	5	1	0	0	1	0	0	0	0	0
KIAA1147	ENST00000536163.1	KIAA1147	73	1	1	0	0	1	0	1	0	1
HOXA2	ENST00000222718.5	homeobox A2	14	1	1	0	0	0	0	0	0	0
VAV3	ENST00000370056.4	vav 3 guanine nucleotide exchange factor	1128	1	1	0	0	0	0	0	0	0
GREB1L	ENST00000580732.2	growth regulation by estrogen in breast cancer-like	30	1	0	0	1	0	0	0	0	2
FBXL20	ENST00000394294.3	F-box and leucine-rich repeat protein 20	455	2	1	0	1	0	0	0	0	0
JAG2	ENST00000331782.3	jagged 2	68	1	1	0	0	0	0	0	0	0
GOLGA6L4	ENST00000510439.2	golgin A6 family-like 4	5	1	1	0	0	0	0	0	0	0
RP13-996F3.5	ENST00000559949.1	Uncharacterized protein	0	1	1	0	0	0	0	0	0	0
WDR1	ENST00000499869.2	WD repeat domain 1	8818	1	1	0	0	0	0	0	0	0
BSN	ENST00000296452.4	bassoon presynaptic cytomatrix protein	31	2	0	1	1	0	0	0	0	0
CABLES2	ENST00000279101.5	Cdk5 and Abl enzyme substrate 2	450	1	0	0	1	0	0	0	0	0
CECR6	ENST00000399875.1	cat eye syndrome chromosome region, candidate 6	5	1	1	0	0	0	0	0	0	0
TBC1D15	ENST00000550746.1	TBC1 domain family, member 15	1164	1	0	1	0	0	0	0	0	0
SATB1	ENST00000338745.6	SATB homeobox 1	312	1	0	0	1	0	0	0	0	1
AMOTL1	ENST00000317837.9	angiomotin like 1	712	1	1	0	0	1	0	1	0	1
MID2	ENST00000262843.6	midline 2	194	2	1	0	1	0	0	0	0	0
FAM178A	ENST00000238961.4	family with sequence similarity 178, member A	130	1	0	1	0	0	0	0	0	0
GPR161	ENST00000367838.1	G protein-coupled receptor 161	1712	1	0	1	0	0	0	0	0	0
SNX29	ENST00000566228.1	sorting nexin 29	266	1	0	0	1	1	0	0	1	0
RAD9B	ENST00000409425.1	RAD9 homolog B (S. pombe)	10	2	2	0	0	1	0	0	1	0
SAMD8	ENST00000372687.4	sterile alpha motif domain containing 8	100	2	2	0	0	0	0	0	0	0
TACC1	ENST00000330691.6	transforming, acidic coiled-coil containing protein 1	186	1	0	1	0	1	0	1	0	0
FAM124A	ENST00000322475.8	family with sequence similarity 124A	5	1	1	0	0	0	0	0	0	0
EBF3	ENST00000368648.3	early B-cell factor 3	101	1	0	1	0	0	0	0	0	0
GPR180	ENST00000376958.4	G protein-coupled receptor 180	161	1	1	0	0	0	0	0	0	0
DGKD	ENST00000264057.2	diacylglycerol kinase, delta 130kDa	200	1	1	0	0	0	0	0	0	0
RNF115	ENST00000369291.5	ring finger protein 115	757	1	0	1	0	1	1	0	0	0
EFNA3	ENST00000505139.1	Ephrin-A3; Uncharacterized protein; cDNA FLJ57652, highly similar to Ephrin-A3	9	2	1	0	1	0	0	0	0	0
BACH1	ENST00000286800.3	BTB and CNC homology 1, basic leucine zipper transcription factor 1	273	1	0	0	1	0	0	0	0	1
ZBED4	ENST00000216268.5	zinc finger, BED-type containing 4	2276	1	0	1	0	0	0	0	0	0
B4GALT5	ENST00000371711.4	UDP-Gal:betaGlcNAc beta 1,4- galactosyltransferase, polypeptide 5	1000	1	0	0	1	0	0	0	0	0
CPEB2	ENST00000538197.1	cytoplasmic polyadenylation element binding protein 2	367	1	0	1	0	0	0	0	0	0
KIAA0247	ENST00000342745.4	KIAA0247	161	1	0	1	0	0	0	0	0	0
MAP3K7	ENST00000369325.3	mitogen-activated protein kinase kinase kinase 7	1172	1	1	0	0	1	0	1	0	0
CLCC1	ENST00000356970.2	chloride channel CLIC-like 1	849	1	1	0	0	0	0	0	0	1
ZNF746	ENST00000340622.3	zinc finger protein 746	54	1	1	0	0	0	0	0	0	0
KPNA6	ENST00000373625.3	karyopherin alpha 6 (importin alpha 7)	272	1	0	1	0	0	0	0	0	0
RPS6KA2	ENST00000265678.4	ribosomal protein S6 kinase, 90kDa, polypeptide 2	1043	1	1	0	0	0	0	0	0	0
SERPINF2	ENST00000382061.4	serpin peptidase inhibitor, clade F (alpha-2 antiplasmin, pigment epithelium derived factor), member 2	2334	1	0	1	0	0	0	0	0	0
KCNN3	ENST00000271915.4	potassium intermediate/small conductance calcium-activated channel, subfamily N, member 3	5	1	1	0	0	1	0	0	1	1
FOXP4	ENST00000373063.3	forkhead box P4	228	1	0	0	1	0	0	0	0	0
RASL12	ENST00000220062.4	RAS-like, family 12	39	1	0	1	0	0	0	0	0	0
RNMT	ENST00000383314.2	RNA (guanine-7-) methyltransferase	64	1	1	0	0	1	0	0	1	0
TP53INP1	ENST00000448464.2	tumor protein p53 inducible nuclear protein 1	39	2	1	1	0	1	0	0	1	0
SETD5	ENST00000402198.1	SET domain containing 5	48	2	1	1	0	0	0	0	0	0
RSF1	ENST00000308488.6	remodeling and spacing factor 1	216	1	0	1	0	0	0	0	0	0
RECK	ENST00000377966.3	reversion-inducing-cysteine-rich protein with kazal motifs	10	1	1	0	0	0	0	0	0	0
RFX3	ENST00000382004.3	regulatory factor X, 3 (influences HLA class II expression)	37	2	2	0	0	0	0	0	0	1
WDFY3	ENST00000322366.6	WD repeat and FYVE domain containing 3	596	1	0	0	1	2	0	1	1	0
STOML1	ENST00000564777.1	stomatin (EPB72)-like 1	18	1	1	0	0	0	0	0	0	0
LARP1	ENST00000336314.4	La ribonucleoprotein domain family, member 1	4979	1	0	0	1	0	0	0	0	1
BBX	ENST00000415149.2	bobby sox homolog (Drosophila)	141	1	0	0	1	0	0	0	0	0
ABCD2	ENST00000308666.3	ATP-binding cassette, sub-family D (ALD), member 2	5	2	2	0	0	2	0	1	1	0
STX17	ENST00000259400.6	syntaxin 17	510	1	1	0	0	2	0	1	1	2
LRRC58	ENST00000295628.3	leucine rich repeat containing 58	940	1	0	1	0	0	0	0	0	0
GLCE	ENST00000559420.2	glucuronic acid epimerase	25	2	1	1	0	0	0	0	0	0
KDM5B	ENST00000367265.3	lysine (K)-specific demethylase 5B	187	1	0	1	0	0	0	0	0	1
PPP2R5E	ENST00000337537.3	protein phosphatase 2, regulatory subunit B', epsilon isoform	23	1	0	1	0	0	0	0	0	0
MMP16	ENST00000286614.6	matrix metallopeptidase 16 (membrane-inserted)	12	1	1	0	0	0	0	0	0	2
SEMA6D	ENST00000355997.3	sema domain, transmembrane domain (TM), and cytoplasmic domain, (semaphorin) 6D	179	1	1	0	0	0	0	0	0	1
ZNF197	ENST00000383745.2	zinc finger protein 197	53	1	1	0	0	0	0	0	0	0
GIGYF1	ENST00000275732.5	GRB10 interacting GYF protein 1	5	1	1	0	0	0	0	0	0	0
OTUD6B	ENST00000285420.4	OTU domain containing 6B	18	1	1	0	0	0	0	0	0	1
WDR70	ENST00000265107.4	WD repeat domain 70	23	1	1	0	0	1	1	0	0	0
ROCK2	ENST00000315872.6	Rho-associated, coiled-coil containing protein kinase 2	142	1	0	0	1	0	0	0	0	2
MAGI3	ENST00000307546.9	membrane associated guanylate kinase, WW and PDZ domain containing 3	70	1	1	0	0	0	0	0	0	0
KREMEN1	ENST00000400335.4	kringle containing transmembrane protein 1	606	1	0	1	0	0	0	0	0	0
EBF2	ENST00000535548.1	early B-cell factor 2	11	1	0	1	0	0	0	0	0	0
NRP1	ENST00000374875.1	neuropilin 1	586	1	0	1	0	0	0	0	0	0
ZFP36L2	ENST00000282388.3	ZFP36 ring finger protein-like 2	317	1	0	1	0	0	0	0	0	0
CEP85L	ENST00000368491.3	centrosomal protein 85kDa-like	14	1	0	0	1	0	0	0	0	0
AFF4	ENST00000265343.5	AF4/FMR2 family, member 4	2755	1	1	0	0	1	0	1	0	0
IFNLR1	ENST00000327575.2	interferon, lambda receptor 1	15	1	1	0	0	0	0	0	0	0
DAB1	ENST00000371236.2	Dab, reelin signal transducer, homolog 1 (Drosophila)	490	1	0	1	0	0	0	0	0	1
SIM1	ENST00000369208.3	single-minded homolog 1 (Drosophila)	104	1	1	0	0	0	0	0	0	0
GCH1	ENST00000491895.2	GTP cyclohydrolase 1	502	1	0	1	0	0	0	0	0	0
NEDD4L	ENST00000256832.7	neural precursor cell expressed, developmentally down-regulated 4-like, E3 ubiquitin protein ligase	617	1	0	1	0	0	0	0	0	0
FBXO28	ENST00000424254.2	F-box protein 28	461	2	1	1	0	0	0	0	0	1
ZBTB6	ENST00000373659.3	zinc finger and BTB domain containing 6	55	1	1	0	0	0	0	0	0	1
SNX33	ENST00000308527.5	sorting nexin 33	148	1	1	0	0	1	0	0	1	0
ME1	ENST00000369705.3	malic enzyme 1, NADP(+)-dependent, cytosolic	586	1	1	0	0	1	0	1	0	0
ATP8B1	ENST00000283684.4	ATPase, aminophospholipid transporter, class I, type 8B, member 1	497	1	0	0	1	0	0	0	0	1
HCFC2	ENST00000229330.4	host cell factor C2	46	1	1	0	0	2	1	1	0	0
SPCS3	ENST00000503362.1	signal peptidase complex subunit 3 homolog (S. cerevisiae)	1645	1	0	1	0	1	0	1	0	1
PITX1	ENST00000265340.7	paired-like homeodomain 1	1502	1	1	0	0	0	0	0	0	0
MBD6	ENST00000355673.3	methyl-CpG binding domain protein 6	24	1	0	0	1	0	0	0	0	0
ERMAP	ENST00000372514.3	erythroblast membrane-associated protein (Scianna blood group)	121	1	1	0	0	0	0	0	0	0
KCTD3	ENST00000259154.4	potassium channel tetramerization domain containing 3	372	1	0	1	0	1	0	0	1	0
SBF1	ENST00000380817.3	SET binding factor 1	2045	1	1	0	0	0	0	0	0	0
FAM131B	ENST00000443739.2	family with sequence similarity 131, member B	5	1	1	0	0	0	0	0	0	0
KIAA1549	ENST00000440172.1	KIAA1549	508	1	1	0	0	0	0	0	0	0
JAM2	ENST00000480456.1	junctional adhesion molecule 2	41	1	0	1	0	1	0	1	0	1
ELK3	ENST00000228741.3	ELK3, ETS-domain protein (SRF accessory protein 2)	2719	1	1	0	0	1	0	1	0	1
HOOK3	ENST00000307602.4	hook microtubule-tethering protein 3	403	2	1	1	0	3	1	1	1	0
ARID5B	ENST00000279873.7	AT rich interactive domain 5B (MRF1-like)	397	1	1	0	0	0	0	0	0	0
PAG1	ENST00000220597.4	phosphoprotein associated with glycosphingolipid microdomains 1	53	2	1	0	1	0	0	0	0	0
C16orf52	ENST00000542527.2	chromosome 16 open reading frame 52	102	1	0	1	0	0	0	0	0	1
ARHGAP26	ENST00000378004.3	Rho GTPase activating protein 26	131	1	1	0	0	0	0	0	0	0
EML4	ENST00000318522.5	echinoderm microtubule associated protein like 4	62	1	1	0	0	0	0	0	0	1
SV2C	ENST00000502798.2	synaptic vesicle glycoprotein 2C	30	1	0	1	0	0	0	0	0	0
ARID1A	ENST00000324856.7	AT rich interactive domain 1A (SWI-like)	31	1	1	0	0	0	0	0	0	1
GOLGA8B	ENST00000342314.5	golgin A8 family, member B	170	1	1	0	0	0	0	0	0	0
SEL1L3	ENST00000399878.3	sel-1 suppressor of lin-12-like 3 (C. elegans)	155	1	0	0	1	0	0	0	0	1
ESPN	ENST00000377828.1	espin	513	1	0	1	0	0	0	0	0	0
RNF169	ENST00000299563.4	ring finger protein 169	204	1	0	1	0	1	0	0	1	0
ADAM11	ENST00000200557.6	ADAM metallopeptidase domain 11	32	1	0	0	1	0	0	0	0	0
NEURL1B	ENST00000369800.5	neuralized homolog 1B (Drosophila)	5	1	1	0	0	0	0	0	0	0
TRPS1	ENST00000395715.3	trichorhinophalangeal syndrome I	94	1	1	0	0	1	0	0	1	0
SLC12A6	ENST00000397707.2	solute carrier family 12 (potassium/chloride transporter), member 6	17	1	1	0	0	0	0	0	0	0
SLC38A2	ENST00000256689.5	solute carrier family 38, member 2	696	1	1	0	0	0	0	0	0	0
SLC30A2	ENST00000374278.3	solute carrier family 30 (zinc transporter), member 2	5	1	1	0	0	0	0	0	0	0
LRRC40	ENST00000370952.3	leucine rich repeat containing 40	88	2	1	1	0	0	0	0	0	0
PPP6C	ENST00000373547.4	protein phosphatase 6, catalytic subunit	346	1	0	0	1	0	0	0	0	0
UNC5D	ENST00000287272.2	unc-5 homolog D (C. elegans)	37	1	0	0	1	1	1	0	0	1
IFFO2	ENST00000455833.2	intermediate filament family orphan 2	139	1	0	1	0	0	0	0	0	0
NF1	ENST00000358273.4	neurofibromin 1	161	1	1	0	0	1	0	0	1	3
FAM126B	ENST00000418596.3	family with sequence similarity 126, member B	132	1	1	0	0	1	0	0	1	0
GOLGA6C	ENST00000300576.5	golgin A6 family, member C	0	1	1	0	0	0	0	0	0	1
MED12L	ENST00000474524.1	mediator complex subunit 12-like	30	1	0	1	0	2	1	0	1	0
DCTN4	ENST00000447998.2	dynactin 4 (p62)	153	1	1	0	0	1	0	1	0	0
CHD5	ENST00000262450.3	chromodomain helicase DNA binding protein 5	5	1	0	0	1	0	0	0	0	0
STAG2	ENST00000371160.1	stromal antigen 2	216	1	1	0	0	0	0	0	0	0
SORCS3	ENST00000369701.3	sortilin-related VPS10 domain containing receptor 3	5	1	0	1	0	0	0	0	0	0
ELL	ENST00000262809.4	elongation factor RNA polymerase II	250	1	1	0	0	0	0	0	0	0
FAM46C	ENST00000369448.3	family with sequence similarity 46, member C	74	1	0	1	0	1	0	0	1	2
UBXN2A	ENST00000309033.4	UBX domain protein 2A	45	1	1	0	0	0	0	0	0	1
FAM83F	ENST00000333407.6	family with sequence similarity 83, member F	5	1	1	0	0	3	0	2	1	0
SEC24A	ENST00000398844.2	SEC24 family, member A (S. cerevisiae)	679	2	2	0	0	0	0	0	0	0
SAP30BP	ENST00000584667.1	SAP30 binding protein	867	1	1	0	0	0	0	0	0	0
DRAXIN	ENST00000294485.5	dorsal inhibitory axon guidance protein	5	1	0	1	0	1	0	1	0	0
STYX	ENST00000354586.4	serine/threonine/tyrosine interacting protein	250	1	0	0	1	1	0	1	0	0
BRAP	ENST00000419234.4	BRCA1 associated protein	102	1	1	0	0	2	0	0	2	0
SLC7A11	ENST00000280612.5	solute carrier family 7 (anionic amino acid transporter light chain, xc- system), member 11	61	1	1	0	0	2	0	0	2	0
LONRF3	ENST00000304778.7	LON peptidase N-terminal domain and ring finger 3	36	1	0	0	1	1	0	0	1	1
UBE2O	ENST00000319380.7	ubiquitin-conjugating enzyme E2O	239	1	0	0	1	0	0	0	0	0
SETD1B	ENST00000267197.5	SET domain containing 1B	703	1	0	1	0	0	0	0	0	0
BEND3	ENST00000369042.1	BEN domain containing 3	13	1	0	1	0	0	0	0	0	0
MAT2A	ENST00000306434.3	methionine adenosyltransferase II, alpha	8	1	1	0	0	0	0	0	0	0
CDK12	ENST00000447079.4	cyclin-dependent kinase 12	748	1	1	0	0	0	0	0	0	1
PTPRK	ENST00000368226.4	protein tyrosine phosphatase, receptor type, K	641	1	1	0	0	0	0	0	0	0
RIOK3	ENST00000339486.3	RIO kinase 3	757	1	1	0	0	0	0	0	0	0
NR3C2	ENST00000344721.4	nuclear receptor subfamily 3, group C, member 2	425	1	0	0	1	0	0	0	0	1
CMTM4	ENST00000394106.2	CKLF-like MARVEL transmembrane domain containing 4	22	1	1	0	0	1	1	0	0	0
USP37	ENST00000258399.3	ubiquitin specific peptidase 37	14	3	2	1	0	0	0	0	0	0
ALPK3	ENST00000258888.5	alpha-kinase 3	16	1	0	0	1	0	0	0	0	0
PITPNM3	ENST00000421306.3	PITPNM family member 3	5	1	0	1	0	0	0	0	0	0
FRMD4A	ENST00000358621.4	FERM domain containing 4A	192	1	0	0	1	1	0	0	1	0
STK4	ENST00000372801.1	serine/threonine kinase 4	276	1	0	1	0	0	0	0	0	0
PITPNM2	ENST00000280562.5	phosphatidylinositol transfer protein, membrane-associated 2	66	1	1	0	0	0	0	0	0	0
RNF7	ENST00000273480.3	ring finger protein 7	377	1	0	1	0	0	0	0	0	0
NFATC2	ENST00000371564.3	nuclear factor of activated T-cells, cytoplasmic, calcineurin-dependent 2	105	1	1	0	0	1	0	0	1	0
WDPCP	ENST00000272321.7	WD repeat containing planar cell polarity effector	92	1	1	0	0	0	0	0	0	0
HNRNPUL2	ENST00000301785.5	heterogeneous nuclear ribonucleoprotein U-like 2	2321	1	1	0	0	0	0	0	0	0
TADA2B	ENST00000310074.7	transcriptional adaptor 2B	38	1	0	1	0	0	0	0	0	0
IFNAR2	ENST00000404220.3	interferon (alpha, beta and omega) receptor 2	470	1	1	0	0	0	0	0	0	0
PIK3CD	ENST00000536656.1	phosphatidylinositol-4,5-bisphosphate 3-kinase, catalytic subunit delta	5	1	1	0	0	0	0	0	0	0
AGO4	ENST00000373210.3	argonaute RISC catalytic component 4	96	1	0	0	1	0	0	0	0	1
HECW1	ENST00000395891.2	HECT, C2 and WW domain containing E3 ubiquitin protein ligase 1	11	1	0	1	0	2	1	1	0	0
PTPN4	ENST00000263708.2	protein tyrosine phosphatase, non-receptor type 4 (megakaryocyte)	215	2	1	0	1	1	0	1	0	0
FSTL4	ENST00000265342.7	follistatin-like 4	60	1	0	1	0	1	0	1	0	0
ITGB3	ENST00000559488.1	integrin, beta 3 (platelet glycoprotein IIIa, antigen CD61)	176	1	1	0	0	0	0	0	0	0
SLC36A1	ENST00000243389.3	solute carrier family 36 (proton/amino acid symporter), member 1	236	2	2	0	0	1	0	1	0	0
MARK1	ENST00000366918.4	MAP/microtubule affinity-regulating kinase 1	192	1	1	0	0	0	0	0	0	0
ELAVL3	ENST00000359227.3	ELAV like neuron-specific RNA binding protein 3	5	1	0	1	0	0	0	0	0	0
CSGALNACT1	ENST00000454498.2	chondroitin sulfate N-acetylgalactosaminyltransferase 1	77	1	1	0	0	0	0	0	0	0
RASGRP3	ENST00000402538.3	RAS guanyl releasing protein 3 (calcium and DAG-regulated)	24	1	1	0	0	1	0	1	0	0
AHNAK	ENST00000378024.4	AHNAK nucleoprotein	682	1	0	1	0	0	0	0	0	0
SEC14L2	ENST00000312932.9	SEC14-like 2 (S. cerevisiae)	187	1	0	0	1	0	0	0	0	0
BNIP3L	ENST00000380629.2	BCL2/adenovirus E1B 19kDa interacting protein 3-like	191	2	1	0	1	1	0	1	0	1
SIAH2	ENST00000312960.3	siah E3 ubiquitin protein ligase 2	228	1	0	0	1	0	0	0	0	0
SH3KBP1	ENST00000397821.3	SH3-domain kinase binding protein 1	109	1	0	0	1	0	0	0	0	0
PHF6	ENST00000332070.3	PHD finger protein 6	630	1	0	1	0	0	0	0	0	0
B3GALT5	ENST00000380620.4	UDP-Gal:betaGlcNAc beta 1,3-galactosyltransferase, polypeptide 5	5	1	1	0	0	2	0	1	1	0
SLC25A36	ENST00000446041.2	solute carrier family 25 (pyrimidine nucleotide carrier ), member 36	264	1	1	0	0	0	0	0	0	0
ENAH	ENST00000366844.3	enabled homolog (Drosophila)	415	1	0	0	1	0	0	0	0	0
TSPAN2	ENST00000369516.2	tetraspanin 2	43	1	0	0	1	0	0	0	0	1
EPHB2	ENST00000374632.3	EPH receptor B2	297	1	1	0	0	0	0	0	0	0
NID1	ENST00000366595.3	nidogen 1	303	1	0	0	1	0	0	0	0	0
EEF2K	ENST00000263026.5	eukaryotic elongation factor-2 kinase	115	1	0	0	1	0	0	0	0	1
TBC1D2B	ENST00000409931.3	TBC1 domain family, member 2B	5	1	1	0	0	0	0	0	0	0
B3GAT1	ENST00000392580.1	beta-1,3-glucuronyltransferase 1 (glucuronosyltransferase P)	77	1	0	0	1	0	0	0	0	0
WBP1L	ENST00000369889.4	WW domain binding protein 1-like	5	1	0	1	0	0	0	0	0	0
SLC22A23	ENST00000436008.2	solute carrier family 22, member 23	353	1	0	0	1	2	0	2	0	0
KRAS	ENST00000256078.4	Kirsten rat sarcoma viral oncogene homolog	40	1	0	1	0	0	0	0	0	0
C10orf76	ENST00000370033.4	chromosome 10 open reading frame 76	273	1	1	0	0	0	0	0	0	0
INTS2	ENST00000444766.3	integrator complex subunit 2	109	1	1	0	0	0	0	0	0	0
YY1	ENST00000262238.4	YY1 transcription factor	1803	1	0	0	1	0	0	0	0	0
ESRRG	ENST00000361525.3	estrogen-related receptor gamma	5	1	0	1	0	0	0	0	0	1
PSME3	ENST00000541124.1	proteasome (prosome, macropain) activator subunit 3 (PA28 gamma; Ki)	3605	1	0	1	0	0	0	0	0	0
A1CF	ENST00000374001.2	APOBEC1 complementation factor	80	1	1	0	0	2	1	1	0	1
NUCKS1	ENST00000367142.4	nuclear casein kinase and cyclin-dependent kinase substrate 1	1692	1	0	1	0	1	1	0	0	3
GAREM	ENST00000399218.4	GRB2 associated, regulator of MAPK1	536	1	1	0	0	0	0	0	0	1
ATP2A2	ENST00000395494.2	ATPase, Ca++ transporting, cardiac muscle, slow twitch 2	2042	1	1	0	0	0	0	0	0	0
AP5M1	ENST00000261558.3	adaptor-related protein complex 5, mu 1 subunit	198	1	1	0	0	1	0	1	0	0
ADRA2B	ENST00000409345.3	adrenoceptor alpha 2B	7	1	0	1	0	0	0	0	0	0
FNDC3B	ENST00000336824.4	fibronectin type III domain containing 3B	509	1	0	0	1	0	0	0	0	0
PLXNA2	ENST00000367033.3	plexin A2	8	1	1	0	0	0	0	0	0	1
PIK3R2	ENST00000222254.8	phosphoinositide-3-kinase, regulatory subunit 2 (beta)	1484	1	1	0	0	0	0	0	0	0
PTPN21	ENST00000328736.3	protein tyrosine phosphatase, non-receptor type 21	104	1	0	0	1	0	0	0	0	0
KIF3A	ENST00000378746.4	kinesin family member 3A	33	1	0	0	1	0	0	0	0	0
GALNT2	ENST00000366672.4	UDP-N-acetyl-alpha-D-galactosamine:polypeptide N-acetylgalactosaminyltransferase 2 (GalNAc-T2)	2834	1	1	0	0	1	0	1	0	1
USP44	ENST00000552440.1	ubiquitin specific peptidase 44	29	1	0	1	0	0	0	0	0	1
CELF1	ENST00000395290.2	CUGBP, Elav-like family member 1	153	2	1	0	1	0	0	0	0	0
TNXB	ENST00000375244.3	tenascin XB	5	1	1	0	0	0	0	0	0	0
CRKL	ENST00000354336.3	v-crk avian sarcoma virus CT10 oncogene homolog-like	2142	1	1	0	0	0	0	0	0	0
TRIM33	ENST00000358465.2	tripartite motif containing 33	201	1	0	0	1	0	0	0	0	0
PEAK1	ENST00000312493.4	pseudopodium-enriched atypical kinase 1	209	1	0	1	0	0	0	0	0	1
PDS5B	ENST00000315596.10	PDS5, regulator of cohesion maintenance, homolog B (S. cerevisiae)	1493	1	0	1	0	0	0	0	0	0
SLC9A4	ENST00000295269.4	solute carrier family 9, subfamily A (NHE4, cation proton antiporter 4), member 4	5	1	1	0	0	0	0	0	0	2
TSPYL4	ENST00000420283.1	TSPY-like 4	5	1	1	0	0	0	0	0	0	0
VWDE	ENST00000275358.3	von Willebrand factor D and EGF domains	9	1	0	0	1	0	0	0	0	1
SEC62	ENST00000337002.4	SEC62 homolog (S. cerevisiae)	746	1	0	1	0	0	0	0	0	0
GBP2	ENST00000370466.3	guanylate binding protein 2, interferon-inducible	1309	1	0	1	0	0	0	0	0	0
KCNJ15	ENST00000328656.4	potassium inwardly-rectifying channel, subfamily J, member 15	5	1	1	0	0	0	0	0	0	1
COPS7B	ENST00000373608.3	COP9 signalosome subunit 7B	331	1	0	1	0	0	0	0	0	0
TRAM2	ENST00000182527.3	translocation associated membrane protein 2	2774	1	0	1	0	0	0	0	0	0
TNKS	ENST00000310430.6	tankyrase, TRF1-interacting ankyrin-related ADP-ribose polymerase	943	1	1	0	0	1	0	1	0	1
TRAF3	ENST00000560371.1	TNF receptor-associated factor 3	833	1	0	1	0	1	0	1	0	0
PROSER1	ENST00000352251.3	proline and serine rich 1	145	1	1	0	0	0	0	0	0	0
ELMSAN1	ENST00000394071.2	ELM2 and Myb/SANT-like domain containing 1	15	1	0	0	1	0	0	0	0	0
GOLGA6D	ENST00000434739.3	golgin A6 family, member D	0	1	1	0	0	0	0	0	0	1
IGF2R	ENST00000356956.1	insulin-like growth factor 2 receptor	46	1	1	0	0	1	0	0	1	1
TNRC6B	ENST00000335727.9	trinucleotide repeat containing 6B	69	2	2	0	0	1	0	0	1	1
TBL1XR1	ENST00000430069.1	transducin (beta)-like 1 X-linked receptor 1	334	2	2	0	0	0	0	0	0	1
DAG1	ENST00000515359.2	dystroglycan 1 (dystrophin-associated glycoprotein 1)	241	1	0	1	0	0	0	0	0	0
PRRT2	ENST00000300797.6	proline-rich transmembrane protein 2	33	1	1	0	0	0	0	0	0	1
ZNF704	ENST00000327835.3	zinc finger protein 704	124	1	1	0	0	0	0	0	0	1
FAM168B	ENST00000409185.1	family with sequence similarity 168, member B	122	1	0	1	0	0	0	0	0	0
FYCO1	ENST00000296137.2	FYVE and coiled-coil domain containing 1	91	1	0	1	0	1	1	0	0	0
SSH1	ENST00000360239.3	slingshot protein phosphatase 1	115	1	0	0	1	0	0	0	0	0
CSNK1G1	ENST00000303052.7	casein kinase 1, gamma 1	149	1	1	0	0	0	0	0	0	1
SLC30A10	ENST00000366926.3	solute carrier family 30, member 10	66	1	1	0	0	2*	0	1	0	0
TNPO3	ENST00000393245.1	transportin 3	30	1	1	0	0	0	0	0	0	0
NAA25	ENST00000261745.4	N(alpha)-acetyltransferase 25, NatB auxiliary subunit	919	1	1	0	0	1	0	1	0	0
PYGO1	ENST00000302000.6	pygopus homolog 1 (Drosophila)	104	1	1	0	0	2	0	2	0	1
NCS1	ENST00000372398.3	neuronal calcium sensor 1	1083	1	0	0	1	0	0	0	0	0
ATXN1	ENST00000244769.4	ataxin 1	106	2	1	0	1	0	0	0	0	0
RALGPS1	ENST00000259351.5	Ral GEF with PH domain and SH3 binding motif 1	34	1	0	1	0	0	0	0	0	0
TECPR1	ENST00000447648.2	tectonin beta-propeller repeat containing 1	493	1	1	0	0	1	0	1	0	0
IGF1R	ENST00000268035.6	insulin-like growth factor 1 receptor	561	1	0	0	1	1	0	1	0	0
USP47	ENST00000339865.5	ubiquitin specific peptidase 47	665	1	1	0	0	0	0	0	0	1
LPHN3	ENST00000512091.2	latrophilin 3	93	2	1	1	0	4	1	1	2	0
KIAA0355	ENST00000299505.6	KIAA0355	538	1	1	0	0	0	0	0	0	0
STX6	ENST00000258301.5	syntaxin 6	348	1	1	0	0	0	0	0	0	0
CD302	ENST00000259053.4	CD302 molecule	860	1	0	1	0	0	0	0	0	0
ATAD5	ENST00000321990.4	ATPase family, AAA domain containing 5	66	1	1	0	0	0	0	0	0	0
NOTCH1	ENST00000277541.6	notch 1	88	1	0	0	1	0	0	0	0	0
KLF8	ENST00000468660.1	Kruppel-like factor 8	8	1	0	0	1	2	2	0	0	1
IDE	ENST00000265986.6	insulin-degrading enzyme	446	1	1	0	0	0	0	0	0	1
EDC3	ENST00000315127.4	enhancer of mRNA decapping 3	328	2	1	0	1	0	0	0	0	0
CD2AP	ENST00000359314.5	CD2-associated protein	145	1	1	0	0	0	0	0	0	0
SFMBT1	ENST00000394752.3	Scm-like with four mbt domains 1	116	1	0	1	0	1	0	1	0	0
PKNOX2	ENST00000298282.9	PBX/knotted 1 homeobox 2	46	1	1	0	0	0	0	0	0	0
H6PD	ENST00000377403.2	hexose-6-phosphate dehydrogenase (glucose 1-dehydrogenase)	467	1	1	0	0	1	1	0	0	0
NACC2	ENST00000371753.1	NACC family member 2, BEN and BTB (POZ) domain containing	172	1	1	0	0	0	0	0	0	0
MAST3	ENST00000262811.6	microtubule associated serine/threonine kinase 3	46	1	1	0	0	0	0	0	0	0
CTH	ENST00000411986.2	cystathionase (cystathionine gamma-lyase)	430	1	0	0	1	0	0	0	0	1
WNT7B	ENST00000339464.4	wingless-type MMTV integration site family, member 7B	40	1	0	0	1	0	0	0	0	0
CNTN2	ENST00000331830.4	contactin 2 (axonal)	5	1	0	1	0	0	0	0	0	0
C11orf84	ENST00000294244.4	chromosome 11 open reading frame 84	232	1	1	0	0	1	1	0	0	0
FNIP2	ENST00000264433.6	folliculin interacting protein 2	266	2	1	0	1	0	0	0	0	3
RALGPS2	ENST00000367635.3	Ral GEF with PH domain and SH3 binding motif 2	201	1	1	0	0	0	0	0	0	0
KMT2A	ENST00000534358.1	lysine (K)-specific methyltransferase 2A	1092	1	1	0	0	1	0	1	0	1
FUBP3	ENST00000319725.9	far upstream element (FUSE) binding protein 3	121	1	0	1	0	0	0	0	0	0
AGO1	ENST00000373204.4	argonaute RISC catalytic component 1	402	1	1	0	0	0	0	0	0	0
MLXIP	ENST00000319080.7	MLX interacting protein	69	2	2	0	0	1	0	0	1	0
POLR3E	ENST00000299853.5	polymerase (RNA) III (DNA directed) polypeptide E (80kD)	1450	2	2	0	0	0	0	0	0	0
DACT1	ENST00000395153.3	dishevelled-binding antagonist of beta-catenin 1	248	1	1	0	0	0	0	0	0	0
DMD	ENST00000378677.2	dystrophin	211	1	0	0	1	0	0	0	0	0
RASGRF2	ENST00000265080.4	Ras protein-specific guanine nucleotide-releasing factor 2	140	1	0	1	0	1	1	0	0	0
MMP19	ENST00000409200.3	matrix metallopeptidase 19	135	1	0	1	0	0	0	0	0	0
TMEM41A	ENST00000296254.3	transmembrane protein 41A	382	1	0	0	1	0	0	0	0	0
MSI2	ENST00000284073.2	musashi RNA-binding protein 2	283	1	1	0	0	0	0	0	0	1
CEP350	ENST00000367607.3	centrosomal protein 350kDa	705	1	1	0	0	0	0	0	0	2
MTF2	ENST00000370298.4	metal response element binding transcription factor 2	653	1	0	1	0	0	0	0	0	0
FAM126A	ENST00000409923.1	family with sequence similarity 126, member A	241	1	0	0	1	1	1	0	0	0
TMEM135	ENST00000340353.7	transmembrane protein 135	963	1	0	1	0	1	1	0	0	0
RASD1	ENST00000579152.1	RAS, dexamethasone-induced 1	6	1	1	0	0	0	0	0	0	0
NSUN3	ENST00000314622.4	NOP2/Sun domain family, member 3	220	2	1	1	0	0	0	0	0	0
GDNF	ENST00000326524.2	glial cell derived neurotrophic factor	7	1	0	0	1	0	0	0	0	1
EPN2	ENST00000314728.5	epsin 2	1609	1	1	0	0	0	0	0	0	0
OSBPL8	ENST00000393249.2	oxysterol binding protein-like 8	141	1	0	0	1	1	0	0	1	0
PPP2R4	ENST00000393370.2	protein phosphatase 2A activator, regulatory subunit 4	2731	1	0	1	0	0	0	0	0	0
ICK	ENST00000350082.5	intestinal cell (MAK-like) kinase	18	1	1	0	0	1	0	1	0	0
WDR37	ENST00000358220.1	WD repeat domain 37	107	1	0	1	0	1	0	1	0	1
RAI14	ENST00000265109.3	retinoic acid induced 14	2228	1	1	0	0	0	0	0	0	0
TNIP1	ENST00000520931.1	TNFAIP3 interacting protein 1	334	1	1	0	0	0	0	0	0	0
G3BP1	ENST00000394123.3	GTPase activating protein (SH3 domain) binding protein 1	688	1	1	0	0	1	0	1	0	1
TENM1	ENST00000371130.3	teneurin transmembrane protein 1	5	1	1	0	0	1	0	1	0	0
ATRN	ENST00000262919.5	attractin	39	1	1	0	0	1	0	1	0	0
NECAB1	ENST00000417640.2	N-terminal EF-hand calcium binding protein 1	5	1	1	0	0	1	0	0	1	0
KSR1	ENST00000398988.3	kinase suppressor of ras 1	256	1	1	0	0	1	0	1	0	0
ZNF644	ENST00000370440.1	zinc finger protein 644	40	1	1	0	0	0	0	0	0	0
MKL2	ENST00000318282.5	MKL/myocardin-like 2	992	1	1	0	0	0	0	0	0	1
RAB10	ENST00000264710.4	RAB10, member RAS oncogene family	998	1	0	1	0	0	0	0	0	0
RAB4A	ENST00000366690.4	RAB4A, member RAS oncogene family	850	1	0	1	0	0	0	0	0	1
PTPDC1	ENST00000375360.3	protein tyrosine phosphatase domain containing 1	46	1	1	0	0	0	0	0	0	0
DCP2	ENST00000389063.2	decapping mRNA 2	155	1	0	0	1	0	0	0	0	1
UBE2R2	ENST00000263228.3	ubiquitin-conjugating enzyme E2R 2	2442	1	0	0	1	1	0	0	1	0
GLI2	ENST00000452319.1	GLI family zinc finger 2	73	2	1	1	0	0	0	0	0	0
MYO5A	ENST00000399231.3	myosin VA (heavy chain 12, myoxin)	573	1	1	0	0	1	0	0	1	1
CPSF6	ENST00000435070.2	cleavage and polyadenylation specific factor 6, 68kDa	5819	1	1	0	0	2	0	1	1	0
INPP4A	ENST00000409016.4	inositol polyphosphate-4-phosphatase, type I, 107kDa	387	1	1	0	0	1	0	1	0	0
UHRF1BP1	ENST00000192788.5	UHRF1 binding protein 1	360	1	1	0	0	1	1	0	0	0
MIB1	ENST00000261537.6	mindbomb E3 ubiquitin protein ligase 1	897	2	2	0	0	0	0	0	0	0
BMPR2	ENST00000374574.2	bone morphogenetic protein receptor, type II (serine/threonine kinase)	287	1	0	1	0	0	0	0	0	2
TPRG1	ENST00000345063.3	tumor protein p63 regulated 1	24	1	0	1	0	0	0	0	0	0
HSPA5	ENST00000324460.6	heat shock 70kDa protein 5 (glucose-regulated protein, 78kDa)	2715	1	0	1	0	0	0	0	0	0
CCDC160	ENST00000517294.1	coiled-coil domain containing 160	12	1	1	0	0	0	0	0	0	0
SLC7A6	ENST00000219343.6	solute carrier family 7 (amino acid transporter light chain, y+L system), member 6	1044	1	1	0	0	0	0	0	0	0
AGO2	ENST00000220592.5	argonaute RISC catalytic component 2	350	1	1	0	0	0	0	0	0	0
KLHL24	ENST00000454652.2	kelch-like family member 24	143	1	0	1	0	1	0	0	1	0
BCLAF1	ENST00000531224.1	BCL2-associated transcription factor 1	1732	1	0	1	0	0	0	0	0	0
STK38L	ENST00000389032.3	serine/threonine kinase 38 like	705	1	1	0	0	0	0	0	0	1
SNTB2	ENST00000336278.4	syntrophin, beta 2 (dystrophin-associated protein A1, 59kDa, basic component 2)	254	1	1	0	0	0	0	0	0	0
PEX26	ENST00000329627.7	peroxisomal biogenesis factor 26	157	1	0	0	1	2	1	1	0	0
PPIL4	ENST00000340881.2	peptidylprolyl isomerase (cyclophilin)-like 4	1565	1	0	1	0	2	1	0	1	1
SNX1	ENST00000353874.4	sorting nexin 1	1296	1	1	0	0	1	1	0	0	0
TRIO	ENST00000344204.4	trio Rho guanine nucleotide exchange factor	365	1	1	0	0	0	0	0	0	0
VAV2	ENST00000406606.3	vav 2 guanine nucleotide exchange factor	477	1	0	1	0	0	0	0	0	0
SPTLC2	ENST00000216484.2	serine palmitoyltransferase, long chain base subunit 2	95	1	0	1	0	0	0	0	0	0
LYST	ENST00000389794.3	lysosomal trafficking regulator	9	1	1	0	0	0	0	0	0	1
HSPA4L	ENST00000296464.4	heat shock 70kDa protein 4-like	348	1	1	0	0	1	0	0	1	0
SDK2	ENST00000392650.3	sidekick cell adhesion molecule 2	8	1	1	0	0	1	0	0	1	0
CEP170B	ENST00000414716.3	centrosomal protein 170B	326	2	0	2	0	0	0	0	0	0
DCX	ENST00000356915.2	doublecortin	5	1	1	0	0	1	0	0	1	0
ZNF831	ENST00000371030.2	zinc finger protein 831	5	1	1	0	0	1	0	0	1	0
SENP5	ENST00000323460.5	SUMO1/sentrin specific peptidase 5	125	1	1	0	0	0	0	0	0	2
NAV1	ENST00000295624.6	neuron navigator 1	702	1	1	0	0	1	0	0	1	0
ARIH1	ENST00000379887.4	ariadne RBR E3 ubiquitin protein ligase 1	671	1	0	1	0	0	0	0	0	0
SEC22A	ENST00000481965.2	SEC22 vesicle trafficking protein homolog A (S. cerevisiae)	294	1	1	0	0	0	0	0	0	0
ZFYVE26	ENST00000347230.4	zinc finger, FYVE domain containing 26	104	1	0	1	0	0	0	0	0	0
SDC2	ENST00000302190.4	syndecan 2	774	1	0	1	0	0	0	0	0	1
ONECUT3	ENST00000382349.4	one cut homeobox 3	5	1	0	0	1	0	0	0	0	0
TTBK1	ENST00000259750.4	tau tubulin kinase 1	7	1	1	0	0	0	0	0	0	0
TSC1	ENST00000298552.3	tuberous sclerosis 1	838	1	1	0	0	1	0	0	1	0
ATP8B2	ENST00000368489.3	ATPase, aminophospholipid transporter, class I, type 8B, member 2	244	1	0	0	1	0	0	0	0	0
MARK3	ENST00000303622.9	MAP/microtubule affinity-regulating kinase 3	1468	1	0	0	1	0	0	0	0	0
HIC2	ENST00000407464.2	hypermethylated in cancer 2	28	1	1	0	0	1	0	1	0	0
CHKA	ENST00000265689.4	choline kinase alpha	352	1	0	1	0	0	0	0	0	0
SOGA3	ENST00000556132.1	SOGA family member 3	95	1	1	0	0	1	1	0	0	0
ANKRD52	ENST00000267116.7	ankyrin repeat domain 52	2913	1	0	0	1	0	0	0	0	0
VPS13C	ENST00000249837.3	vacuolar protein sorting 13 homolog C (S. cerevisiae)	85	1	1	0	0	0	0	0	0	0
FUBP1	ENST00000370767.1	far upstream element (FUSE) binding protein 1	2021	1	1	0	0	0	0	0	0	1
LIFR	ENST00000263409.4	leukemia inhibitory factor receptor alpha	44	2	1	1	0	0	0	0	0	1
SEPT8	ENST00000378706.1	septin 8	199	1	1	0	0	1	0	0	1	0
FYN	ENST00000368682.3	FYN oncogene related to SRC, FGR, YES	2659	1	0	0	1	0	0	0	0	0
PTCHD1	ENST00000379361.4	patched domain containing 1	59	1	0	1	0	2	1	0	1	0
C20orf112	ENST00000359676.5	chromosome 20 open reading frame 112	148	1	1	0	0	0	0	0	0	0
ASXL3	ENST00000269197.5	additional sex combs like 3 (Drosophila)	65	1	1	0	0	0	0	0	0	0
PKHD1	ENST00000371117.3	polycystic kidney and hepatic disease 1 (autosomal recessive)	5	1	1	0	0	0	0	0	0	3
SETD7	ENST00000274031.3	SET domain containing (lysine methyltransferase) 7	76	1	1	0	0	0	0	0	0	0
MAN1B1	ENST00000371589.4	mannosidase, alpha, class 1B, member 1	604	1	1	0	0	0	0	0	0	0
NPTXR	ENST00000333039.2	neuronal pentraxin receptor	578	1	0	1	0	0	0	0	0	0
WIPF3	ENST00000409290.1	WAS/WASL interacting protein family, member 3	168	1	1	0	0	0	0	0	0	0
MAP2K6	ENST00000590474.1	mitogen-activated protein kinase kinase 6	235	1	1	0	0	2	0	0	2	0
TMEM110	ENST00000355083.5	transmembrane protein 110	306	1	0	0	1	0	0	0	0	0
LRRC8C	ENST00000370454.4	leucine rich repeat containing 8 family, member C	544	1	1	0	0	1	0	1	0	0
CEP170	ENST00000366542.1	centrosomal protein 170kDa	6	1	1	0	0	0	0	0	0	1
LPAR3	ENST00000440886.1	lysophosphatidic acid receptor 3	35	1	0	0	1	0	0	0	0	0
CD226	ENST00000581982.1	CD226 molecule	8	1	0	0	1	1	0	0	1	2
GPR124	ENST00000315215.7	G protein-coupled receptor 124	72	1	1	0	0	0	0	0	0	0
VASH1	ENST00000167106.4	vasohibin 1	39	1	1	0	0	0	0	0	0	0
DAGLA	ENST00000257215.5	diacylglycerol lipase, alpha	1262	1	1	0	0	0	0	0	0	0
CACNA1C	ENST00000399655.1	calcium channel, voltage-dependent, L type, alpha 1C subunit	69	1	1	0	0	0	0	0	0	0
NRK	ENST00000243300.9	Nik related kinase	5	1	1	0	0	0	0	0	0	0
KIAA1522	ENST00000401073.2	KIAA1522	13	1	1	0	0	0	0	0	0	1
ATRNL1	ENST00000355044.3	attractin-like 1	26	1	1	0	0	0	0	0	0	0
KIF21B	ENST00000332129.2	kinesin family member 21B	12	1	1	0	0	0	0	0	0	0
PLXNC1	ENST00000258526.4	plexin C1	47	1	1	0	0	0	0	0	0	0
HHIPL1	ENST00000330710.5	HHIP-like 1	29	1	1	0	0	0	0	0	0	0
MEX3D	ENST00000402693.4	mex-3 RNA binding family member D	13	1	1	0	0	0	0	0	0	0
FAM179B	ENST00000382233.2	family with sequence similarity 179, member B	12	1	1	0	0	0	0	0	0	0
MXRA5	ENST00000217939.6	matrix-remodelling associated 5	5	1	1	0	0	0	0	0	0	0
SACS	ENST00000402364.1	spastic ataxia of Charlevoix-Saguenay (sacsin)	450	1	1	0	0	0	0	0	0	0
KIAA1024	ENST00000305428.3	KIAA1024	5	1	1	0	0	0	0	0	0	0
SEPT3	ENST00000396425.3	septin 3	241	1	1	0	0	0	0	0	0	0
CEACAM1	ENST00000403444.3	carcinoembryonic antigen-related cell adhesion molecule 1 (biliary glycoprotein)	925	1	1	0	0	0	0	0	0	0
TMEM220	ENST00000341871.3	transmembrane protein 220	143	1	1	0	0	2	0	2	0	0
ABCB7	ENST00000253577.3	ATP-binding cassette, sub-family B (MDR/TAP), member 7	77	1	0	0	1	1	0	0	1	0
ASCC1	ENST00000342444.4	activating signal cointegrator 1 complex subunit 1	293	1	0	1	0	0	0	0	0	1
HDAC5	ENST00000225983.6	histone deacetylase 5	266	1	1	0	0	0	0	0	0	0
PIAS1	ENST00000249636.6	protein inhibitor of activated STAT, 1	368	1	0	1	0	0	0	0	0	0
MARCH3	ENST00000308660.5	membrane-associated ring finger (C3HC4) 3, E3 ubiquitin protein ligase	77	1	0	1	0	0	0	0	0	0
STC1	ENST00000290271.2	stanniocalcin 1	2932	1	1	0	0	0	0	0	0	0
COMT	ENST00000361682.6	catechol-O-methyltransferase	323	1	0	1	0	0	0	0	0	0
SYPL1	ENST00000470347.1	synaptophysin-like 1	2423	1	1	0	0	0	0	0	0	0
HACE1	ENST00000262903.4	HECT domain and ankyrin repeat containing E3 ubiquitin protein ligase 1	191	1	1	0	0	0	0	0	0	0
NUFIP2	ENST00000225388.4	nuclear fragile X mental retardation protein interacting protein 2	440	1	1	0	0	0	0	0	0	2
ZSCAN29	ENST00000562072.1	zinc finger and SCAN domain containing 29	32	1	1	0	0	0	0	0	0	0
RPS6KA5	ENST00000261991.3	ribosomal protein S6 kinase, 90kDa, polypeptide 5	64	1	1	0	0	0	0	0	0	0
DENND5B	ENST00000389082.5	DENN/MADD domain containing 5B	832	1	0	0	1	0	0	0	0	0
ZBTB40	ENST00000404138.1	zinc finger and BTB domain containing 40	124	1	1	0	0	0	0	0	0	1
TRIP12	ENST00000283943.5	thyroid hormone receptor interactor 12	145	1	1	0	0	0	0	0	0	0
CDC42BPA	ENST00000366767.3	CDC42 binding protein kinase alpha (DMPK-like)	122	1	1	0	0	0	0	0	0	0
TIMP3	ENST00000266085.6	TIMP metallopeptidase inhibitor 3	7421	1	1	0	0	0	0	0	0	0
MNT	ENST00000174618.4	MNT, MAX dimerization protein	146	1	1	0	0	0	0	0	0	0
DGKI	ENST00000453654.2	diacylglycerol kinase, iota	16	1	1	0	0	2	0	2	0	1
DCP1A	ENST00000607628.1	decapping mRNA 1A	87	1	1	0	0	0	0	0	0	0
TBL1X	ENST00000407597.2	transducin (beta)-like 1X-linked	125	1	1	0	0	0	0	0	0	0
IGSF3	ENST00000369486.3	immunoglobulin superfamily, member 3	141	1	1	0	0	1	0	0	1	1
FAM105B	ENST00000284274.4	family with sequence similarity 105, member B	247	1	1	0	0	1	0	0	1	0
NRG2	ENST00000394770.1	neuregulin 2	9	1	0	0	1	0	0	0	0	0
PSD3	ENST00000327040.8	pleckstrin and Sec7 domain containing 3	133	1	0	0	1	0	0	0	0	1
SUPT3H	ENST00000371460.1	suppressor of Ty 3 homolog (S. cerevisiae)	175	1	0	1	0	0	0	0	0	0
KCTD20	ENST00000373731.2	potassium channel tetramerization domain containing 20	88	1	0	1	0	0	0	0	0	0
MAP4K4	ENST00000413150.2	mitogen-activated protein kinase kinase kinase kinase 4	1551	1	1	0	0	0	0	0	0	1
HIAT1	ENST00000370152.3	hippocampus abundant transcript 1	1473	1	0	0	1	1	0	0	1	0
WDR26	ENST00000414423.2	WD repeat domain 26	1229	1	1	0	0	1	0	1	0	0
MFHAS1	ENST00000276282.6	malignant fibrous histiocytoma amplified sequence 1	130	1	1	0	0	0	0	0	0	0
BMP7	ENST00000395863.3	bone morphogenetic protein 7	83	1	0	1	0	0	0	0	0	0
NFYB	ENST00000240055.3	nuclear transcription factor Y, beta	375	1	1	0	0	0	0	0	0	0
PPM1E	ENST00000308249.2	protein phosphatase, Mg2+/Mn2+ dependent, 1E	178	1	1	0	0	0	0	0	0	0
CBX8	ENST00000269385.4	chromobox homolog 8	474	1	1	0	0	0	0	0	0	0
FST	ENST00000396947.3	follistatin	53	1	1	0	0	0	0	0	0	0
TFCP2L1	ENST00000263707.5	transcription factor CP2-like 1	36	1	0	1	0	1	1	0	0	1
IRF2BP2	ENST00000366610.3	interferon regulatory factor 2 binding protein 2	8690	1	0	0	1	0	0	0	0	1
RPRD2	ENST00000539519.1	regulation of nuclear pre-mRNA domain containing 2	280	1	0	1	0	0	0	0	0	1
TNIK	ENST00000436636.2	TRAF2 and NCK interacting kinase	106	2	2	0	0	1	0	0	1	0
RCOR1	ENST00000262241.6	REST corepressor 1	403	1	1	0	0	0	0	0	0	0
IPMK	ENST00000373935.3	inositol polyphosphate multikinase	196	1	1	0	0	0	0	0	0	0
AMER1	ENST00000330258.3	APC membrane recruitment protein 1	11	1	1	0	0	0	0	0	0	1
CORO2A	ENST00000343933.5	coronin, actin binding protein, 2A	493	1	0	0	1	0	0	0	0	0
C14orf28	ENST00000325192.3	chromosome 14 open reading frame 28	98	1	1	0	0	1	0	1	0	0
SEPHS1	ENST00000545675.1	selenophosphate synthetase 1	281	1	0	1	0	1	0	1	0	0
PAQR5	ENST00000395407.2	progestin and adipoQ receptor family member V	62	1	0	1	0	0	0	0	0	0
PRR14L	ENST00000434485.1	proline rich 14-like	39	1	0	1	0	0	0	0	0	0
TNFRSF8	ENST00000263932.2	tumor necrosis factor receptor superfamily, member 8	5	1	0	1	0	0	0	0	0	0
TET3	ENST00000409262.3	tet methylcytosine dioxygenase 3	1437	1	0	1	0	0	0	0	0	1
KIF3C	ENST00000264712.3	kinesin family member 3C	177	1	0	1	0	0	0	0	0	0
DRP2	ENST00000402866.1	dystrophin related protein 2	5	1	0	1	0	0	0	0	0	1
BZW1	ENST00000409600.1	basic leucine zipper and W2 domains 1	470	1	0	1	0	1	0	0	1	0
PCDH19	ENST00000420881.2	protocadherin 19	7	1	0	1	0	0	0	0	0	0
EDNRB	ENST00000377211.4	endothelin receptor type B	5	1	0	1	0	0	0	0	0	0
EVI5L	ENST00000270530.4	ecotropic viral integration site 5-like	15	1	0	1	0	0	0	0	0	0
C10orf105	ENST00000441508.2	chromosome 10 open reading frame 105	5	1	0	1	0	0	0	0	0	0
ZBTB34	ENST00000319119.4	zinc finger and BTB domain containing 34	726	1	0	1	0	0	0	0	0	1
EPB41L4B	ENST00000374557.4	erythrocyte membrane protein band 4.1 like 4B	135	1	1	0	0	0	0	0	0	0
RAB11A	ENST00000569896.1	RAB11A, member RAS oncogene family	5781	1	0	1	0	1	0	1	0	0
TRPM3	ENST00000377110.3	transient receptor potential cation channel, subfamily M, member 3	11	1	1	0	0	0	0	0	0	1
TTC30A	ENST00000355689.5	tetratricopeptide repeat domain 30A	30	1	0	1	0	1	0	1	0	0
DIO2	ENST00000438257.4	deiodinase, iodothyronine, type II	98	1	1	0	0	0	0	0	0	0
KIAA1244	ENST00000251691.4	KIAA1244	169	1	0	1	0	1	0	1	0	2
EIF5A2	ENST00000474096.1	eukaryotic translation initiation factor 5A2	443	1	1	0	0	0	0	0	0	0
VSTM4	ENST00000332853.4	V-set and transmembrane domain containing 4	59	1	1	0	0	0	0	0	0	0
ZSWIM5	ENST00000359600.5	zinc finger, SWIM-type containing 5	31	1	0	1	0	0	0	0	0	0
PLXNA1	ENST00000393409.2	plexin A1	189	1	1	0	0	0	0	0	0	0
ALKBH1	ENST00000216489.3	alkB, alkylation repair homolog 1 (E. coli)	223	1	1	0	0	1	0	0	1	0
MYSM1	ENST00000472487.1	Myb-like, SWIRM and MPN domains 1	38	1	1	0	0	0	0	0	0	2
SETD9	ENST00000285947.2	SET domain containing 9	45	1	0	0	1	0	0	0	0	0
ZFHX3	ENST00000268489.5	zinc finger homeobox 3	57	1	0	1	0	0	0	0	0	0
GADD45GIP1	ENST00000316939.1	growth arrest and DNA-damage-inducible, gamma interacting protein 1	981	1	0	1	0	0	0	0	0	0
ZDHHC14	ENST00000359775.5	zinc finger, DHHC-type containing 14	253	1	1	0	0	0	0	0	0	0
HNRNPA2B1	ENST00000354667.4	heterogeneous nuclear ribonucleoprotein A2/B1	25319	1	1	0	0	2	0	0	2	0
TRIM13	ENST00000378182.3	tripartite motif containing 13	139	1	1	0	0	2	1	0	1	0
CLCN3	ENST00000513761.1	chloride channel, voltage-sensitive 3	1142	1	0	0	1	0	0	0	0	1
LY75-CD302	ENST00000504764.1	LY75-CD302 readthrough	855	1	0	1	0	0	0	0	0	0
SH3GLB1	ENST00000370558.4	SH3-domain GRB2-like endophilin B1	3418	1	0	1	0	1	0	1	0	0
GIGYF2	ENST00000373566.3	GRB10 interacting GYF protein 2	361	1	1	0	0	0	0	0	0	0
SRI	ENST00000265729.2	sorcin	278	1	0	1	0	1	0	1	0	0
GPR108	ENST00000264080.7	G protein-coupled receptor 108	676	1	1	0	0	0	0	0	0	0
IER2	ENST00000292433.3	immediate early response 2	81	1	0	1	0	0	0	0	0	0
CTTNBP2NL	ENST00000271277.6	CTTNBP2 N-terminal like	182	1	1	0	0	0	0	0	0	0
HOXD11	ENST00000249504.5	homeobox D11	124	1	1	0	0	0	0	0	0	0
ADAMTS14	ENST00000373208.1	ADAM metallopeptidase with thrombospondin type 1 motif, 14	5	1	0	0	1	0	0	0	0	0
ALG9	ENST00000531154.1	ALG9, alpha-1,2-mannosyltransferase	586	1	1	0	0	1	0	0	1	0
KMT2D	ENST00000301067.7	lysine (K)-specific methyltransferase 2D	78	1	0	0	1	0	0	0	0	0
CCPG1	ENST00000310958.6	cell cycle progression 1	808	1	0	1	0	1	0	1	0	0
SRGAP3	ENST00000383836.3	SLIT-ROBO Rho GTPase activating protein 3	38	2	1	1	0	0	0	0	0	0
TCF21	ENST00000367882.4	transcription factor 21	552	1	1	0	0	0	0	0	0	0
PACRGL	ENST00000502374.1	PARK2 co-regulated-like	314	1	0	0	1	0	0	0	0	0
ILDR2	ENST00000469934.2	immunoglobulin-like domain containing receptor 2	7	1	1	0	0	0	0	0	0	0
TIMM22	ENST00000327158.4	translocase of inner mitochondrial membrane 22 homolog (yeast)	290	1	0	0	1	1	0	0	1	0
USP49	ENST00000394253.3	ubiquitin specific peptidase 49	44	1	0	1	0	1	1	0	0	0
NLK	ENST00000407008.3	nemo-like kinase	61	1	0	1	0	0	0	0	0	0
ZNF827	ENST00000379448.4	zinc finger protein 827	17	1	1	0	0	0	0	0	0	1
UNKL	ENST00000389221.4	unkempt homolog (Drosophila)-like	308	1	0	0	1	0	0	0	0	1
P2RY2	ENST00000311131.2	purinergic receptor P2Y, G-protein coupled, 2	66	1	1	0	0	0	0	0	0	1
CYLD	ENST00000540145.1	cylindromatosis (turban tumor syndrome)	696	1	1	0	0	0	0	0	0	0
TRMT5	ENST00000261249.6	tRNA methyltransferase 5	192	1	1	0	0	0	0	0	0	0
USP15	ENST00000353364.3	ubiquitin specific peptidase 15	286	1	0	0	1	0	0	0	0	0
DIP2C	ENST00000280886.6	DIP2 disco-interacting protein 2 homolog C (Drosophila)	359	1	1	0	0	0	0	0	0	0
PIGV	ENST00000078527.4	phosphatidylinositol glycan anchor biosynthesis, class V	122	1	0	1	0	0	0	0	0	0
NADK	ENST00000341426.5	NAD kinase	173	1	1	0	0	0	0	0	0	0
RBM15B	ENST00000323686.4	RNA binding motif protein 15B	1925	1	0	1	0	1	0	1	0	0
SHROOM1	ENST00000378679.3	shroom family member 1	150	1	1	0	0	0	0	0	0	0
DLD	ENST00000205402.5	dihydrolipoamide dehydrogenase	1623	1	1	0	0	3	1	1	1	0
FRMPD4	ENST00000380682.1	FERM and PDZ domain containing 4	25	1	0	1	0	0	0	0	0	0
AP1B1	ENST00000357586.2	adaptor-related protein complex 1, beta 1 subunit	646	1	0	1	0	0	0	0	0	0
NSD1	ENST00000439151.2	nuclear receptor binding SET domain protein 1	685	1	0	1	0	0	0	0	0	0
AQR	ENST00000156471.5	aquarius intron-binding spliceosomal factor	314	1	1	0	0	0	0	0	0	0
ZNF507	ENST00000311921.4	zinc finger protein 507	378	1	1	0	0	1	0	1	0	0
MECP2	ENST00000303391.6	methyl CpG binding protein 2 (Rett syndrome)	1474	1	1	0	0	0	0	0	0	0
CSNK2A1	ENST00000349736.5	casein kinase 2, alpha 1 polypeptide	1927	1	0	0	1	0	0	0	0	0
GID4	ENST00000268719.4	GID complex subunit 4	79	1	0	0	1	1	0	0	1	0
GTDC1	ENST00000392869.2	glycosyltransferase-like domain containing 1	241	1	0	1	0	0	0	0	0	1
PITPNC1	ENST00000580974.1	phosphatidylinositol transfer protein, cytoplasmic 1	797	1	1	0	0	0	0	0	0	0
FAM175B	ENST00000298492.5	family with sequence similarity 175, member B	525	1	0	1	0	0	0	0	0	0
SNX6	ENST00000396526.3	sorting nexin 6	254	1	1	0	0	1	0	0	1	0
PSMD9	ENST00000541212.1	proteasome (prosome, macropain) 26S subunit, non-ATPase, 9	1981	1	0	1	0	0	0	0	0	0
NAP1L1	ENST00000261182.8	nucleosome assembly protein 1-like 1	9072	1	0	1	0	1	0	1	0	0
RNF217	ENST00000521654.2	ring finger protein 217	92	1	0	1	0	0	0	0	0	0
TOX	ENST00000361421.1	thymocyte selection-associated high mobility group box	139	1	1	0	0	0	0	0	0	0
RP1-170O19.20	ENST00000470747.4	Uncharacterized protein	151	1	0	0	1	0	0	0	0	0
NFYA	ENST00000341376.6	nuclear transcription factor Y, alpha	177	1	0	0	1	0	0	0	0	0
HOXA9	ENST00000396345.1	homeobox A9	151	1	0	0	1	0	0	0	0	0
RAPH1	ENST00000319170.5	Ras association (RalGDS/AF-6) and pleckstrin homology domains 1	126	1	0	1	0	0	0	0	0	0
DCAF5	ENST00000341516.5	DDB1 and CUL4 associated factor 5	120	1	1	0	0	0	0	0	0	0
DLK1	ENST00000341267.4	delta-like 1 homolog (Drosophila)	1865	1	0	1	0	1	0	0	1	2
SNAPC3	ENST00000380821.3	small nuclear RNA activating complex, polypeptide 3, 50kDa	2406	1	0	0	1	0	0	0	0	0
ELOVL6	ENST00000394607.3	ELOVL fatty acid elongase 6	901	1	1	0	0	0	0	0	0	1
TRIM27	ENST00000377194.3	tripartite motif containing 27	492	1	1	0	0	0	0	0	0	2
DNAJC15	ENST00000379221.2	DnaJ (Hsp40) homolog, subfamily C, member 15	3290	1	1	0	0	1	0	0	1	1
SIK3	ENST00000375300.1	SIK family kinase 3	134	1	1	0	0	0	0	0	0	0
AMOT	ENST00000304758.1	angiomotin	515	1	0	1	0	0	0	0	0	0
DDI2	ENST00000480945.1	DNA-damage inducible 1 homolog 2 (S. cerevisiae)	357	3	1	2	0	1	0	0	1	1
FUT4	ENST00000358752.2	fucosyltransferase 4 (alpha (1,3) fucosyltransferase, myeloid-specific)	354	1	1	0	0	0	0	0	0	0
KIAA1211	ENST00000504228.1	KIAA1211	631	1	0	1	0	0	0	0	0	0
PAK4	ENST00000599386.1	p21 protein (Cdc42/Rac)-activated kinase 4	130	1	1	0	0	0	0	0	0	1
HSPA2	ENST00000394709.1	heat shock 70kDa protein 2	600	1	1	0	0	0	0	0	0	1
CADM1	ENST00000452722.3	cell adhesion molecule 1	676	1	0	1	0	0	0	0	0	0
ZBTB20	ENST00000462705.1	zinc finger and BTB domain containing 20	5	1	0	1	0	0	0	0	0	4
TSC22D2	ENST00000361875.3	TSC22 domain family, member 2	1062	1	0	0	1	1	0	0	1	0
G6PC3	ENST00000269097.4	glucose 6 phosphatase, catalytic, 3	429	1	0	0	1	0	0	0	0	0
GDF2	ENST00000249598.1	growth differentiation factor 2	5	1	1	0	0	0	0	0	0	0
CLEC14A	ENST00000342213.2	C-type lectin domain family 14, member A	5	1	0	1	0	1	1	0	0	1
UBE2K	ENST00000261427.5	ubiquitin-conjugating enzyme E2K	762	1	1	0	0	0	0	0	0	1
MEF2D	ENST00000464356.2	myocyte enhancer factor 2D	759	1	1	0	0	0	0	0	0	1
GRIN2A	ENST00000562109.1	glutamate receptor, ionotropic, N-methyl D-aspartate 2A	5	1	1	0	0	1	0	0	1	0
PRCD	ENST00000592014.1	progressive rod-cone degeneration	5	1	1	0	0	0	0	0	0	0
TMEM252	ENST00000377311.3	transmembrane protein 252	5	1	0	0	1	0	0	0	0	0
FTO	ENST00000471389.1	fat mass and obesity associated	240	1	0	1	0	0	0	0	0	0
KLF14	ENST00000310992.4	Kruppel-like factor 14	8	1	0	1	0	0	0	0	0	0
RP13-996F3.4	ENST00000557886.1	Uncharacterized protein	5	1	1	0	0	0	0	0	0	0
GPR26	ENST00000284674.1	G protein-coupled receptor 26	5	1	1	0	0	0	0	0	0	0
FAM216A	ENST00000377673.5	family with sequence similarity 216, member A	1234	1	0	0	1	0	0	0	0	0
MCTS1	ENST00000371317.5	malignant T cell amplified sequence 1	6611	1	0	1	0	0	0	0	0	1
GOLGA6B	ENST00000421285.3	golgin A6 family, member B	5	1	1	0	0	0	0	0	0	1
VCAN	ENST00000265077.3	versican	542	1	1	0	0	0	0	0	0	1
CCSER1	ENST00000509176.1	coiled-coil serine-rich protein 1	5	1	1	0	0	0	0	0	0	0
C3orf18	ENST00000426034.1	chromosome 3 open reading frame 18	29	1	1	0	0	0	0	0	0	0
ZNF652	ENST00000362063.2	zinc finger protein 652	33	1	0	0	1	3	0	2	1	0
NRG3	ENST00000372142.2	neuregulin 3	27	1	1	0	0	0	0	0	0	0
CELF5	ENST00000541430.2	CUGBP, Elav-like family member 5	5	1	0	1	0	0	0	0	0	0
CLDN19	ENST00000296387.1	claudin 19	25	1	0	1	0	0	0	0	0	0
GOLGA6A	ENST00000290438.3	golgin A6 family, member A	5	1	1	0	0	0	0	0	0	1
SPATS2L	ENST00000358677.5	spermatogenesis associated, serine-rich 2-like	3387	1	0	1	0	0	0	0	0	0
DNAH17	ENST00000585328.1	dynein, axonemal, heavy chain 17	20	1	0	1	0	0	0	0	0	1

## Sheet:  miRDB
A1CF
AAK1
ABCB5
ABCC9
ABCD2
ABCG5
ABHD10
ABHD5
ABL1
ABL2
ACTBL2
ACTC1
ACTN1
ACTR1A
ACTR3C
ACVR1
ADAM12
ADAM19
ADAM22
ADAM28
ADAM9
ADAMTS3
ADAMTS6
ADAMTS9
ADGRA2
ADGRA3
ADGRF1
ADGRL3
ADO
ADRA1D
ADRA2A
ADRB1
ADRB2
AFAP1L2
AFF3
AFF4
AGO1
AGO3
AGPS
AIDA
AKAP10
ALDH2
ALG10
ALG10B
ALG6
ALPK3
ALS2
AMOTL2
ANKHD1
ANKRA2
ANKRD17
ANKRD20A1
ANKRD20A2
ANKRD20A3
ANKRD20A4
ANO4
ANXA2R
AP1S3
AP2A1
AP3S1
AP4E1
APBA1
ARAF
ARF4
ARHGAP26
ARHGAP29
ARHGEF6
ARID1A
ARID3A
ARID4A
ARID4B
ARID5B
ARL4A
ARMH3
ARPC5
ASB2
ASB3
ASB4
ASCC1
ASCC3
ASXL3
ATAD2B
ATAD5
ATF1
ATG12
ATG5
ATL2
ATP2A2
ATP2B1
ATP2B2
ATRN
ATRNL1
ATXN1
AUNIP
AVEN
AVL9
AZIN1
B3GNT5
B4GALT5
B4GALT6
BACH1
BAHD1
BAZ2B
BCL10
BCL11B
BCL2L11
BCL2L15
BCL6
BCL9
BCOR
BDNF
BDP1
BECN1
BEST4
BID
BMT2
BNC1
BNC2
BNIP3L
BRAP
BRD1
BRWD1
BRWD3
BTBD10
C10orf25
C11orf21
C14orf28
C14orf39
C3orf14
C4orf19
C7orf43
C8orf34
C9orf72
CA10
CACHD1
CACNA1C
CACNB2
CACNB4
CADM2
CADPS
CALB2
CALCR
CALD1
CALU
CAMK2D
CAMK2N1
CAMK2N2
CAMK4
CAMKK2
CAND1
CAPN5
CAPN7
CAPZA1
CARF
CARNMT1
CARS
CBFB
CBLB
CBX2
CCDC117
CCDC120
CCDC43
CCDC6
CCDC71L
CCDC97
CCN3
CCNA1
CCNE2
CCNJL
CCNK
CCNT2
CCSER1
CD2AP
CD80
CDC37L1
CDC7
CDC73
CDCA7
CDH20
CDHR1
CDK12
CECR2
CELF3
CELF4
CELF5
CELSR3
CEP112
CEP170
CEP170B
CEP350
CEP41
CEP76
CERS6
CFAP97
CFDP1
CFL2
CHD1
CHD7
CHIC1
CHL1
CHMP2B
CHORDC1
CHST1
CHST2
CLCF1
CLOCK
CLRN1
CMTM4
CNKSR2
CNOT6
CNOT9
CNST
COL13A1
COL25A1
COL4A3BP
COL8A1
COL9A3
CPEB3
CPEB4
CPNE8
CPSF6
CRB1
CRKL
CSAD
CSGALNACT1
CSNK1A1
CSNK1G1
CTHRC1
CTNND2
CTTNBP2NL
CUL2
CYB561
CYP24A1
CYP3A5
CYSLTR1
DACH2
DACT1
DBF4
DCTN4
DCUN1D1
DCUN1D3
DCX
DDAH1
DDHD2
DDIT4
DDX59
DENND1B
DENND4A
DEPDC4
DESI2
DET1
DGKD
DGKH
DGKZ
DIO2
DIP2C
DIPK1A
DIPK2A
DIXDC1
DLD
DLG5
DLGAP1
DLGAP4
DLL4
DMD
DMTF1
DMXL2
DNAJC13
DNAJC25-GNG10
DNMT3A
DOCK7
DOK5
DOLPP1
DPY19L1
DPY19L3
DPYSL2
DSCC1
DSG2
DSP
DSTYK
DTD2
DYNLT3
E2F3
E2F7
EAF1
ECT2L
EDAR
EDC3
EDEM3
EDNRA
EEA1
EED
EEF1A1
EEPD1
EFNA3
EFR3A
EIF5
EIF5A2
ELAVL2
ELAVL4
ELFN2
ELL
ELL2
ELMOD2
ELOVL2
ELOVL5
EML1
EML4
ENOX2
EPB41
EPC2
EPG5
EPHB2
ERG
ERICH3
ERLIN1
ERMAP
ERMN
ERRFI1
ESCO1
ESPN
EVI5
EXOC6
EXTL2
EYA2
FAHD1
FAM110B
FAM124A
FAM126B
FAM131B
FAM133A
FAM13A
FAM13C
FAM155A
FAM160B1
FAM169B
FAM199X
FAM210B
FAM214A
FAM217B
FAM219B
FAM229B
FAM24A
FAM43A
FAM49A
FAM71F2
FAM78B
FAM81A
FAM83F
FAM91A1
FAP
FBXL17
FBXL20
FBXO32
FBXO34
FBXO45
FGD6
FIGN
FKBP3
FLVCR1
FLVCR2
FMC1
FMR1NB
FNDC3A
FNDC3B
FNIP2
FOXA1
FOXD1
FOXG1
FRK
FRMD6
FRMPD1
FRZB
FXR1
FYCO1
FZD3
G3BP2
GABRA5
GABRB1
GALNT1
GALNT13
GALNT2
GALNT3
GALNT7
GALR1
GANC
GAREM1
GAS2
GAS2L3
GATA6
GATM
GCLC
GCNT2
GCSAM
GDE1
GFPT2
GID4
GIGYF1
GIGYF2
GJA1
GLCCI1
GLCE
GLDC
GLI2
GLP1R
GLUD1
GLUD2
GM2A
GMEB2
GMNC
GNA13
GNAI2
GNG10
GNPDA1
GOLGA1
GOLGA4
GOLGA6C
GOLGA8A
GOLGA8B
GORASP2
GOT2
GPCPD1
GPR180
GPR19
GPR26
GPR75-ASB3
GPT2
GRAMD2A
GRB10
GRHL1
GRIA2
GRIN2A
GRM3
GRM5
GSKIP
GTF2H1
GXYLT1
HACE1
HAO1
HBS1L
HCFC2
HCN1
HDAC5
HDAC9
HECTD2
HECW1
HELZ
HEPHL1
HERC2
HERC3
HIC2
HIPK2
HIVEP1
HMGB3
HNRNPA2B1
HNRNPA3
HNRNPC
HNRNPUL2
HOOK3
HOXA1
HOXA11
HOXA13
HOXB8
HTR1F
HTRA3
HYKK
ICE2
ICK
IDE
IDH1
IER2
IFFO2
IFNAR2
IFNLR1
IGF2R
IKZF1
IKZF2
IL1A
IL1RAPL2
IL21R
IL36RN
ILDR2
INO80D
INPP4A
INSYN2
INTS6
IP6K3
IQCB1
IQCK
IRF2BP2
IRF4
IRS1
IRS2
IRX4
ITGA6
ITGA8
ITGB3
ITPK1
ITSN1
JADE3
JAKMIP2
JAKMIP3
JARID2
JDP2
JOSD1
JPH4
JUNB
KATNBL1
KCNA4
KCNMB2
KCTD16
KCTD20
KCTD3
KCTD5
KCTD7
KCTD8
KCTD9
KDELC2
KDM3A
KHNYN
KIAA0355
KIAA0408
KIAA1147
KIAA1211L
KIAA1328
KIAA1522
KIAA1549
KIAA1958
KIAA2026
KIF11
KIF16B
KIF21B
KLF10
KLF11
KLF12
KLF14
KLF8
KLF9
KLHL20
KLHL28
KMT2A
KMT2C
KPNA3
KPNA6
KRAS
KRTAP1-5
KSR1
KXD1
LAMC3
LARGE1
LARP4
LATS2
LCLAT1
LCOR
LCORL
LEPR
LGI1
LHFPL2
LHX1
LHX8
LIFR
LIMCH1
LIN28A
LIN28B
LIN7C
LMBR1
LMBR1L
LMLN
LNPK
LOC283710
LONRF1
LOX
LPCAT2
LPGAT1
LPP
LRCH2
LRFN2
LRP6
LRRC17
LRRC40
LRRC8B
LRRC8C
LRRC8D
LRRFIP2
LRRK2
LRRTM2
LSM14B
LYN
LYPLAL1
LYRM7
LYST
M1AP
MAB21L1
MAFG
MAGI2
MAML1
MAN1A2
MAN1B1
MAP3K12
MAP3K13
MAP3K15
MAP3K19
MAP3K2
MAP3K21
MAP3K5
MAP3K7
MAP4K4
MAP6
MAPK8
MAPRE1
43894
43896
43898
MARK1
MAST3
MAST4
MAT2A
MAU2
MAVS
MBNL1
MBNL2
MBNL3
MBOAT1
MBTPS2
MCF2L
MDM4
ME1
MED12L
MEIOB
MEOX2
METAP2
METTL8
MEX3B
MEX3C
MFAP3
MFHAS1
MFSD4B
MFSD6
MIA3
MICAL1
MICAL2
MID2
MIER2
MIER3
MIGA2
MKRN3
MLXIP
MMD
MMP21
MPL
MPZL3
MROH9
MRPL19
MRTFB
MSANTD3-TMEFF1
MSI2
MTA1
MTDH
MTF2
MTTP
MTX3
MXRA5
MYBL2
MYD88
MYH10
MYH11
MYO1H
MYO5A
MZT1
NAA25
NAALADL2
NACC2
NADK
NAGPA
NAP1L2
NAP1L3
NAPG
NAV1
NAV3
NCALD
NCAM1
NCEH1
NCK2
NCOA3
NDEL1
NDUFA4
NDUFC2
NECAP1
NEDD4
NEDD4L
NEFL
NEFM
NEIL2
NEURL1B
NEUROD1
NF1
NFAT5
NFATC2
NFATC3
NFIA
NFIB
NHLH2
NHS
NID1
NKTR
NKX2-2
NLGN1
NOVA1
NR3C1
NR4A2
NR5A2
NR6A1
NRBF2
NRBP1
NRG3
NRIP1
NRK
NRP2
NRXN3
NSG1
NSL1
NT5DC3
NT5E
NTNG1
NUCKS1
NUFIP2
NUP93
NUS1
OGA
OMG
OR11A1
ORC2
OSBPL3
OSBPL8
OSGEPL1
OSTM1
OTUD4
OTUD6B
OVOL1
OXR1
P4HA1
P4HA2
PAAF1
PABPC1L2A
PABPC1L2B
PAFAH1B2
PAG1
PALM2
PAPOLA
PAPOLB
PARP16
PATL2
PAWR
PAX3
PAX9
PAXBP1
PBRM1
PCDH10
PCDH17
PCDH20
PCGF3
PCGF5
PCMTD2
PDCD10
PDE4D
PDE5A
PDE7A
PDGFRB
PDK3
PDS5B
PDSS1
PDXDC1
PEG10
PELI1
PELO
PER2
PEX5L
PFN2
PGM1
PGM2
PGM2L1
PGM3
PGP
PHACTR2
PHF13
PHF20
PHF6
PHIP
PHTF2
PI4K2B
PICALM
PIEZO2
PIGA
PIK3CD
PIP4K2A
PIP4K2B
PIRT
PITPNM2
PKNOX2
PLA2G12A
PLAG1
PLAGL2
PLCB4
PLCG1
PLEKHB2
PLEKHM3
PLEKHO2
PLIN3
PLPP6
PLPPR4
PLXNA1
PLXNA2
PLXNC1
PNISR
PNKD
PNPLA1
PNPT1
POLDIP2
POLR3E
POLR3G
PON2
POP1
PPARGC1A
PPARGC1B
PPFIA1
PPFIA2
PPID
PPIL3
PPIP5K2
PPP1R12A
PPP1R14C
PPP1R18
PPP1R1C
PPP1R2
PPP1R9A
PPP2R1B
PPP3CA
PPP3CB
PPP3R1
PPP4R4
PPTC7
PRDM1
PRDM13
PRG4
PRICKLE1
PRKAA2
PRLR
PROSER1
PRPF40A
PRRT2
PRTG
PRUNE2
PSD3
PSMD7
PTGER3
PTGFRN
PTP4A1
PTPDC1
PTPN13
PTPN2
PTPN20
PTPN4
PTPRK
QKI
R3HDM1
RAB10
RAB15
RAB22A
RAB23
RAB27B
RAB2A
RAB32
RAB38
RAB4B
RAB8A
RABGAP1L
RAD23B
RAI14
RALGAPB
RALGDS
RALGPS1
RANBP2
RAP1B
RAP2B
RAP2C
RAPGEF2
RAPGEF4
RAPH1
RARB
RARG
RARRES1
RASA1
RASA2
RASD1
RASGEF1A
RASGEF1B
RASSF10
RAVER2
RBFOX1
RBM12
RCHY1
RCOR1
RCOR3
REEP1
REEP3
RELL1
REV1
RFTN2
RFX2
RFX3
RFX6
RFX7
RGS1
RGS10
RGS22
RGS8
RHD
RHEBL1
RHOB
RIMBP2
RMND5A
RNF122
RNF157
RNF165
RNF169
RNF213
RNF220
RNF44
RNMT
ROR1
RORA
RPGRIP1L
RPRD1A
RPS6KA2
RPS6KA5
RPUSD4
RRAD
RRAGD
RRAS2
RRN3
RSF1
RTKN2
RTN4IP1
RTN4R
RUBCNL
RUNDC3B
RUNX1
RUNX2
S100PBP
SACS
SALL4
SAMD4A
SAMD8
SAMHD1
SAP30
SAP30BP
SATB1
SBF1
SBK1
SCAF4
SCARA5
SCEL
SCML1
SCML2
SCN1A
SCN2A
SCN3A
SCN8A
SCN9A
SCYL3
SDAD1
SDK2
SEC22C
SEC23A
SEC23IP
SEC24A
SEC24D
SEC61A2
SEH1L
SEL1L3
SELENOS
SEMA3A
SEMA6A
SEMA6B
SEMA6D
SEPT7
SEPT8
SETD3
SETD5
SETD7
SGCB
SGK3
SH2B3
SH3KBP1
SH3PXD2A
SH3RF1
SH3TC2
SHISA3
SHOC2
SIK3
SIKE1
SIRT1
SIX1
SIX4
SKIL
SKP2
SLC12A6
SLC1A2
SLC22A5
SLC25A21
SLC25A34
SLC25A36
SLC25A40
SLC29A3
SLC30A2
SLC30A4
SLC35A3
SLC35A5
SLC35B4
SLC35C1
SLC35D3
SLC35F1
SLC35F3
SLC35F4
SLC36A1
SLC36A4
SLC38A1
SLC38A2
SLC38A7
SLC39A10
SLC41A2
SLC4A7
SLC5A3
SLC6A15
SLC6A3
SLC6A6
SLC6A9
SLC7A10
SLC7A11
SLC7A6
SLC9A8
SLCO6A1
SLF2
SMAD1
SMAP1
SMDT1
SMIM11A
SMIM11B
SNAI1
SNAI2
SNAPIN
SNTB2
SNX10
SNX16
SNX18
SNX29
SNX30
SNX33
SNX8
SOCS1
SOCS3
SOCS6
SOGA1
SOGA3
SON
SORBS2
SORCS3
SOS1
SOX12
SOX13
SOX4
SOX9
SP4
SPART
SPAST
SPCS3
SPEN
SPIRE1
SPOCK3
SPTLC3
SRGAP3
SRSF10
SRSF7
SSBP2
SSH1
SSH2
SSR3
SSX2IP
ST8SIA4
STAC
STAG2
STC1
STIM2
STIMATE
STK17B
STK35
STK38L
STK39
STOX2
STRIP1
STT3B
STX16
STX17
STX2
STXBP5
SUN1
SUV39H2
SYNCRIP
SYNGR3
SYPL1
TAB3
TAF4B
TAOK1
Target Rank
TASOR
TASP1
TBC1D10B
TBC1D15
TBC1D2B
TBC1D30
TBL1XR1
TCIM
TCTN3
TDG
TDRP
TENM1
TENM3
TENT2
TENT4B
TENT5A
TEPSIN
TET1
TFDP1
TFPI2
THAP12
THBS2
TLL2
TM4SF1
TM4SF20
TMCC1
TMED2
TMEFF1
TMEM121
TMEM121B
TMEM170A
TMEM170B
TMEM181
TMEM229A
TMEM56
TMEM86A
TMEM87A
TMEM87B
TMOD2
TNFRSF10B
TNIK
TNIP1
TNKS
TNPO3
TNRC6A
TNRC6B
TNRC6C
TNXB
TOGARAM1
TOX
TP53INP1
TPM4
TPP2
TRAF3
TRDN
TRIM13
TRIM23
TRIM9
TRIO
TRIP12
TRIQK
TRMT10C
TRMT5
TRPA1
TRPC5OS
TRPM7
TRPS1
TSEN15
TSPAN2
TTBK1
TTC8
TTLL2
TTLL7
TTN
TTPA
TULP4
TUT7
TVP23B
TVP23C
TWF1
UBAC1
UBE2D3
UBE2F
UBE2I
UBE2J1
UBE2J2
UBE2R2
UBE2V1
UBE2V2
UBE3C
UBN1
UBN2
UCP3
UGT2A3
UGT8
UHRF1BP1
UNC5C
UNC5D
UNKL
UQCRB
URGCP
USO1
USP2
USP22
USP37
USP45
USP46
USP48
VAT1
VAT1L
VAV3
VCPKMT
VENTX
VIM
VKORC1L1
VOPP1
VPS13C
VPS26B
VSTM4
WASHC4
WDFY3
WDR1
WDR26
WDR36
WDR41
WDR44
WDR64
WDR7
WDR82
WIPF1
WIPF3
WNK3
WWP1
XPO1
XPR1
YAF2
YES1
YIPF6
YOD1
YPEL2
YPEL5
YTHDC1
YTHDF3
YY2
ZBED1
ZBTB11
ZBTB18
ZBTB34
ZBTB38
ZBTB39
ZBTB41
ZBTB44
ZBTB46
ZBTB6
ZBTB7A
ZCCHC14
ZCCHC2
ZCCHC24
ZCCHC3
ZCRB1
ZDHHC17
ZDHHC20
ZEB2
ZFAND1
ZFAND5
ZFC3H1
ZFP36L2
ZFP91
ZFY
ZFYVE26
ZMAT1
ZMYND8
ZNF148
ZNF197
ZNF20
ZNF277
ZNF280B
ZNF286A
ZNF318
ZNF382
ZNF507
ZNF518A
ZNF519
ZNF521
ZNF529
ZNF547
ZNF597
ZNF608
ZNF644
ZNF652
ZNF678
ZNF704
ZNF711
ZNF736
ZNF746
ZNF827
ZNRF1
ZPBP2
ZSCAN29
ZSWIM5
ZXDA

## Sheet: miRWalk
mirnaid	refseqid	genesymbol	start	end	bindingp	energy	seed	accessibility	au	phylopstem	phylopflank	me	number_of_pairings	binding_region_length	longest_consecutive_pairings	position	validated	TargetScan	miRDB
hsa-miR-30c-5p	XM_017009289	HARS2	891	949	0.846154	-21.9	1	8.99199e-05	0.5	0	0	-3.79332	19	26	12	CDS		0	0
hsa-miR-30c-5p	NM_018911	PCDHA8	338	379	0.846154	-19.2	1	0.00113865	0.5	-0.322188	0.568773	-10.8357	16	20	8	CDS		0	0
hsa-miR-30c-5p	NM_031856	PCDHA8	338	379	0.846154	-19.2	1	0.00113865	0.5	0.120342	0.910994	-10.8357	16	20	8	CDS		0	0
hsa-miR-30c-5p	NM_018937	PCDHB3	876	894	0.846154	-18.1	1	3.03533e-05	0.574	0.298528	-0.148994	-20.1269	13	18	7	CDS		0	0
hsa-miR-30c-5p	NM_018938	PCDHB4	213	230	0.846154	-18	0	0.00625616	0.485	2.11437	-0.239248	-23.3385	12	17	8	5UTR		0	0
hsa-miR-30c-5p	NM_015669	PCDHB5	1361	1376	0.923077	-17	1	0.000342565	0.5	0.0461078	0.281524	-4.76182	13	15	8	CDS		0	0
hsa-miR-30c-5p	NM_019119	PCDHB9	551	568	0.923077	-21.5	0	0.00189682	0.5	-2.84304	-0.543068	-19.2562	14	17	9	CDS		0	0
hsa-miR-30c-5p	NM_018930	PCDHB10	533	550	0.923077	-21.5	0	0.00118784	0.515	0.228958	0.555645	-19.2562	14	17	9	CDS		0	0
hsa-miR-30c-5p	NM_018934	PCDHB14	1338	1359	0.923077	-22.3	1	0.000671494	0.382	0.459919	0.373547	-14.9547	17	21	10	CDS		0	0
hsa-miR-30c-5p	NM_018912	PCDHGA1	3038	3065	0.846154	-18.3	1	0.000268599	0.471	1.23371	1.57278	-11.0886	19	27	7	3UTR		0	0
hsa-miR-30c-5p	NM_031993	PCDHGA1	204	217	0.846154	-17.2	0	0.000175612	0.426	0.512276	0.0551537	-16.302	12	13	12	CDS		0	0
hsa-miR-30c-5p	NM_018915	PCDHGA2	3253	3280	0.846154	-18.3	1	0.000268599	0.471	1.23371	1.57278	-11.0886	19	27	7	3UTR		0	0
hsa-miR-30c-5p	NM_018916	PCDHGA3	3041	3068	0.846154	-18.3	1	0.000268599	0.471	1.57472	2.27752	-11.0886	19	27	7	3UTR		0	0
hsa-miR-30c-5p	NM_018922	PCDHGB1	3026	3053	0.846154	-18.3	1	0.000268599	0.471	1.23371	1.57278	-11.0886	19	27	7	3UTR		0	0
hsa-miR-30c-5p	NM_018917	PCDHGA4	3214	3241	0.846154	-18.3	1	0.000268599	0.471	1.41972	1.66393	-11.0886	19	27	7	3UTR		0	0
hsa-miR-30c-5p	NM_018923	PCDHGB2	3038	3065	0.846154	-18.3	1	0.000268599	0.471	1.23371	1.57278	-11.0886	19	27	7	3UTR		0	0
hsa-miR-30c-5p	NM_018918	PCDHGA5	3038	3065	0.846154	-18.3	1	0.000268599	0.471	1.23371	1.57278	-11.0886	19	27	7	3UTR		0	0
hsa-miR-30c-5p	NM_018919	PCDHGA6	3041	3068	0.846154	-18.3	1	0.000268599	0.471	1.69253	1.7274	-11.0886	19	27	7	3UTR		0	0
hsa-miR-30c-5p	NM_018920	PCDHGA7	3202	3229	0.846154	-18.3	1	0.000268599	0.471	1.41971	1.38561	-11.0886	19	27	7	3UTR		0	0
hsa-miR-30c-5p	NM_003736	PCDHGB4	3014	3041	0.846154	-18.3	1	0.000268599	0.471	1.23371	1.57278	-11.0886	19	27	7	3UTR		0	0
hsa-miR-30c-5p	NM_032088	PCDHGA8	3939	3966	0.846154	-18.3	1	0.000268599	0.471	1.23371	1.57278	-11.0886	19	27	7	3UTR		0	0
hsa-miR-30c-5p	NM_018925	PCDHGB5	3014	3041	0.846154	-18.3	1	0.000268599	0.471	1.23371	1.57278	-11.0886	19	27	7	3UTR		0	0
hsa-miR-30c-5p	NM_018921	PCDHGA9	3041	3068	0.846154	-18.3	1	0.000268599	0.471	1.23371	1.57278	-11.0886	19	27	7	3UTR		0	0
hsa-miR-30c-5p	NM_018926	PCDHGB6	3035	3062	0.846154	-18.3	1	0.000268599	0.471	1.23371	1.57278	-11.0886	19	27	7	3UTR		0	0
hsa-miR-30c-5p	NM_018913	PCDHGA10	3053	3080	0.846154	-18.3	1	0.000268599	0.471	1.23371	1.57278	-11.0886	19	27	7	3UTR		0	0
hsa-miR-30c-5p	NM_002588	PCDHGC3	3162	3189	0.846154	-18.3	1	0.000268599	0.471	1.66772	1.45885	-11.0886	19	27	7	3UTR		0	0
hsa-miR-30c-5p	NM_032403	PCDHGC3	762	789	0.846154	-18.3	1	0.000268599	0.471	1.66772	1.45885	-11.0886	19	27	7	3UTR		0	0
hsa-miR-30c-5p	NM_018928	PCDHGC4	3059	3086	0.846154	-18.3	1	0.000268599	0.471	1.23371	1.57278	-11.0886	19	27	7	3UTR		0	0
hsa-miR-30c-5p	NM_018929	PCDHGC5	3077	3104	0.846154	-18.3	1	0.000268599	0.471	1.76693	1.85923	-11.0886	19	27	7	3UTR		0	0
hsa-miR-30c-5p	NM_001079812	DIAPH1	1981	1994	0.923077	-16.2	1	1.61702e-09	0.426	2.71792	2.95819	-7.05204	12	13	12	CDS		0	0
hsa-miR-30c-5p	NM_005219	DIAPH1	2008	2021	0.923077	-16.2	1	1.61702e-09	0.426	4.09175	3.38021	-7.05204	12	13	12	CDS		0	0
hsa-miR-30c-5p	NM_001314007	DIAPH1	2008	2021	0.923077	-16.2	1	1.61702e-09	0.426	0.766096	2.15086	-7.05204	12	13	12	CDS		0	0
hsa-miR-30c-5p	NM_022481	ARAP3	2207	2236	0.846154	-21.5	1	0.0174301	0.456	3.70384	3.73981	-10.1658	19	29	8	CDS		0	0
hsa-miR-30c-5p	NM_022481	ARAP3	1277	1314	0.923077	-17.6	1	0.000135426	0.412	3.24157	3.78043	-4.52877	20	37	9	CDS		0	0
hsa-miR-30c-5p	NM_014773	KIAA0141	4228	4243	1	-16.4	0	0.00158683	0.603	1.13283	0.362287	-17.8457	14	15	14	3UTR		0	0
hsa-miR-30c-5p	NM_001142603	KIAA0141	3435	3450	1	-16.4	0	0.00158683	0.603	1.13283	0.362287	-17.8457	14	15	14	3UTR		0	0
hsa-miR-30c-5p	XM_006714812	KIAA0141	3569	3584	0.846154	-16.4	0	0.00158683	0.603	0	0	-17.8457	14	15	14	3UTR		0	0
hsa-miR-30c-5p	NM_004290	RNF14	1142	1189	0.846154	-19.1	1	8.88946e-07	0.544	5.35838	4.37366	-9.20149	20	47	6	CDS		0	0
hsa-miR-30c-5p	NM_183398	RNF14	990	1037	0.846154	-19.1	1	8.88946e-07	0.544	5.35838	4.37366	-9.20149	20	47	6	CDS		0	0
hsa-miR-30c-5p	NM_030571	NDFIP1	490	519	0.846154	-15.3	0	0.000214624	0.5	5.10774	5.20804	-18.9366	14	29	7	CDS		0	0
hsa-miR-30c-5p	NM_001144935	FGF1	1478	1513	0.923077	-18.8	1	0.0388483	0.588	0.935933	0.550353	-8.37653	19	35	8	3UTR		0	0
hsa-miR-30c-5p	NM_001144935	FGF1	1444	1460	0.923077	-18.5	1	0.0110683	0.5	0.0351103	0.466754	-13.4023	15	16	15	3UTR		0	0
hsa-miR-30c-5p	NM_001144934	FGF1	1572	1607	0.923077	-18.8	1	0.0388483	0.588	0.751673	0.964082	-8.37653	19	35	8	3UTR		0	0
hsa-miR-30c-5p	NM_001144934	FGF1	1538	1554	0.923077	-18.5	1	0.0110683	0.5	0.608361	0.734612	-13.4023	15	16	15	3UTR		0	0
hsa-miR-30c-5p	NM_001257205	FGF1	1726	1751	0.923077	-18.9	1	0.0110683	0.5	1.27428	1.20635	-13.4023	19	25	15	3UTR		0	0
hsa-miR-30c-5p	NM_001257205	FGF1	1769	1804	1	-18.8	1	0.0388483	0.588	1.27033	0.841243	-8.37653	19	35	8	3UTR		0	0
hsa-miR-30c-5p	NM_001257207	FGF1	1512	1547	0.923077	-18.8	1	0.0388483	0.588	0.533293	0.6894	-8.37653	19	35	8	3UTR		0	0
hsa-miR-30c-5p	NM_033136	FGF1	1712	1737	0.923077	-18.9	1	0.0110683	0.5	1.56522	1.21829	-13.4023	19	25	15	3UTR		0	0
hsa-miR-30c-5p	NM_000800	FGF1	1816	1841	0.846154	-18.9	1	0.0110683	0.5	0.803754	0.59983	-13.4023	19	25	15	3UTR		0	0
hsa-miR-30c-5p	NM_001257208	FGF1	1510	1545	0.923077	-18.8	1	0.0388483	0.588	0.4514	0.803709	-8.37653	19	35	8	3UTR		0	0
hsa-miR-30c-5p	NM_001257208	FGF1	1476	1492	0.923077	-18.5	1	0.0110683	0.5	0.260316	0.428367	-13.4023	15	16	15	3UTR		0	0
hsa-miR-30c-5p	NM_001257209	FGF1	1525	1560	1	-18.8	1	0.0388483	0.588	1.16796	0.715845	-8.37653	19	35	8	3UTR		0	0
hsa-miR-30c-5p	NM_001257209	FGF1	1491	1507	0.923077	-18.5	1	0.0110683	0.5	0.260316	0.489787	-13.4023	15	16	15	3UTR		0	0
hsa-miR-30c-5p	NM_001257210	FGF1	1509	1544	0.923077	-18.8	1	0.0388483	0.588	0.342209	0.772999	-8.37653	19	35	8	3UTR		0	0
hsa-miR-30c-5p	NM_001257210	FGF1	1475	1491	0.923077	-18.5	1	0.0110683	0.5	0.26714	0.424102	-13.4023	15	16	15	3UTR		0	0
hsa-miR-30c-5p	NM_001144892	FGF1	1379	1414	0.923077	-18.8	1	0.0388483	0.588	0.185247	0.358417	-8.37653	19	35	8	3UTR		0	0
hsa-miR-30c-5p	NM_001144892	FGF1	1345	1361	0.923077	-18.5	1	0.0110683	0.5	0.362681	0.425808	-13.4023	15	16	15	3UTR		0	0
hsa-miR-30c-5p	NM_015071	ARHGAP26	4149	4171	0.923077	-21.5	1	5.28249e-05	0.529	-0.207026	0.192444	-10.5488	18	22	8	3UTR		1	1
hsa-miR-30c-5p	NM_001135608	ARHGAP26	3984	4006	0.923077	-21.5	1	5.28249e-05	0.529	-0.207026	0.192444	-10.5488	18	22	8	3UTR		1	1
hsa-miR-30c-5p	NM_001349547	ARHGAP26	3497	3519	0.923077	-21.5	1	5.28249e-05	0.529	-0.0421961	0.146873	-10.5488	18	22	8	3UTR		1	1
hsa-miR-30c-5p	NM_020768	KCTD16	2211	2238	0.846154	-19.3	1	0.0016068	0.574	1.28838	0.696982	-9.24294	18	27	8	3UTR		1	1
hsa-miR-30c-5p	NM_018989	RBM27	4438	4456	0.923077	-19	0	0.0408729	0.382	0.546485	0.971247	-16.8557	15	18	7	3UTR		0	0
hsa-miR-30c-5p	NM_001197294	DPYSL3	5050	5071	0.820513	-20.4	1	0.00168635	0.529	0.557047	1.25824	-12.9092	18	21	10	3UTR		0	0
hsa-miR-30c-5p	NM_001387	DPYSL3	4620	4641	0.820513	-20.4	1	0.00168635	0.529	4.87842	4.16899	-12.9092	18	21	10	3UTR		0	0
hsa-miR-30c-5p	NM_001282282	JAKMIP2	2098	2150	0.923077	-18.6	1	0.0016765	0.618	0.50587	0.476402	-11.0886	17	24	7	CDS		1	1
hsa-miR-30c-5p	NM_001270934	JAKMIP2	2312	2364	0.923077	-18.6	1	0.0016765	0.618	0.215395	0.756352	-11.0886	17	24	7	CDS		1	1
hsa-miR-30c-5p	NM_014790	JAKMIP2	2375	2427	0.923077	-18.6	1	0.0016765	0.618	0.413255	0.28412	-11.0886	17	24	7	CDS		1	1
hsa-miR-30c-5p	NM_001270941	JAKMIP2	2375	2427	0.923077	-18.6	1	0.0016765	0.618	0.413255	0.28412	-11.0886	17	24	7	CDS		1	1
hsa-miR-30c-5p	NM_024577	SH3TC2	7641	7657	0.846154	-21.8	0	0.0132191	0.5	0.218356	-0.0428438	-15.5666	14	16	8	3UTR		0	1
hsa-miR-30c-5p	NM_024577	SH3TC2	8368	8385	0.923077	-20.2	0	0.00746989	0.603	-0.127405	0.00162907	-16.8091	15	17	13	3UTR		0	1
hsa-miR-30c-5p	NM_152406	AFAP1L1	1188	1204	0.846154	-16.2	0	0.00024785	0.412	0.426836	2.85573	-16.6229	13	16	11	CDS		0	0
hsa-miR-30c-5p	NM_001146337	AFAP1L1	1188	1204	0.846154	-16.2	0	0.00024785	0.412	0.426836	2.85573	-16.6229	13	16	11	CDS		0	0
hsa-miR-30c-5p	NM_133263	PPARGC1B	9928	9952	0.923077	-17.7	1	0.00687666	0.485	0.910298	1.84626	-9.15487	19	24	10	3UTR	MIRT165595	1	1
hsa-miR-30c-5p	NM_001172698	PPARGC1B	9811	9835	0.923077	-17.7	1	0.00687666	0.485	0.910298	1.84626	-9.15487	19	24	10	3UTR	MIRT165595	1	1
hsa-miR-30c-5p	NM_001172699	PPARGC1B	9842	9866	0.923077	-17.7	1	0.00687666	0.485	0.479897	0.819078	-9.15487	19	24	10	3UTR	MIRT165595	1	1
hsa-miR-30c-5p	XM_017009572	PDE6A	1308	1327	0.846154	-18.3	0	0.0368976	0.426	0	0	-19.4239	15	19	9	CDS		0	0
hsa-miR-30c-5p	NM_171825	CAMK2A	2544	2563	1	-19	0	0.107063	0.529	-0.0339597	0.486324	-19.4239	15	19	11	3UTR		0	0
hsa-miR-30c-5p	NM_171825	CAMK2A	3429	3452	0.923077	-18.4	1	0.00123828	0.5	3.95898	5.47685	-6.24613	18	23	14	3UTR		0	0
hsa-miR-30c-5p	NM_015981	CAMK2A	2577	2596	1	-19	0	0.107063	0.529	-0.110679	0.288389	-19.4239	15	19	11	3UTR		0	0
hsa-miR-30c-5p	NM_015981	CAMK2A	3462	3485	0.923077	-18.4	1	0.00123828	0.5	6.01321	4.91349	-6.24613	18	23	14	3UTR		0	0
hsa-miR-30c-5p	NM_001166208	SYNPO	82	109	0.846154	-17.8	1	6.72845e-05	0.382	0.16807	0.425185	-13.3276	18	27	10	5UTR		0	0
hsa-miR-30c-5p	NM_001122853	MYOZ3	2441	2469	0.923077	-22.6	1	2.71999e-06	0.456	-0.283626	-0.0355165	-5.22671	21	28	8	3UTR		0	0
hsa-miR-30c-5p	NM_133371	MYOZ3	2093	2121	0.923077	-22.6	1	2.71999e-06	0.456	-0.309001	-0.240043	-5.22671	21	28	8	3UTR		0	0
hsa-miR-30c-5p	NM_018047	RBM22	633	667	0.846154	-18.8	1	0.00026618	0.529	1.28105	0.306931	-8.05661	19	34	8	CDS		0	0
hsa-miR-30c-5p	NM_001172832	ZNF300	245	274	0.923077	-24.6	1	0.00325525	0.515	-0.0363137	-0.0436618	-9.34574	21	29	9	5UTR		0	0
hsa-miR-30c-5p	NM_001172832	ZNF300	1526	1544	0.923077	-20.9	0	0.00185725	0.544	0.402357	0.884899	-17.8802	15	18	12	CDS		0	0
hsa-miR-30c-5p	NM_052860	ZNF300	245	274	0.923077	-24.6	1	0.00325525	0.515	-0.0363137	-0.0436618	-9.34574	21	29	9	5UTR		0	0
hsa-miR-30c-5p	NM_052860	ZNF300	1568	1586	0.923077	-20.9	0	0.00185725	0.544	-0.254472	1.82189	-17.8802	15	18	12	CDS		0	0
hsa-miR-30c-5p	NM_001172831	ZNF300	245	274	0.923077	-24.6	1	0.00325525	0.515	-0.0363137	-0.0436618	-9.34574	21	29	9	5UTR		0	0
hsa-miR-30c-5p	NM_001172831	ZNF300	1623	1641	1	-20.9	0	0.00185725	0.544	2.63485	0.612324	-17.8802	15	18	12	CDS		0	0
hsa-miR-30c-5p	NM_001252390	TNIP1	2488	2511	0.923077	-18.2	1	0.0192035	0.515	3.67411	2.68581	-14.722	17	23	7	3UTR		1	1
hsa-miR-30c-5p	NM_001252392	TNIP1	2183	2201	0.846154	-21.7	0	1.97917e-06	0.485	0.0291819	2.02985	-19.4239	15	18	10	3UTR		1	1
hsa-miR-30c-5p	NM_001252392	TNIP1	2446	2469	0.923077	-18.2	1	0.0192035	0.515	3.78355	3.46365	-14.722	17	23	7	3UTR		1	1
hsa-miR-30c-5p	NM_001252391	TNIP1	2257	2275	0.846154	-21.7	0	1.97917e-06	0.485	0.0291819	2.02985	-19.4239	15	18	10	3UTR		1	1
hsa-miR-30c-5p	NM_001252391	TNIP1	2520	2543	0.923077	-18.2	1	0.0192035	0.515	3.78355	3.46365	-14.722	17	23	7	3UTR		1	1
hsa-miR-30c-5p	NM_001252386	TNIP1	2451	2474	0.846154	-18.2	1	0.0192035	0.515	0.817113	2.39695	-14.722	17	23	7	3UTR		1	1
hsa-miR-30c-5p	NM_001252393	TNIP1	2549	2572	0.923077	-18.2	1	0.0192035	0.515	1.68106	3.7037	-14.722	17	23	7	3UTR		1	1
hsa-miR-30c-5p	NM_006058	TNIP1	2623	2646	0.923077	-18.2	1	0.0192035	0.515	1.68106	3.7037	-14.722	17	23	7	3UTR		1	1
hsa-miR-30c-5p	NM_001252385	TNIP1	2377	2395	0.846154	-21.7	0	1.97917e-06	0.485	0.186656	1.36542	-19.4239	15	18	10	3UTR		1	1
hsa-miR-30c-5p	NM_001252385	TNIP1	2640	2663	0.923077	-18.2	1	0.0192035	0.515	1.83308	3.83061	-14.722	17	23	7	3UTR		1	1
hsa-miR-30c-5p	NM_001155	ANXA6	724	737	0.846154	-15.9	0	0.0101464	0.397	-0.05989	1.81084	-17.5911	12	13	12	CDS		0	0
hsa-miR-30c-5p	NM_001193544	ANXA6	601	614	0.846154	-15.9	0	0.0101464	0.397	-0.182418	0.181664	-17.5911	12	13	12	CDS		0	0
hsa-miR-30c-5p	NM_000405	GM2A	1278	1313	1	-22.2	1	0.00338752	0.471	0.73314	-0.179081	-14.401	16	19	13	3UTR		0	1
hsa-miR-30c-5p	NM_181774	SLC36A3	796	829	0.846154	-21.9	1	0.000139687	0.441	0.432706	0.0189395	-13.8149	19	33	9	CDS		0	0
hsa-miR-30c-5p	XM_005268386	SLC36A1	1770	1813	0.923077	-22.1	1	0.000639851	0.368	0	0	-13.725	16	22	13	3UTR		1	1
hsa-miR-30c-5p	NM_078483	SLC36A1	1800	1843	0.923077	-22.1	1	0.000639851	0.368	0.0511598	-0.09125	-13.725	16	22	13	3UTR		1	1
hsa-miR-30c-5p	NM_001447	FAT2	13229	13245	0.923077	-19.1	0	6.73653e-06	0.441	3.14513	1.92459	-20.713	13	16	9	3UTR		0	0
hsa-miR-30c-5p	NM_001258023	GRIA1	1893	1910	0.846154	-16.8	0	0.0404485	0.456	6.32124	5.5286	-20.713	13	17	9	CDS		0	0
hsa-miR-30c-5p	NM_001258021	GRIA1	1996	2013	0.846154	-16.8	0	0.0404485	0.456	6.32124	5.5286	-20.713	13	17	9	CDS		0	0
hsa-miR-30c-5p	NM_001258022	GRIA1	1996	2013	0.846154	-16.8	0	0.0404485	0.456	6.32124	5.5286	-20.713	13	17	9	CDS		0	0
hsa-miR-30c-5p	NM_001135037	MFAP3	2050	2066	0.846154	-15.3	1	0.000320414	0.691	-0.0197582	0.349492	-5.08246	14	16	10	3UTR	MIRT215130	0	1
hsa-miR-30c-5p	NM_024632	SAP30L	3650	3667	1	-19.8	1	0.0307661	0.412	-0.125727	0.286589	-14.401	14	17	9	3UTR		0	0
hsa-miR-30c-5p	NM_024632	SAP30L	1190	1211	0.846154	-18.9	1	0.00157967	0.544	0.253913	1.38602	-14.2787	17	21	11	CDS		0	0
hsa-miR-30c-5p	NM_001131062	SAP30L	3527	3544	1	-19.8	1	0.0307661	0.412	-0.125727	0.286589	-14.401	14	17	9	3UTR		0	0
hsa-miR-30c-5p	NM_001131062	SAP30L	1067	1088	0.846154	-18.9	1	0.00157967	0.544	0.253913	1.38602	-14.2787	17	21	11	CDS		0	0
hsa-miR-30c-5p	NM_001131063	SAP30L	3512	3529	1	-19.8	1	0.0307661	0.412	-0.125727	0.286589	-14.401	14	17	9	3UTR		0	0
hsa-miR-30c-5p	NM_001131063	SAP30L	1052	1073	0.846154	-18.9	1	0.00157967	0.544	0.253913	1.38602	-14.2787	17	21	11	CDS		0	0
hsa-miR-30c-5p	NM_001301083	CNOT8	1257	1273	0.846154	-16.4	0	0.00011102	0.559	1.58516	1.01361	-20.713	13	16	7	3UTR		0	0
hsa-miR-30c-5p	NM_001301082	CNOT8	1137	1153	0.846154	-16.4	0	0.00011102	0.559	1.58516	1.01361	-20.713	13	16	7	3UTR		0	0
hsa-miR-30c-5p	NM_015465	GEMIN5	2044	2089	0.884615	-18.8	0	9.62298e-06	0.441	4.28238	2.86374	-15.5666	14	18	12	CDS		0	0
hsa-miR-30c-5p	NM_000337	SGCD	3180	3206	0.846154	-18.6	1	0.00144784	0.559	0.0104115	-0.0992323	-13.8986	17	26	8	3UTR		0	0
hsa-miR-30c-5p	NM_000337	SGCD	1525	1559	0.846154	-17.9	1	0.00387601	0.706	0.965102	3.04885	-9.95757	19	34	7	3UTR		0	0
hsa-miR-30c-5p	NM_130899	FAM71B	272	294	0.923077	-15.9	1	0.0105469	0.529	0.0878202	0.137019	-14.6489	16	22	8	CDS		0	0
hsa-miR-30c-5p	NM_001291722	CYFIP2	2570	2584	0.923077	-18.4	0	5.83816e-05	0.441	5.3168	5.68109	-20.713	13	14	13	CDS		0	0
hsa-miR-30c-5p	NM_001291722	CYFIP2	4068	4079	0.846154	-17.2	0	1.39659e-06	0.456	0.658435	1.25199	-15.5666	10	11	10	3UTR		0	0
hsa-miR-30c-5p	NM_001037333	CYFIP2	2495	2509	0.923077	-18.4	0	5.83816e-05	0.441	5.3168	5.68109	-20.713	13	14	13	CDS		0	0
hsa-miR-30c-5p	NM_001037333	CYFIP2	3993	4004	0.846154	-17.2	0	1.39659e-06	0.456	0.658435	1.25199	-15.5666	10	11	10	3UTR		0	0
hsa-miR-30c-5p	NM_001291721	CYFIP2	2417	2431	0.923077	-18.4	0	5.83816e-05	0.441	5.3168	5.68109	-20.713	13	14	13	CDS		0	0
hsa-miR-30c-5p	NM_001291721	CYFIP2	3915	3926	0.846154	-17.2	0	1.39659e-06	0.456	0.658435	1.25199	-15.5666	10	11	10	3UTR		0	0
hsa-miR-30c-5p	XM_011534516	CYFIP2	2451	2465	0.923077	-18.4	0	5.83816e-05	0.441	0	0	-20.713	13	14	13	CDS		0	0
hsa-miR-30c-5p	XM_011534516	CYFIP2	3949	3960	0.923077	-17.2	0	1.39659e-06	0.456	0	0	-15.5666	10	11	10	3UTR		0	0
hsa-miR-30c-5p	NM_014376	CYFIP2	2621	2635	0.923077	-18.4	0	5.83816e-05	0.441	5.82965	6.03797	-20.713	13	14	13	CDS		0	0
hsa-miR-30c-5p	NM_014376	CYFIP2	4119	4130	0.923077	-17.2	0	1.39659e-06	0.456	-0.0635456	0.552568	-15.5666	10	11	10	3UTR		0	0
hsa-miR-30c-5p	NM_001099287	NIPAL4	2885	2906	1	-19.1	1	0.00949458	0.559	0.0116276	0.00823584	-11.8602	14	16	14	3UTR		0	0
hsa-miR-30c-5p	NM_001172292	NIPAL4	2828	2849	1	-19.1	1	0.00949458	0.559	0.0116276	0.00823584	-11.8602	14	16	14	3UTR		0	0
hsa-miR-30c-5p	NM_033274	ADAM19	2205	2236	0.923077	-24.6	1	0.00292083	0.397	-0.176697	0.150446	-14.722	16	21	13	CDS		1	1
hsa-miR-30c-5p	NM_173491	LSM11	537	574	0.846154	-17.6	1	0.000126492	0.441	5.91641	4.79615	-8.25873	20	29	7	CDS		0	0
hsa-miR-30c-5p	NM_024007	EBF1	2240	2259	1	-18.3	1	0.00147791	0.544	0.291972	0.452312	-10.8357	15	19	8	3UTR		0	0
hsa-miR-30c-5p	XM_017009201	EBF1	16958	16986	1	-21.4	1	0.00440315	0.456	0	0	-10.0187	17	21	11	5UTR		0	0
hsa-miR-30c-5p	NM_001199380	RNF145	282	323	1	-19.1	1	0.000614564	0.485	3.89116	4.11231	-12.6925	19	41	9	CDS		0	0
hsa-miR-30c-5p	NM_001199380	RNF145	513	564	0.923077	-17.7	1	0.00198423	0.559	3.03063	2.49144	-10.7429	18	25	9	CDS		0	0
hsa-miR-30c-5p	NM_001199383	RNF145	406	447	0.923077	-19.1	1	0.000614564	0.485	2.40613	3.12873	-12.6925	19	41	9	CDS		0	0
hsa-miR-30c-5p	NM_001199383	RNF145	637	688	0.846154	-17.7	1	0.00198423	0.559	0.994854	1.63288	-10.7429	18	25	9	CDS		0	0
hsa-miR-30c-5p	NM_001199381	RNF145	329	370	0.923077	-19.1	1	0.000614564	0.485	4.27471	4.01495	-12.6925	19	41	9	CDS		0	0
hsa-miR-30c-5p	NM_001199381	RNF145	560	611	0.923077	-17.7	1	0.00198423	0.559	3.04538	2.48923	-10.7429	18	25	9	CDS		0	0
hsa-miR-30c-5p	NM_144726	RNF145	153	194	0.923077	-19.1	1	0.000614564	0.485	3.56031	3.23665	-12.6925	19	41	9	CDS		0	0
hsa-miR-30c-5p	NM_144726	RNF145	384	435	1	-17.7	1	0.00198423	0.559	2.64708	3.16081	-10.7429	18	25	9	CDS		0	0
hsa-miR-30c-5p	NM_001199382	RNF145	255	296	1	-19.1	1	0.000614564	0.485	2.1996	4.16176	-12.6925	19	41	9	CDS		0	0
hsa-miR-30c-5p	NM_001199382	RNF145	486	537	0.923077	-17.7	1	0.00198423	0.559	4.59433	2.32548	-10.7429	18	25	9	CDS		0	0
hsa-miR-30c-5p	XM_011534646	CCNJL	2402	2422	0.846154	-17.8	1	0.000263939	0.515	0	0	-11.8241	18	20	12	3UTR		1	1
hsa-miR-30c-5p	NM_001308173	CCNJL	2513	2539	0.846154	-18	1	0.000263939	0.515	-0.0889798	0.260582	-11.8241	18	21	12	3UTR		1	1
hsa-miR-30c-5p	NM_024565	CCNJL	2657	2683	0.923077	-18	1	0.000263939	0.515	1.44568	0.503906	-11.8241	18	21	12	3UTR		1	1
hsa-miR-30c-5p	XM_017019062	ERC1	1457	1476	0.846154	-16.3	1	0.00274346	0.574	0	0	-16.6963	16	19	12	CDS		0	0
hsa-miR-30c-5p	XM_017019066	ERC1	1457	1476	0.846154	-16.3	1	0.00274346	0.574	0	0	-16.6963	16	19	12	CDS		0	0
hsa-miR-30c-5p	XM_017019069	ERC1	1457	1476	0.846154	-16.3	1	0.00274346	0.574	0	0	-16.6963	16	19	12	CDS		0	0
hsa-miR-30c-5p	XM_017019071	ERC1	1457	1476	0.846154	-16.3	1	0.00274346	0.574	0	0	-16.6963	16	19	12	CDS		0	0
hsa-miR-30c-5p	NM_172364	CACNA2D4	4219	4240	0.846154	-16	1	0.0651164	0.515	0	0	-13.3225	16	21	9	3UTR		0	0
hsa-miR-30c-5p	NM_001163926	LRTM2	501	533	0.846154	-18.7	1	0.00637313	0.426	1.22685	0.347213	-8.59673	20	32	8	5UTR		0	0
hsa-miR-30c-5p	NM_001129832	CACNA1C	7581	7611	0.923077	-19.3	1	0.0212589	0.471	1.98788	0.991914	-6.81899	19	30	8	3UTR		1	1
hsa-miR-30c-5p	NM_001129842	CACNA1C	7521	7551	0.923077	-19.3	1	0.0212589	0.471	1.98788	0.991914	-6.81899	19	30	8	3UTR		1	1
hsa-miR-30c-5p	NM_001129829	CACNA1C	7644	7674	0.923077	-19.3	1	0.0212589	0.471	1.98788	0.991914	-6.81899	19	30	8	3UTR		1	1
hsa-miR-30c-5p	NM_001129839	CACNA1C	7539	7569	0.923077	-19.3	1	0.0212589	0.471	1.98788	0.991914	-6.81899	19	30	8	3UTR		1	1
hsa-miR-30c-5p	NM_001129836	CACNA1C	7572	7602	0.923077	-19.3	1	0.0212589	0.471	1.98788	0.991914	-6.81899	19	30	8	3UTR		1	1
hsa-miR-30c-5p	NM_001129843	CACNA1C	7521	7551	0.923077	-19.3	1	0.0212589	0.471	1.98788	0.991914	-6.81899	19	30	8	3UTR		1	1
hsa-miR-30c-5p	NM_001129838	CACNA1C	7545	7575	0.923077	-19.3	1	0.0212589	0.471	1.98788	0.991914	-6.81899	19	30	8	3UTR		1	1
hsa-miR-30c-5p	NM_001167624	CACNA1C	7591	7621	0.923077	-19.3	1	0.0212589	0.471	1.98788	0.991914	-6.81899	19	30	8	3UTR		1	1
hsa-miR-30c-5p	NM_001243088	FOXM1	3211	3234	1	-20.9	1	0.0193205	0.441	1.43544	2.48902	-11.2467	18	23	8	3UTR		0	0
hsa-miR-30c-5p	NM_202003	FOXM1	3211	3234	1	-20.9	1	0.0193205	0.441	1.3608	2.59519	-11.2467	18	23	8	3UTR		0	0
hsa-miR-30c-5p	NM_021953	FOXM1	3256	3279	1	-20.9	1	0.0193205	0.441	1.3608	2.59519	-11.2467	18	23	8	3UTR		0	0
hsa-miR-30c-5p	NM_202002	FOXM1	3370	3393	1	-20.9	1	0.0193205	0.441	1.3608	2.59519	-11.2467	18	23	8	3UTR		0	0
hsa-miR-30c-5p	NM_006675	TSPAN9	1530	1553	0.923077	-24.7	1	0.00011967	0.5	0.601631	0.532857	-12.4104	18	23	9	3UTR		0	0
hsa-miR-30c-5p	NM_001168320	TSPAN9	1463	1486	0.923077	-24.7	1	0.00011967	0.5	0.547584	1.12142	-12.4104	18	23	9	3UTR		0	0
hsa-miR-30c-5p	NM_020367	PARP11	3169	3190	0.807692	-18	1	0.000188551	0.647	0.926987	0.807522	-14.2444	18	21	15	3UTR		0	0
hsa-miR-30c-5p	NM_001286522	PARP11	3170	3191	0.807692	-18	1	0.000188551	0.647	0.743194	0.792359	-14.2444	18	21	15	3UTR		0	0
hsa-miR-30c-5p	NM_001759	CCND2	6241	6271	0.846154	-18.3	1	0.0074744	0.574	1.95176	2.22975	-9.54656	17	30	8	3UTR	MIRT054891	0	0
hsa-miR-30c-5p	NM_020996	FGF6	28	48	0.846154	-17.2	0	0.121432	0.5	0.537276	1.25055	-21.7948	12	20	7	5UTR		0	0
hsa-miR-30c-5p	NM_001304811	C12orf4	1323	1367	0.820513	-17.9	1	0.0531734	0.662	0.038163	0.0685169	-10.6763	18	44	8	CDS		0	0
hsa-miR-30c-5p	NM_001130862	RAD51AP1	763	815	1	-20.1	0	0.00756746	0.662	1.00292	1.18431	-15.8224	16	22	13	CDS		0	0
hsa-miR-30c-5p	NM_006479	RAD51AP1	712	764	1	-20.1	0	0.00756746	0.662	1.00292	1.18431	-15.8224	16	22	13	CDS		0	0
hsa-miR-30c-5p	NM_006422	AKAP3	60	78	0.923077	-17.4	0	0.146414	0.588	1.84756	1.44299	-20.713	14	18	7	5UTR		0	0
hsa-miR-30c-5p	NM_001278309	AKAP3	60	78	0.923077	-17.4	0	0.146414	0.588	1.4004	1.39804	-20.713	14	18	7	5UTR		0	0
hsa-miR-30c-5p	NM_005002	NDUFA9	1118	1136	1	-17	1	0.0109675	0.471	5.39875	1.89204	-15.1878	14	18	9	CDS		0	0
hsa-miR-30c-5p	NM_017417	GALNT8	1259	1278	0.923077	-21.5	1	0.021185	0.426	3.21802	0.777401	-14.9081	16	19	12	CDS		0	0
hsa-miR-30c-5p	NM_000217	KCNA1	6320	6351	0.846154	-20.3	1	0.000340713	0.529	0.0292335	-0.011292	-5.83853	21	31	11	3UTR		0	0
hsa-miR-30c-5p	NM_001278597	ANO2	3222	3245	1	-18.5	0	0.0384458	0.618	0.965654	1.89897	-17.8802	15	23	10	3UTR		0	0
hsa-miR-30c-5p	NM_001278597	ANO2	1604	1619	0.923077	-17.9	0	0.0115923	0.529	5.671	5.51635	-15.5666	13	15	9	CDS		0	0
hsa-miR-30c-5p	NM_001278596	ANO2	3204	3227	0.846154	-18.5	0	0.0384458	0.618	1.64961	1.78925	-17.8802	15	23	10	3UTR		0	0
hsa-miR-30c-5p	NM_001278596	ANO2	1586	1601	0.923077	-17.9	0	0.0115923	0.529	5.17375	4.95855	-15.5666	13	15	9	CDS		0	0
hsa-miR-30c-5p	NM_001278596	ANO2	2405	2423	0.846154	-17.8	0	0.000778345	0.544	1.59604	4.37157	-21.171	13	18	7	CDS		0	0
hsa-miR-30c-5p	NM_000552	VWF	4571	4589	1	-23.5	0	0.00655567	0.441	3.30132	2.22971	-18.9134	16	18	10	CDS		0	0
hsa-miR-30c-5p	NM_001330312	CD9	765	789	1	-21	1	0.00440488	0.471	2.40181	1.86828	-10.1892	19	24	8	CDS		0	0
hsa-miR-30c-5p	NM_001769	CD9	649	673	1	-21	1	0.00440488	0.471	3.64837	2.27182	-10.1892	19	24	8	CDS		0	0
hsa-miR-30c-5p	NM_014231	VAMP1	1676	1722	0.923077	-21.2	1	0.000295871	0.5	-0.184815	-0.0597863	-8.25873	17	21	11	3UTR		0	0
hsa-miR-30c-5p	NM_199245	VAMP1	2079	2125	0.923077	-21.2	1	0.000295871	0.5	1.65256	1.01546	-8.25873	17	21	11	3UTR		0	0
hsa-miR-30c-5p	NM_080730	IFFO1	1795	1816	0.846154	-16.4	1	0.000440464	0.353	4.59479	5.34129	-15.3351	17	21	10	3UTR		0	0
hsa-miR-30c-5p	NM_001273	CHD4	2154	2189	1	-23	1	0.000297376	0.515	4.21132	5.14782	-14.9547	14	16	14	CDS		0	0
hsa-miR-30c-5p	NM_001297553	CHD4	2010	2034	1	-23	1	0.000297376	0.515	4.36542	5.87815	-14.9547	14	16	14	CDS		0	0
hsa-miR-30c-5p	NM_020400	LPAR5	78	92	0.846154	-18.5	0	0.00518267	0.368	0.676857	-0.0316073	-21.7948	13	14	13	5UTR		0	0
hsa-miR-30c-5p	NM_032489	ACRBP	1598	1631	0.923077	-19.1	1	6.80759e-05	0.426	2.39214	1.97693	-7.39609	20	33	8	CDS		0	0
hsa-miR-30c-5p	NM_001039920	ZNF384	135	158	0.846154	-15.9	1	0.0852162	0.309	1.92538	1.74826	-17.3278	17	23	9	5UTR		0	0
hsa-miR-30c-5p	NM_001135734	ZNF384	135	158	0.846154	-15.9	1	0.0852162	0.309	1.92538	1.74826	-17.3278	17	23	9	5UTR		0	0
hsa-miR-30c-5p	NM_133476	ZNF384	2488	2501	0.846154	-16.1	0	0.000167356	0.456	6.11706	3.55024	-21.9558	12	13	12	3UTR		0	0
hsa-miR-30c-5p	NM_001244014	PIANP	1159	1175	0.846154	-20.1	0	0.00214511	0.368	0.996051	0.944448	-16.8557	15	16	15	3UTR		0	0
hsa-miR-30c-5p	NM_001164093	COPS7A	999	1015	0.846154	-18.3	0	9.70905e-05	0.544	6.64067	4.24435	-17.9121	14	16	12	CDS		0	0
hsa-miR-30c-5p	XM_024449201	MLF2	219	237	0.923077	-20.1	1	0.000705894	0.397	0	0	-12.661	15	18	8	5UTR		0	0
hsa-miR-30c-5p	NM_005439	MLF2	27	69	0.846154	-20.3	1	0.000824686	0.382	3.07132	1.62365	-12.661	15	19	8	5UTR		0	0
hsa-miR-30c-5p	NM_019858	GPR162	506	539	0.846154	-19.7	0	0.012102	0.265	2.15897	2.01644	-17.3919	14	17	7	5UTR		0	0
hsa-miR-30c-5p	NM_001258026	TPI1	136	150	0.846154	-17.7	0	0.00172749	0.412	-0.189743	0.00291324	-20.713	13	14	13	5UTR		0	0
hsa-miR-30c-5p	NM_001135217	LRRC23	1568	1613	1	-23.9	0	5.70759e-05	0.353	-0.524618	-0.264891	-15.5666	16	19	11	3UTR		0	0
hsa-miR-30c-5p	NM_201650	LRRC23	1396	1441	1	-23.9	0	5.70759e-05	0.353	-0.524618	-0.264891	-15.5666	16	19	11	3UTR		0	0
hsa-miR-30c-5p	NM_006992	LRRC23	1098	1143	1	-23.9	0	5.70759e-05	0.353	-0.524618	-0.264891	-15.5666	16	19	11	CDS		0	0
hsa-miR-30c-5p	NM_016546	C1RL	102	122	0.923077	-17.1	0	4.68806e-06	0.456	0.314897	0.020385	-19.4239	11	13	11	CDS		0	0
hsa-miR-30c-5p	NM_001297642	C1RL	102	122	0.923077	-17.1	0	4.68806e-06	0.456	0.314897	0.020385	-19.4239	11	13	11	CDS		0	0
hsa-miR-30c-5p	NM_001297643	C1RL	102	122	0.846154	-17.1	0	4.68806e-06	0.456	0.0659598	-0.111213	-19.4239	11	13	11	CDS		0	0
hsa-miR-30c-5p	NM_001131025	PEX5	3105	3148	0.846154	-21.4	1	0.000146687	0.471	0.109725	-0.152437	-14.4354	19	28	7	3UTR		0	0
hsa-miR-30c-5p	NM_001131023	PEX5	2684	2727	0.846154	-21.4	1	0.000146687	0.471	0.109725	-0.152437	-14.4354	19	28	7	3UTR		0	0
hsa-miR-30c-5p	NM_001131024	PEX5	2528	2571	0.846154	-21.4	1	0.000146687	0.471	0.109725	-0.152437	-14.4354	19	28	7	3UTR		0	0
hsa-miR-30c-5p	NM_001300789	PEX5	2710	2753	0.846154	-21.4	1	0.000146687	0.471	0.109725	-0.152437	-14.4354	19	28	7	3UTR		0	0
hsa-miR-30c-5p	NM_000319	PEX5	2550	2593	0.846154	-21.4	1	0.000146687	0.471	0.109725	-0.152437	-14.4354	19	28	7	3UTR		0	0
hsa-miR-30c-5p	NM_020634	GDF3	1147	1166	0.923077	-17.8	1	0.145487	0.544	0.484308	0.0725	-13.6656	15	19	9	CDS		0	0
hsa-miR-30c-5p	NM_001286237	SLC2A14	917	939	0.923077	-22.7	1	0.0089079	0.529	1.07262	0.349019	-12.3778	18	22	8	CDS		0	0
hsa-miR-30c-5p	NM_001286237	SLC2A14	86	120	1	-19.4	1	0.00512261	0.588	0.217406	0.784243	-11.0886	21	34	9	CDS		0	0
hsa-miR-30c-5p	NM_153449	SLC2A14	1031	1082	1	-22.7	1	0.0089079	0.529	1.04686	0.293328	-12.3778	18	23	8	CDS		0	0
hsa-miR-30c-5p	NM_001286236	SLC2A14	834	885	0.884615	-22.7	1	0.0089079	0.529	-0.148563	0.0495087	-12.3778	18	23	8	CDS		0	0
hsa-miR-30c-5p	NM_001286236	SLC2A14	2010	2037	0.846154	-19.7	1	0.000324092	0.515	1.7758	3.8294	-3.79332	17	27	11	3UTR		0	0
hsa-miR-30c-5p	NM_001286234	SLC2A14	995	1046	1	-22.7	1	0.0089079	0.529	0.44146	0.833038	-12.3778	18	23	8	CDS		0	0
hsa-miR-30c-5p	NM_001286234	SLC2A14	2171	2198	0.846154	-19.7	1	0.000324092	0.515	2.88965	2.82934	-3.79332	17	27	11	3UTR		0	0
hsa-miR-30c-5p	NM_001286235	SLC2A14	1293	1344	0.923077	-22.7	1	0.0089079	0.529	3.48135	1.16279	-12.3778	18	23	8	CDS		0	0
hsa-miR-30c-5p	NM_001286235	SLC2A14	2469	2496	0.846154	-19.7	1	0.000324092	0.515	3.14773	3.69504	-3.79332	17	27	11	3UTR		0	0
hsa-miR-30c-5p	NM_001286233	SLC2A14	1749	1800	0.961538	-22.7	1	0.0089079	0.529	-0.305634	0.82531	-12.3778	18	23	8	CDS		0	0
hsa-miR-30c-5p	NM_001286233	SLC2A14	2925	2952	0.846154	-19.7	1	0.000324092	0.515	2.91578	2.89146	-3.79332	17	27	11	3UTR		0	0
hsa-miR-30c-5p	NM_006931	SLC2A3	993	1015	0.923077	-22.7	1	0.00878523	0.544	0.735009	0.55371	-12.3778	18	22	8	CDS		0	0
hsa-miR-30c-5p	NM_006931	SLC2A3	2139	2166	0.923077	-19.7	1	0.000209126	0.515	0.898385	0.71655	-3.79332	17	27	11	3UTR		0	0
hsa-miR-30c-5p	NM_004054	C3AR1	2606	2626	0.846154	-22.6	1	0.0289907	0.529	0.15892	-0.347074	-14.2787	16	20	7	3UTR		0	0
hsa-miR-30c-5p	NM_004054	C3AR1	3339	3360	0.846154	-19.4	1	1.35745e-05	0.618	2.17041	0.239487	-13.7772	17	21	14	3UTR		0	0
hsa-miR-30c-5p	NM_080387	CLEC4D	508	544	0.846154	-23.6	1	4.68819e-05	0.441	1.34433	0.786773	-14.1345	18	36	10	CDS		0	0
hsa-miR-30c-5p	XM_011520633	CLEC4D	503	539	0.846154	-23.6	1	4.56349e-05	0.441	0	0	-14.1345	18	36	10	CDS		0	0
hsa-miR-30c-5p	NM_001330343	AICDA	2148	2165	0.923077	-17.2	0	0.0986707	0.603	3.35689	3.26865	-17.5911	14	17	7	3UTR		0	0
hsa-miR-30c-5p	NM_020661	AICDA	2178	2195	0.846154	-17.2	0	0.0986707	0.603	4.5934	3.64805	-17.5911	14	17	7	3UTR		0	0
hsa-miR-30c-5p	NM_020734	RIMKLB	3877	3899	1	-21.4	1	0.145417	0.603	0.620882	0.946015	-11.1505	17	22	9	3UTR		0	0
hsa-miR-30c-5p	NM_020734	RIMKLB	142	160	0.923077	-20.1	0	0.210627	0.353	0.701331	0.595458	-15.9792	15	18	10	5UTR		0	0
hsa-miR-30c-5p	NM_001297776	RIMKLB	3047	3069	1	-21.4	1	0.145417	0.603	0.656023	1.21642	-11.1505	17	22	9	3UTR		0	0
hsa-miR-30c-5p	NM_001297776	RIMKLB	142	160	0.923077	-20.1	0	0.210627	0.353	0.518022	0.601216	-15.9792	15	18	10	5UTR		0	0
hsa-miR-30c-5p	XM_005253334	PHC1	2959	2984	0.846154	-19.9	1	0.00029411	0.485	0	0	-10.3702	20	25	10	CDS		0	0
hsa-miR-30c-5p	NM_004426	PHC1	2971	2996	0.961538	-19.9	1	0.00029411	0.485	4.12475	4.11848	-10.3702	20	25	10	CDS		0	0
hsa-miR-30c-5p	NM_000014	A2M	218	271	0.846154	-18.5	1	0.00278803	0.529	1.29547	2.11197	-4.99396	19	35	8	5UTR		0	0
hsa-miR-30c-5p	NM_000014	A2M	3989	4005	0.865385	-17.1	0	4.01013e-06	0.456	0.65164	2.07106	-23.0273	13	16	9	CDS		0	0
hsa-miR-30c-5p	NM_002864	PZP	3656	3672	0.846154	-17.1	0	1.07465e-07	0.471	-0.793759	0.0706892	-23.0273	13	16	9	CDS		0	0
hsa-miR-30c-5p	NM_001004419	CLEC2D	2528	2545	1	-20.2	0	0.00189259	0.544	0.0341181	0.22691	-19.4239	14	17	11	3UTR		0	0
hsa-miR-30c-5p	NM_013269	CLEC2D	2446	2463	1	-20.2	0	0.00189259	0.544	0.0341181	0.22691	-19.4239	14	17	11	3UTR		0	0
hsa-miR-30c-5p	NM_001197318	CLEC2D	2342	2359	1	-20.2	0	0.00189259	0.544	0.0341181	0.22691	-19.4239	14	17	11	3UTR		0	0
hsa-miR-30c-5p	NM_001197317	CLEC2D	2335	2352	1	-20.2	0	0.00189259	0.544	0.0341181	0.22691	-19.4239	14	17	11	3UTR		0	0
hsa-miR-30c-5p	NM_001197319	CLEC2D	2231	2248	1	-20.2	0	0.00189259	0.544	0.0341181	0.22691	-19.4239	14	17	11	3UTR		0	0
hsa-miR-30c-5p	NM_005127	CLEC2B	981	1033	0.923077	-22.4	1	0.000279994	0.485	0.142775	0.274628	-9.20149	17	23	7	CDS		0	0
hsa-miR-30c-5p	NM_138337	CLEC12A	980	1023	0.846154	-19	0	6.8893e-05	0.603	-0.0881275	0.131694	-15.9792	13	16	11	CDS		0	0
hsa-miR-30c-5p	NM_201623	CLEC12A	881	924	0.846154	-19	0	6.8893e-05	0.603	-0.0881275	0.131694	-15.9792	13	16	11	CDS		0	0
hsa-miR-30c-5p	NM_001099431	CLEC1B	607	625	0.846154	-17.2	0	0.000944669	0.529	0.417784	1.15699	-16.8557	14	18	6	CDS		0	0
hsa-miR-30c-5p	NM_031412	GABARAPL1	1678	1697	1	-18.2	0	0.00766307	0.574	0.257678	0.703594	-15.7996	15	19	9	3UTR		0	0
hsa-miR-30c-5p	NM_007360	KLRK1	211	228	0.846154	-15	0	0.00331908	0.559	-0.107853	-0.30502	-20.713	14	17	8	CDS		0	0
hsa-miR-30c-5p	NM_001145426	YBX3	636	652	0.846154	-17.1	0	0.00028456	0.574	2.11108	2.46612	-19.4239	13	16	9	CDS		0	1
hsa-miR-30c-5p	NM_001145426	YBX3	816	845	0.846154	-18.2	0	0.107217	0.441	3.0756	2.74704	-16.8557	13	17	6	CDS		0	1
hsa-miR-30c-5p	NM_003651	YBX3	636	652	0.846154	-17.1	0	0.00028456	0.574	2.11108	2.46612	-19.4239	13	16	9	CDS		0	1
hsa-miR-30c-5p	NM_001271592	SMIM10L1	1702	1718	1	-20.8	0	0.0156441	0.588	0.0713147	0.0653013	-21.0162	13	16	8	3UTR		0	0
hsa-miR-30c-5p	NM_001271592	SMIM10L1	1499	1528	0.846154	-16.8	1	0.127339	0.721	0.130359	0.103188	-9.95757	17	29	10	3UTR		0	0
hsa-miR-30c-5p	NM_001271592	SMIM10L1	4279	4292	0.846154	-16.3	0	0.182641	0.647	-0.00124029	0.146435	-16.302	12	13	12	3UTR		0	0
hsa-miR-30c-5p	NM_181429	TAS2R42	362	379	0.846154	-22.7	0	7.44146e-06	0.529	0.0719708	0.087092	-16.8557	15	17	9	CDS		0	0
hsa-miR-30c-5p	NM_001261399	PRB4	82	110	0.846154	-19.9	1	0.0438093	0.529	-0.174352	-0.181919	-13.7692	19	28	9	CDS		0	0
hsa-miR-30c-5p	NM_001987	ETV6	5807	5845	0.807692	-20.4	1	0.000176355	0.676	0.808448	0.719915	-7.3076	18	20	18	3UTR		0	0
hsa-miR-30c-5p	NM_002336	LRP6	389	410	0.846154	-20	1	0.000418667	0.588	0.245172	0.798651	-10.7891	17	21	10	CDS		1	1
hsa-miR-30c-5p	XM_006719078	LRP6	380	401	0.846154	-20	1	0.000418667	0.588	0	0	-10.7891	17	21	10	CDS		1	1
hsa-miR-30c-5p	NM_001330356	BORCS5	1647	1662	0.846154	-18.3	0	0.00457182	0.632	0	0	-20.2807	13	15	8	3UTR		0	0
hsa-miR-30c-5p	NM_001300742	BORCS5	1400	1415	0.846154	-18.3	0	0.00457182	0.632	0	0	-20.2807	13	15	8	3UTR		0	0
hsa-miR-30c-5p	NM_001310	CREBL2	2834	2851	0.846154	-16.9	1	0.0296704	0.632	0.690922	0.731499	-15.8116	13	17	7	3UTR		0	0
hsa-miR-30c-5p	NM_016355	DDX47	391	408	0.846154	-17.2	0	0.000256305	0.544	2.64013	4.06988	-16.856	14	17	8	CDS		0	0
hsa-miR-30c-5p	NM_201224	DDX47	391	408	0.846154	-17.2	0	0.000256305	0.544	2.64013	4.06988	-16.856	14	17	8	CDS		0	0
hsa-miR-30c-5p	NM_003979	GPRC5A	18	36	0.846154	-17.2	0	0.0470761	0.477	-0.425638	0.145881	-17.5911	15	18	8	5UTR		0	0
hsa-miR-30c-5p	NM_018654	GPRC5D	912	931	1	-19.1	1	0.000118105	0.485	2.76985	1.81226	-14.2031	17	19	14	CDS		0	0
hsa-miR-30c-5p	NM_020853	FAM234B	1143	1165	0.820513	-17.1	1	0.00264206	0.574	2.90479	2.863	-13.2236	15	22	10	CDS		0	0
hsa-miR-30c-5p	NM_000834	GRIN2B	7341	7360	0.846154	-22.1	0	0.0643027	0.485	0.0248391	0.123027	-16.302	16	19	8	3UTR		0	0
hsa-miR-30c-5p	NM_000834	GRIN2B	6126	6148	0.923077	-21.6	1	0.000167955	0.559	-0.321867	-0.0625943	-8.37653	17	22	9	3UTR		0	0
hsa-miR-30c-5p	NM_018179	ATF7IP	4261	4288	1	-24.5	1	0.0260121	0.618	1.12049	1.19495	-4.84971	21	27	14	3UTR		0	0
hsa-miR-30c-5p	NM_018179	ATF7IP	7279	7299	1	-18.8	1	0.000372971	0.618	0.644833	0.925063	-5.19005	16	20	13	3UTR		0	0
hsa-miR-30c-5p	NM_001286514	ATF7IP	4258	4285	1	-24.5	1	0.0260121	0.618	0.903349	1.02001	-4.84971	21	27	14	3UTR		0	0
hsa-miR-30c-5p	NM_001286514	ATF7IP	7276	7296	1	-18.8	1	0.000372971	0.618	1.57723	0.810806	-5.19005	16	20	13	3UTR		0	0
hsa-miR-30c-5p	NM_001286515	ATF7IP	255	278	0.820513	-18.7	1	0.00391617	0.559	1.91819	3.4636	-12.3778	18	23	10	CDS		0	0
hsa-miR-30c-5p	NM_181352	ATF7IP	4402	4429	0.961538	-24.5	1	0.0260121	0.618	0.545696	0.854171	-4.84971	21	27	14	3UTR		0	0
hsa-miR-30c-5p	NM_181352	ATF7IP	7420	7440	1	-18.8	1	0.000372971	0.618	0.858827	0.544205	-5.19005	16	20	13	3UTR		0	0
hsa-miR-30c-5p	XM_011520754	ATF7IP	4101	4128	0.974359	-24.5	1	0.0260121	0.618	0	0	-4.84971	21	27	14	3UTR		0	0
hsa-miR-30c-5p	XM_011520754	ATF7IP	7119	7139	1	-18.8	1	0.000372971	0.618	0	0	-5.19005	16	20	13	3UTR		0	0
hsa-miR-30c-5p	NM_016312	WBP11	1907	1925	0.884615	-15.9	0	0.00221943	0.456	1.90517	1.0791	-19.4239	14	18	8	CDS		0	0
hsa-miR-30c-5p	NM_021071	ART4	3802	3823	0.846154	-20.6	1	0.181317	0.5	0.55818	0.416231	-15.871	17	21	8	3UTR		0	0
hsa-miR-30c-5p	NM_030667	PTPRO	3725	3752	0.846154	-24.3	1	3.54907e-05	0.529	4.42944	4.88822	-9.34574	21	27	7	CDS		0	0
hsa-miR-30c-5p	NM_030667	PTPRO	3023	3048	0.858974	-21.6	1	0.0035309	0.529	5.48774	4.20697	-11.014	20	25	10	CDS		0	0
hsa-miR-30c-5p	NM_002848	PTPRO	3641	3668	0.846154	-24.3	1	3.54907e-05	0.529	4.42944	4.88822	-9.34574	21	27	7	CDS		0	0
hsa-miR-30c-5p	NM_002848	PTPRO	3023	3048	0.897436	-21.6	1	0.00354631	0.529	5.41728	3.67547	-11.014	20	25	10	CDS		0	0
hsa-miR-30c-5p	NM_030671	PTPRO	1316	1343	0.846154	-24.3	1	3.54907e-05	0.529	4.02466	4.66941	-9.34574	21	27	7	CDS		0	0
hsa-miR-30c-5p	NM_030671	PTPRO	614	639	0.858974	-21.6	1	0.0035309	0.529	5.11871	4.42847	-11.014	20	25	10	CDS		0	0
hsa-miR-30c-5p	NM_030669	PTPRO	1316	1343	0.846154	-24.3	1	3.54907e-05	0.529	4.02466	4.66941	-9.34574	21	27	7	CDS		0	0
hsa-miR-30c-5p	NM_030669	PTPRO	614	639	0.858974	-21.6	1	0.0035309	0.529	5.11871	4.42847	-11.014	20	25	10	CDS		0	0
hsa-miR-30c-5p	NM_030670	PTPRO	1232	1259	0.846154	-24.3	1	3.54907e-05	0.529	4.02466	4.66941	-9.34574	21	27	7	CDS		0	0
hsa-miR-30c-5p	NM_030670	PTPRO	614	639	0.897436	-21.6	1	0.00354631	0.529	4.93066	3.7311	-11.014	20	25	10	CDS		0	0
hsa-miR-30c-5p	NM_030668	PTPRO	1232	1259	0.846154	-24.3	1	3.54907e-05	0.529	4.02466	4.66941	-9.34574	21	27	7	CDS		0	0
hsa-miR-30c-5p	NM_030668	PTPRO	614	639	0.897436	-21.6	1	0.00354631	0.529	4.93066	3.7311	-11.014	20	25	10	CDS		0	0
hsa-miR-30c-5p	XM_024448880	EPS8	114	150	0.923077	-19.7	1	0.00274256	0.618	0	0	-3.79332	21	31	8	5UTR		0	0
hsa-miR-30c-5p	NM_007178	STRAP	600	617	0.923077	-17.8	0	0.000289541	0.5	3.67238	5.28441	-15.5666	11	13	11	CDS		0	0
hsa-miR-30c-5p	NM_001170798	SLC15A5	2423	2438	1	-19.2	0	0.0146583	0.588	2.74287	2.08283	-19.1348	14	15	14	3UTR		0	0
hsa-miR-30c-5p	NM_001001395	LMO3	105	133	0.807692	-19.1	0	0.00218285	0.441	1.23601	1.35571	-15.2687	17	23	12	5UTR		0	0
hsa-miR-30c-5p	NM_001243609	LMO3	105	133	0.807692	-19.1	0	0.00218285	0.441	1.23601	1.35571	-15.2687	17	23	12	5UTR		0	0
hsa-miR-30c-5p	NM_018640	LMO3	54	74	0.846154	-17.3	1	0.0416763	0.456	1.8553	1.70816	-15.0142	15	20	6	5UTR		0	0
hsa-miR-30c-5p	XM_006719111	LMO3	49	95	0.846154	-21.8	1	0.00283264	0.456	0	0	-12.9896	19	27	10	5UTR		0	0
hsa-miR-30c-5p	NM_003580	NSMAF	2407	2447	0.846154	-17.5	1	0.00121028	0.471	4.07332	4.91432	-3.93757	20	28	7	CDS		0	0
hsa-miR-30c-5p	NM_001144772	NSMAF	2347	2387	0.846154	-17.5	1	0.00121028	0.471	5.98621	4.48972	-3.93757	20	28	7	CDS		0	0
hsa-miR-30c-5p	NM_032856	WDR73	2089	2134	0.846154	-21.9	1	0.00121458	0.456	0.889536	2.08627	-5.22671	21	45	9	3UTR		0	0
hsa-miR-30c-5p	NM_032856	WDR73	1452	1475	0.846154	-19	1	0.00266707	0.559	0.310429	-0.0738017	-17.0569	17	23	11	3UTR		0	0
hsa-miR-30c-5p	NM_032856	WDR73	2720	2737	0.846154	-19.1	0	0.000915089	0.471	-0.0522648	1.2898	-18.3994	14	17	9	3UTR		0	0
hsa-miR-30c-5p	NM_020778	ALPK3	98	120	0.923077	-19.8	0	0.000875956	0.412	1.29041	0.318475	-16.8469	17	22	10	5UTR		1	1
hsa-miR-30c-5p	NM_007200	AKAP13	13000	13055	0.846154	-21.1	1	0.000409986	0.574	0.71396	0.48465	-3.93757	22	55	8	3UTR		0	0
hsa-miR-30c-5p	NM_007200	AKAP13	5158	5179	0.923077	-20.3	1	0.00106107	0.544	2.48392	2.28562	-6.54929	16	21	11	CDS		0	0
hsa-miR-30c-5p	NM_007200	AKAP13	6840	6863	1	-20	1	0.000260898	0.588	4.76638	3.01711	-11.254	17	23	9	CDS		0	0
hsa-miR-30c-5p	NM_006738	AKAP13	13012	13067	0.846154	-21.1	1	0.000409986	0.574	0.71396	0.48465	-3.93757	22	55	8	3UTR		0	0
hsa-miR-30c-5p	NM_006738	AKAP13	5170	5191	0.923077	-20.3	1	0.00106107	0.544	2.48392	2.28562	-6.54929	16	21	11	CDS		0	0
hsa-miR-30c-5p	NM_006738	AKAP13	6852	6875	1	-20	1	0.000260898	0.588	4.76638	3.01711	-11.254	17	23	9	CDS		0	0
hsa-miR-30c-5p	NM_001270546	AKAP13	8811	8866	0.846154	-21.1	1	0.000409986	0.574	0.60724	0.3777	-3.93757	22	55	8	3UTR		0	0
hsa-miR-30c-5p	NM_001270546	AKAP13	972	993	0.923077	-20.3	1	0.00106107	0.544	1.65208	2.35725	-6.54929	16	21	11	CDS		0	0
hsa-miR-30c-5p	NM_001270546	AKAP13	2651	2674	1	-20	1	0.000260898	0.588	4.26644	2.96846	-11.254	17	23	9	CDS		0	0
hsa-miR-30c-5p	NM_152336	AGBL1	2310	2344	0.846154	-18.4	1	4.92508e-05	0.471	6.23671	3.94001	-9.20149	18	34	11	CDS		0	0
hsa-miR-30c-5p	NM_001144074	DET1	1958	1981	0.846154	-17.6	0	0.000111138	0.544	4.84538	5.15854	-16.8557	12	14	12	3UTR		0	1
hsa-miR-30c-5p	NM_017996	DET1	2028	2051	0.923077	-17.6	0	0.000111138	0.544	2.08849	4.8352	-16.8557	12	14	12	3UTR		0	1
hsa-miR-30c-5p	NM_001321596	DET1	1990	2013	0.846154	-17.6	0	0.000111138	0.544	6.17757	4.67145	-16.8557	12	14	12	3UTR		0	1
hsa-miR-30c-5p	XM_011521313	ACAN	6490	6513	1	-20.2	1	0.000930026	0.574	0	0	-8.11448	18	23	10	CDS		0	0
hsa-miR-30c-5p	XM_011521314	ACAN	6490	6513	1	-20.2	1	0.000930026	0.574	0	0	-8.11448	18	23	10	CDS		0	0
hsa-miR-30c-5p	NM_013227	ACAN	6489	6512	1	-20.2	1	0.000930026	0.574	2.01921	1.93788	-8.11448	18	23	10	CDS		0	0
hsa-miR-30c-5p	NM_001135	ACAN	6489	6512	1	-20.2	1	0.000930026	0.574	2.01921	1.93788	-8.11448	18	23	10	CDS		0	0
hsa-miR-30c-5p	XM_005254832	ABHD2	2182	2211	0.923077	-20.8	1	0.0016123	0.559	0	0	-14.9547	16	22	7	3UTR		0	0
hsa-miR-30c-5p	NM_152259	TICRR	5603	5620	0.923077	-17.2	1	6.23344e-05	0.5	0.537375	1.73956	-13.1264	15	17	10	CDS		0	0
hsa-miR-30c-5p	NM_001308025	TICRR	5600	5617	0.923077	-17.2	1	6.23344e-05	0.5	1.41875	0.940647	-13.1264	15	17	10	CDS		0	0
hsa-miR-30c-5p	NM_001145311	PLIN1	2658	2684	0.923077	-16.1	1	0.00204791	0.574	3.10799	2.85636	-7.0584	13	15	13	3UTR		0	1
hsa-miR-30c-5p	NM_002666	PLIN1	2729	2755	1	-16.1	1	0.00204791	0.574	2.89632	1.92814	-7.0584	13	15	13	3UTR		0	1
hsa-miR-30c-5p	NM_001199058	C15orf38-AP3S2	1834	1856	0.846154	-22	1	0.0109555	0.441	-0.496249	-0.0735733	-13.4023	19	22	12	3UTR		0	0
hsa-miR-30c-5p	NM_005829	AP3S2	1497	1534	0.846154	-22.1	1	0.0109555	0.441	-0.400385	0.216471	-13.4023	19	23	12	3UTR		0	0
hsa-miR-30c-5p	NM_005829	AP3S2	5611	5630	0.846154	-18.6	1	0.00103568	0.441	0	0	-18.2498	14	19	9	3UTR		0	0
hsa-miR-30c-5p	NM_001282380	ARPIN	10	28	0.820513	-21.4	0	0.174798	0.351	0.174953	0.0533225	-16.302	15	18	8	5UTR		0	0
hsa-miR-30c-5p	NM_001004309	ZNF774	1391	1415	0.846154	-21.8	0	5.82019e-06	0.529	-1.06884	1.88143	-19.4239	14	17	12	CDS		0	0
hsa-miR-30c-5p	NM_003870	IQGAP1	943	963	0.884615	-17.5	1	0.0120929	0.574	4.75787	4.30179	-6.67474	16	20	9	CDS		0	0
hsa-miR-30c-5p	NM_002569	FURIN	2760	2786	0.846154	-20.6	1	0.0106881	0.338	0.693725	1.08105	-15.7268	16	26	8	3UTR		0	0
hsa-miR-30c-5p	NM_001289823	FURIN	2707	2733	1	-20.6	1	0.0106881	0.338	1.32181	1.08105	-15.7268	16	26	8	3UTR		0	0
hsa-miR-30c-5p	NM_001289824	FURIN	2861	2887	1	-20.6	1	0.0106881	0.338	1.32181	1.08105	-15.7268	16	26	8	3UTR		0	0
hsa-miR-30c-5p	NM_001039675	UNC45A	3617	3636	0.807692	-19	1	4.10702e-05	0.412	1.02091	0.987237	-11.9857	15	19	11	CDS		0	0
hsa-miR-30c-5p	NM_018671	UNC45A	3266	3285	0.884615	-19	1	4.10702e-05	0.412	0	0	-11.9857	15	19	11	CDS		0	0
hsa-miR-30c-5p	NM_001289148	VPS33B	1063	1081	0.815385	-16.5	1	6.21088e-07	0.485	2.42425	4.0061	-10.9444	14	18	9	CDS		0	0
hsa-miR-30c-5p	NM_018668	VPS33B	1144	1162	0.815385	-16.5	1	6.21088e-07	0.485	5.07274	3.97442	-10.9444	14	18	9	CDS		0	0
hsa-miR-30c-5p	NM_014848	SV2B	12886	12909	1	-22.5	1	1.77138e-05	0.515	0	0	-13.343	17	23	10	3UTR		0	1
hsa-miR-30c-5p	NM_014848	SV2B	4278	4299	0.846154	-19.9	0	0.00353322	0.559	0.00762211	-0.117575	-15.5666	17	21	9	3UTR		0	1
hsa-miR-30c-5p	NM_001323032	SV2B	12798	12821	1	-22.5	1	1.77138e-05	0.515	0	0	-13.343	17	23	10	3UTR		0	1
hsa-miR-30c-5p	NM_001323032	SV2B	4190	4211	0.846154	-19.9	0	0.00353322	0.559	0.00762211	-0.117575	-15.5666	17	21	9	3UTR		0	1
hsa-miR-30c-5p	NM_001167580	SV2B	11956	11979	1	-22.5	1	1.77138e-05	0.515	0	0	-13.343	17	23	10	3UTR		0	1
hsa-miR-30c-5p	NM_001167580	SV2B	3348	3369	0.846154	-19.9	0	0.00353322	0.559	0.00762211	-0.117575	-15.5666	17	21	9	3UTR		0	1
hsa-miR-30c-5p	XM_017022761	SV2B	4759	4782	0.807692	-22.6	1	0.000116933	0.574	0	0	-9.95757	19	23	8	3UTR		0	1
hsa-miR-30c-5p	XM_017022761	SV2B	3822	3843	0.923077	-19.9	0	0.00353322	0.559	0	0	-15.5666	17	21	9	3UTR		0	1
hsa-miR-30c-5p	NM_001145044	SLCO3A1	1202	1213	0.923077	-17.9	0	0.00166078	0.426	5.46239	3.76297	-29.1835	10	11	10	CDS		0	0
hsa-miR-30c-5p	NM_013272	SLCO3A1	4246	4272	1	-18.6	1	0.00212783	0.647	-0.985705	0.0690064	-11.1025	19	26	10	3UTR		0	0
hsa-miR-30c-5p	NM_013272	SLCO3A1	1202	1213	0.923077	-17.9	0	0.00166078	0.426	5.46239	3.76297	-29.1835	10	11	10	CDS		0	0
hsa-miR-30c-5p	NM_001271	CHD2	6894	6915	0.846154	-21.5	0	0.047269	0.397	-0.04714	0.052513	-16.302	16	21	8	3UTR		0	0
hsa-miR-30c-5p	NM_001042572	CHD2	969	982	0.846154	-17	0	0.00120562	0.471	4.95026	4.69693	-24.0598	12	13	12	CDS		0	0
hsa-miR-30c-5p	NM_018349	MCTP2	7364	7386	1	-20	0	0.0701676	0.559	0.0493443	-0.0190689	-16.8557	13	16	7	3UTR		0	0
hsa-miR-30c-5p	NM_001159643	MCTP2	7199	7221	1	-20	0	0.0701676	0.559	0.0493443	-0.0190689	-16.8557	13	16	7	3UTR		0	0
hsa-miR-30c-5p	NM_001159644	MCTP2	1830	1851	0.846154	-16.8	1	0.00359629	0.559	-0.319143	-0.095125	-9.65244	17	21	10	3UTR		0	0
hsa-miR-30c-5p	NM_000875	IGF1R	7709	7729	0.846154	-19.1	1	0.00726053	0.559	0.92806	2.09053	-11.8602	16	20	8	3UTR		1	0
hsa-miR-30c-5p	NM_001291858	IGF1R	7706	7726	0.846154	-19.1	1	0.00726053	0.559	0.92806	2.09053	-11.8602	16	20	8	3UTR		1	0
hsa-miR-30c-5p	NM_144598	LRRC28	1173	1212	0.846154	-17.9	1	0.00359893	0.471	4.13695	3.06713	-3.79332	21	39	7	CDS		0	0
hsa-miR-30c-5p	XM_011521220	LRRC28	1713	1755	0.923077	-20	1	1.28581e-06	0.426	0	0	-10.5488	16	23	8	3UTR		0	0
hsa-miR-30c-5p	XM_011521220	LRRC28	1903	1918	0.846154	-19.3	0	0.100468	0.441	0	0	-20.713	14	15	14	3UTR		0	0
hsa-miR-30c-5p	NM_014918	CHSY1	2619	2643	1	-25.4	1	0.000599036	0.471	4.4011	4.5007	-12.2335	19	24	8	CDS		0	0
hsa-miR-30c-5p	NM_203472	SELENOS	930	948	0.846154	-16.7	0	5.01989e-06	0.368	1.93118	2.87896	-20.4803	11	13	11	3UTR		0	1
hsa-miR-30c-5p	NM_018445	SELENOS	767	780	0.846154	-16.8	0	2.73448e-05	0.515	4.11516	2.45874	-17.8457	12	13	12	3UTR		0	1
hsa-miR-30c-5p	NM_152334	TARSL2	1696	1735	0.923077	-16.7	1	0.00727425	0.618	2.61771	3.90563	-7.05204	12	14	12	CDS		0	0
hsa-miR-30c-5p	NM_001004195	OR4F4	878	900	0.923077	-20.4	1	0.00921765	0.596	-1.4632	0.0254838	-14.8149	17	22	7	CDS		0	0
hsa-miR-30c-5p	NM_001286485	RGS11	1367	1398	0.846154	-21.2	0	0.000560097	0.324	4.74333	2.25853	-15.5666	16	22	9	CDS		0	0
hsa-miR-30c-5p	XM_005255041	MRPL28	8	28	0.923077	-18.4	1	0.0347832	0.211	0	0	-14.401	16	20	11	5UTR		0	0
hsa-miR-30c-5p	NM_145294	WDR90	4394	4443	0.923077	-24	1	0.000244477	0.397	3.1228	3.88652	-10.9444	18	23	10	CDS		0	0
hsa-miR-30c-5p	NM_001323920	JMJD8	993	1006	0.903846	-16.9	0	0.000648974	0.441	-0.0200838	0.0790723	-22.3053	12	13	12	3UTR		0	0
hsa-miR-30c-5p	XM_011522699	WDR24	208	225	0.923077	-16.8	1	0.00023271	0.382	0	0	-17.2052	14	17	12	5UTR		0	0
hsa-miR-30c-5p	NM_032304	HAGHL	858	881	0.846154	-16.7	0	0.0648706	0.382	1.26229	1.43229	-16.8557	13	16	8	CDS		0	0
hsa-miR-30c-5p	NM_001053	SSTR5	1993	2034	0.846154	-23.1	0	2.31738e-06	0.368	-0.757582	-0.824093	-15.5666	17	41	10	3UTR		0	0
hsa-miR-30c-5p	NM_001286464	BAIAP3	938	958	0.846154	-19.7	1	9.72206e-05	0.441	2.54143	2.30468	-12.6108	16	20	9	CDS		0	0
hsa-miR-30c-5p	NM_001199097	BAIAP3	887	907	0.846154	-19.7	1	9.72206e-05	0.441	2.54143	2.30468	-12.6108	16	20	9	CDS		0	0
hsa-miR-30c-5p	NM_001199098	BAIAP3	818	838	0.846154	-19.7	1	9.72206e-05	0.441	2.54143	2.30468	-12.6108	16	20	9	CDS		0	0
hsa-miR-30c-5p	NM_001199099	BAIAP3	803	823	0.846154	-19.7	1	9.72206e-05	0.441	2.54143	2.30468	-12.6108	16	20	9	CDS		0	0
hsa-miR-30c-5p	NM_003933	BAIAP3	995	1015	0.846154	-19.7	1	9.72206e-05	0.441	2.56315	2.31499	-12.6108	16	20	9	CDS		0	0
hsa-miR-30c-5p	NM_001199096	BAIAP3	945	965	0.846154	-19.7	1	9.72206e-05	0.441	2.56315	2.31499	-12.6108	16	20	9	CDS		0	0
hsa-miR-30c-5p	NM_001193388	UNKL	3774	3802	0.923077	-18.8	1	0.00160749	0.426	1.38587	1.68515	-9.51628	20	28	7	3UTR		1	1
hsa-miR-30c-5p	NM_001193389	UNKL	2632	2660	0.846154	-18.8	1	0.00160749	0.426	0.805621	2.08179	-9.51628	20	28	7	3UTR		1	1
hsa-miR-30c-5p	NM_014714	IFT140	597	631	0.846154	-19.1	1	0.0100604	0.426	1.58203	1.61058	-5.52986	21	34	8	CDS		0	0
hsa-miR-30c-5p	NM_020825	CRAMP1	6609	6647	0.846154	-23.5	1	8.07948e-05	0.353	-0.835287	-0.0554502	-7.70505	20	25	10	3UTR		0	0
hsa-miR-30c-5p	NM_001308053	RAB26	373	412	0.846154	-19.3	1	0.000280431	0.382	4.38265	2.3573	-7.91236	21	39	10	CDS		0	0
hsa-miR-30c-5p	NM_001308053	RAB26	514	530	0.846154	-17.1	0	0.00047249	0.412	3.91514	3.93977	-19.6569	14	16	10	CDS		0	0
hsa-miR-30c-5p	XM_017023495	TBC1D24	61	86	0.846154	-21.8	1	0.00190088	0.382	0	0	-15.8144	18	25	9	5UTR		0	0
hsa-miR-30c-5p	XM_017023494	TBC1D24	152	174	0.815385	-20.6	1	0.00829258	0.397	0	0	-15.8144	16	22	9	5UTR		0	0
hsa-miR-30c-5p	XM_017023264	AMDHD2	1685	1712	0.846154	-20.4	1	0.000581815	0.412	0	0	-6.10696	18	27	10	3UTR		0	0
hsa-miR-30c-5p	NM_018992	KCTD5	1606	1676	0.923077	-21.6	1	4.01074e-05	0.485	2.3256	0.320208	-6.08354	20	43	12	3UTR	MIRT739896	1	1
hsa-miR-30c-5p	NM_001270452	PRSS21	623	648	0.846154	-18.8	0	0.0043596	0.471	0	0	-17.7125	15	25	9	CDS		0	0
hsa-miR-30c-5p	NM_021824	NIF3L1	378	400	0.923077	-22.2	1	0.0165054	0.5	4.7945	3.42469	-10.4034	18	22	14	CDS		0	1
hsa-miR-30c-5p	NM_001142356	NIF3L1	161	183	0.923077	-22.2	1	0.0165054	0.5	4.7945	3.42469	-10.4034	18	22	14	CDS		0	1
hsa-miR-30c-5p	NM_006190	ORC2	2065	2087	0.846154	-19.7	1	0.00856983	0.632	1.23487	1.54526	-11.3517	19	22	9	3UTR		1	1
hsa-miR-30c-5p	NM_173822	FAM126B	1183	1202	1	-21.7	0	0.195068	0.544	0.360518	0.600301	-19.4239	15	19	12	CDS		1	1
hsa-miR-30c-5p	NM_173822	FAM126B	4482	4502	0.846154	-18.5	1	3.85166e-05	0.471	-0.135369	0.28056	-16.3535	17	20	13	3UTR		1	1
hsa-miR-30c-5p	NM_001351590	CFLAR	2914	2964	0.923077	-21.5	1	0.000661638	0.544	0.0260472	-0.0276807	-9.81332	18	23	12	3UTR		0	0
hsa-miR-30c-5p	NM_003879	CFLAR	2075	2125	0.923077	-21.5	1	0.000661638	0.544	0.0260472	-0.0276807	-9.81332	18	23	12	3UTR		0	0
hsa-miR-30c-5p	NM_001202516	CFLAR	1970	2020	0.923077	-21.5	1	0.000661638	0.544	0.0260472	-0.0276807	-9.81332	18	23	12	3UTR		0	0
hsa-miR-30c-5p	NM_001202517	CFLAR	1657	1707	0.923077	-21.5	1	0.000661638	0.544	0.0260472	-0.0276807	-9.81332	18	23	12	3UTR		0	0
hsa-miR-30c-5p	NM_001127183	CFLAR	2108	2158	0.923077	-21.5	1	0.000661638	0.544	0.106615	0.0853298	-9.81332	18	23	12	3UTR		0	0
hsa-miR-30c-5p	NM_001202518	CFLAR	2182	2232	0.923077	-21.5	1	0.000661638	0.544	1.43713	1.54111	-9.81332	18	23	12	3UTR		0	0
hsa-miR-30c-5p	NM_001202518	CFLAR	2254	2271	0.846154	-18.9	0	0.000484125	0.485	-0.113205	0.893935	-18.3994	14	17	9	3UTR		0	0
hsa-miR-30c-5p	NM_032976	CASP10	4614	4641	0.846154	-21.7	1	1.79705e-05	0.471	-0.594488	0.04618	-8.79206	20	27	9	3UTR		0	0
hsa-miR-30c-5p	NM_001127391	ALS2CR12	78	94	0.846154	-16.1	0	9.05207e-06	0.544	0.603741	0.189463	-16.302	13	16	9	5UTR		0	0
hsa-miR-30c-5p	NM_139163	ALS2CR12	78	94	0.846154	-16.1	0	9.05207e-06	0.544	0.603741	0.189463	-16.302	13	16	9	5UTR		0	0
hsa-miR-30c-5p	NM_033066	MPP4	630	680	1	-21.8	1	0.000168856	0.5	3.31026	3.51941	-6.24613	19	37	13	CDS		0	0
hsa-miR-30c-5p	NM_001277372	KIAA2012	3692	3717	0.846154	-15.8	1	0.121039	0.441	0.0523616	1.08252	-18.1846	15	25	7	CDS		0	0
hsa-miR-30c-5p	NM_001204	BMPR2	7170	7195	0.923077	-18.2	1	0.00153172	0.632	0.410359	0.111394	-9.28323	18	25	9	3UTR		1	0
hsa-miR-30c-5p	NM_001204	BMPR2	2636	2652	0.846154	-17.5	0	0.00133035	0.529	6.11631	6.2851	-18.681	13	16	7	CDS		1	0
hsa-miR-30c-5p	NM_018256	WDR12	1551	1606	1	-24.7	1	4.16268e-06	0.559	0.364798	0.133302	-9.54656	15	17	15	CDS		0	0
hsa-miR-30c-5p	NM_001282911	CARF	3633	3654	0.846154	-18.2	1	1.23487e-05	0.529	0.220973	0.120645	-12.9896	18	21	11	3UTR		1	1
hsa-miR-30c-5p	NM_001114132	NBEAL1	1934	1949	0.807692	-21	0	0.000211387	0.544	3.50055	3.23708	-21.0593	14	15	14	CDS		0	0
hsa-miR-30c-5p	NM_213589	RAPH1	9399	9426	0.923077	-18.3	1	0.00205174	0.662	5.18311	4.87454	-6.74759	18	27	9	3UTR		1	1
hsa-miR-30c-5p	NM_006139	CD28	3923	3936	0.884615	-17.7	0	0.0133371	0.647	0.369405	0.147078	-17.1102	12	13	12	3UTR		0	0
hsa-miR-30c-5p	NM_001243078	CD28	3566	3579	0.884615	-17.7	0	0.0133371	0.647	-0.167514	0.0974618	-17.1102	12	13	12	3UTR		0	0
hsa-miR-30c-5p	XM_011512194	CD28	3758	3771	0.846154	-17.7	0	0.0133371	0.647	0	0	-17.1102	12	13	12	3UTR		0	0
hsa-miR-30c-5p	NM_001302769	PARD3B	8010	8058	1	-22.8	1	0.00796017	0.632	0.35612	0.602224	-5.22671	20	28	8	3UTR		0	0
hsa-miR-30c-5p	NM_001302769	PARD3B	2002	2018	0.942308	-20.2	0	5.27574e-06	0.471	4.53994	4.27111	-19.4239	14	16	11	CDS		0	0
hsa-miR-30c-5p	NM_205863	PARD3B	7707	7755	1	-22.8	1	0.00796017	0.632	0.35612	0.602224	-5.22671	20	28	8	3UTR		0	0
hsa-miR-30c-5p	NM_205863	PARD3B	2002	2018	0.942308	-20.2	0	5.27574e-06	0.471	4.53994	4.27111	-19.4239	14	16	11	CDS		0	0
hsa-miR-30c-5p	NM_057177	PARD3B	7803	7851	1	-22.8	1	0.00796017	0.632	0.35612	0.602224	-5.22671	20	28	8	3UTR		0	0
hsa-miR-30c-5p	NM_057177	PARD3B	2002	2018	0.942308	-20.2	0	5.27574e-06	0.471	4.53994	4.27111	-19.4239	14	16	11	CDS		0	0
hsa-miR-30c-5p	NM_152526	PARD3B	7824	7872	1	-22.8	1	0.00796017	0.632	0.35612	0.602224	-5.22671	20	28	8	3UTR		0	0
hsa-miR-30c-5p	NM_152526	PARD3B	1816	1832	0.942308	-20.2	0	5.27574e-06	0.471	6.03366	4.74675	-19.4239	14	16	11	CDS		0	0
hsa-miR-30c-5p	XM_011510553	PARD3B	1131	1156	0.923077	-23.4	1	0.00287536	0.559	0	0	-11.3517	19	25	10	5UTR		0	0
hsa-miR-30c-5p	XM_011510553	PARD3B	7068	7084	0.923077	-20.2	0	5.27574e-06	0.471	0	0	-19.4239	14	16	11	CDS		0	0
hsa-miR-30c-5p	XM_011510553	PARD3B	3848	3864	0.846154	-18.4	0	0.00308257	0.485	0	0	-17.5911	14	16	7	5UTR		0	0
hsa-miR-30c-5p	NM_201266	NRP2	4708	4723	0.846154	-20.1	0	0.00186944	0.529	-0.179507	-0.017178	-21.7228	13	15	7	3UTR		0	1
hsa-miR-30c-5p	NM_003872	NRP2	4693	4708	0.846154	-20.1	0	0.00186944	0.529	-0.179507	-0.017178	-21.7228	13	15	7	3UTR		0	1
hsa-miR-30c-5p	NM_201279	NRP2	4642	4657	0.846154	-20.1	0	0.00186944	0.529	-0.179507	-0.017178	-21.7228	13	15	7	3UTR		0	1
hsa-miR-30c-5p	NM_201264	NRP2	1896	1917	0.846154	-17	1	0.00162749	0.529	7.37623	4.78098	-16.0415	13	21	5	CDS		0	1
hsa-miR-30c-5p	NM_017759	INO80D	3485	3509	0.923077	-25.1	1	2.83e-05	0.471	1.07611	0.534997	-8.52688	20	24	10	CDS		1	1
hsa-miR-30c-5p	NM_003812	ADAM23	2849	2868	0.923077	-18.1	0	0.0290138	0.588	0.689004	2.23412	-16.8557	15	19	9	3UTR		0	0
hsa-miR-30c-5p	NM_001330223	MDH1B	1013	1031	1	-20.1	0	0.000409794	0.485	3.82374	2.34272	-17.9121	15	18	10	CDS		0	0
hsa-miR-30c-5p	NM_001282940	MDH1B	1126	1144	0.923077	-20.1	0	0.000409794	0.485	2.49753	1.65117	-17.9121	15	18	10	CDS		0	0
hsa-miR-30c-5p	NM_001039845	MDH1B	1126	1144	0.923077	-20.1	0	0.000409794	0.485	2.50809	1.63268	-17.9121	15	18	10	CDS		0	0
hsa-miR-30c-5p	NM_001136194	FASTKD2	3046	3067	1	-19.4	0	0.112844	0.632	0.196008	-0.0046426	-16.8557	16	21	11	3UTR		0	0
hsa-miR-30c-5p	NM_001136194	FASTKD2	2180	2217	0.846154	-18.8	1	0.00042904	0.603	1.16201	1.18663	-11.6798	18	37	9	CDS		0	0
hsa-miR-30c-5p	NM_001136193	FASTKD2	3031	3052	0.846154	-19.4	0	0.112844	0.632	-0.00987636	0.225587	-16.8557	16	21	11	3UTR		0	0
hsa-miR-30c-5p	NM_001136193	FASTKD2	2165	2202	0.846154	-18.8	1	0.00042904	0.603	2.20983	1.66478	-11.6798	18	37	9	CDS		0	0
hsa-miR-30c-5p	NM_014929	FASTKD2	2938	2959	1	-19.4	0	0.112844	0.632	0.196008	-0.0046426	-16.8557	16	21	11	3UTR		0	0
hsa-miR-30c-5p	NM_014929	FASTKD2	2072	2109	0.846154	-18.8	1	0.00042904	0.603	1.16201	1.18663	-11.6798	18	37	9	CDS		0	0
hsa-miR-30c-5p	NM_001270943	KLF7	6067	6090	0.846154	-17.7	1	0.00866824	0.544	2.36241	3.02992	-12.0668	17	23	7	3UTR		0	0
hsa-miR-30c-5p	NM_001270943	KLF7	7506	7521	1	-17.5	0	0.500309	0.529	3.48128	4.39142	-20.1593	13	15	12	3UTR		0	0
hsa-miR-30c-5p	NM_001270942	KLF7	2310	2330	0.846154	-18.4	0	0.0751744	0.603	2.07512	0.982453	-15.8224	16	20	8	3UTR		0	0
hsa-miR-30c-5p	NM_001270942	KLF7	6098	6121	0.846154	-17.7	1	0.00866824	0.544	3.66091	3.1143	-12.0668	17	23	7	3UTR		0	0
hsa-miR-30c-5p	NM_001270942	KLF7	7537	7552	1	-17.5	0	0.500309	0.529	4.62035	2.48013	-20.1593	13	15	12	3UTR		0	0
hsa-miR-30c-5p	NM_003709	KLF7	2715	2742	0.846154	-18.4	0	0.0751744	0.603	1.47261	0.466957	-15.8224	16	21	8	3UTR		0	0
hsa-miR-30c-5p	NM_003709	KLF7	6510	6533	0.846154	-17.7	1	0.00866824	0.544	3.54634	3.52951	-12.0668	17	23	7	3UTR		0	0
hsa-miR-30c-5p	NM_003709	KLF7	7949	7964	0.846154	-17.5	0	0.500309	0.529	6.84988	5.10472	-20.1593	13	15	12	3UTR		0	0
hsa-miR-30c-5p	NM_001270944	KLF7	7470	7485	1	-17.5	0	0.500309	0.529	3.25794	3.42656	-20.1593	13	15	12	3UTR		0	0
hsa-miR-30c-5p	NM_001330218	CCNYL1	2641	2658	0.923077	-17.7	0	4.05014e-06	0.515	-0.139622	0.38195	-15.5666	15	17	11	3UTR		0	0
hsa-miR-30c-5p	NM_001142300	CCNYL1	2488	2505	0.923077	-17.7	0	4.05014e-06	0.515	-0.139622	0.38195	-15.5666	15	17	11	3UTR		0	0
hsa-miR-30c-5p	NM_152523	CCNYL1	2389	2406	0.923077	-17.7	0	4.05014e-06	0.515	-0.139622	0.38195	-15.5666	15	17	11	3UTR		0	0
hsa-miR-30c-5p	NM_020989	CRYGC	531	561	0.807692	-18.5	1	0.00401669	0.588	2.55536	2.8775	-15.9929	16	24	7	CDS		0	0
hsa-miR-30c-5p	NM_001099334	C2orf80	360	376	0.846154	-18	0	1.28031e-06	0.5	0.459812	0.0713938	-20.713	13	16	9	CDS		0	0
hsa-miR-30c-5p	NM_005896	IDH1	237	256	0.846154	-18.2	0	0.000433798	0.588	0.00470641	0.172381	-17.1588	14	19	7	5UTR	MIRT054822	1	1
hsa-miR-30c-5p	NM_001282387	IDH1	305	324	0.846154	-18.2	0	0.00166317	0.588	-0.0380471	0.0984973	-17.1588	14	19	7	5UTR	MIRT054822	1	1
hsa-miR-30c-5p	NM_015040	PIKFYVE	9404	9418	0.923077	-16.3	1	0.000476506	0.618	0.0636867	0.240169	-6.34001	13	14	13	3UTR		0	0
hsa-miR-30c-5p	NM_001178000	PIKFYVE	1893	1926	0.846154	-21.5	1	3.75111e-05	0.471	1.55759	0.54512	-4.84971	21	33	8	3UTR		0	0
hsa-miR-30c-5p	NM_152671	PIKFYVE	1602	1635	0.846154	-21.5	1	3.75111e-05	0.471	1.55759	0.54512	-4.84971	21	33	8	3UTR		0	0
hsa-miR-30c-5p	NM_032504	UNC80	12763	12784	0.820513	-18.7	1	0.000466375	0.515	0.707315	0.267342	-16.7234	15	21	9	3UTR		0	0
hsa-miR-30c-5p	NM_182587	UNC80	12691	12712	0.820513	-18.7	1	0.000466375	0.515	0.359269	0.784338	-16.7234	15	21	9	3UTR		0	0
hsa-miR-30c-5p	XM_017003888	UNC80	12883	12914	0.846154	-19.5	1	0.112113	0.5	0	0	-14.5224	16	31	8	3UTR		0	0
hsa-miR-30c-5p	NM_001307976	KANSL1L	1164	1179	0.923077	-15.1	1	0.00458759	0.559	0.386579	0.117638	-10.1906	13	15	9	CDS		0	0
hsa-miR-30c-5p	NM_152519	KANSL1L	1164	1179	0.923077	-15.1	1	0.00458759	0.559	0.386579	0.117638	-10.1906	13	15	9	CDS		0	0
hsa-miR-30c-5p	NM_001875	CPS1	4107	4123	0.846154	-16	0	0.00197104	0.456	4.1408	5.80382	-18.6244	14	16	10	CDS		0	0
hsa-miR-30c-5p	NM_001042599	ERBB4	10475	10494	0.846154	-18.3	1	0.000997175	0.426	5.52132	4.50149	-15.104	15	19	11	3UTR		0	0
hsa-miR-30c-5p	NM_005235	ERBB4	10523	10542	0.846154	-18.3	1	0.000997175	0.426	5.52132	4.50149	-15.104	15	19	11	3UTR		0	0
hsa-miR-30c-5p	NM_001079526	IKZF2	2350	2379	1	-23.5	1	0.00289231	0.618	3.22852	1.33389	-3.79332	21	29	8	3UTR	MIRT727466	1	1
hsa-miR-30c-5p	NM_001079526	IKZF2	5994	6020	0.846154	-19.3	1	0.000269703	0.691	0.6924	0.77235	-14.099	17	26	10	3UTR	MIRT727466	1	1
hsa-miR-30c-5p	NM_001079526	IKZF2	5055	5080	0.846154	-18.4	1	0.00223965	0.691	0.409497	0.430352	-11.3983	19	25	9	3UTR	MIRT727466	1	1
hsa-miR-30c-5p	NM_016260	IKZF2	2281	2310	0.923077	-23.5	1	0.00289231	0.618	2.74778	1.63349	-3.79332	21	29	8	3UTR	MIRT727466	1	1
hsa-miR-30c-5p	NM_016260	IKZF2	5925	5951	0.846154	-19.3	1	0.000269703	0.691	1.2992	0.884904	-14.099	17	26	10	3UTR	MIRT727466	1	1
hsa-miR-30c-5p	NM_016260	IKZF2	4986	5011	0.923077	-18.4	1	0.00223965	0.691	0.387543	0.726165	-11.3983	19	25	9	3UTR	MIRT727466	1	1
hsa-miR-30c-5p	XM_005246384	IKZF2	2391	2420	1	-23.5	1	0.00289231	0.618	0	0	-3.79332	21	29	8	3UTR	MIRT727466	1	1
hsa-miR-30c-5p	XM_005246384	IKZF2	5096	5121	0.923077	-18.4	1	0.00223965	0.691	0	0	-11.3983	19	25	9	3UTR	MIRT727466	1	1
hsa-miR-30c-5p	NM_001080500	VWC2L	3563	3585	0.846154	-17.5	1	0.0124778	0.603	1.00483	1.15343	-8.21843	18	22	5	3UTR		0	0
hsa-miR-30c-5p	NM_001345929	VWC2L	3433	3455	0.846154	-17.5	1	0.0124778	0.603	1.00483	1.15343	-8.21843	18	22	5	3UTR		0	0
hsa-miR-30c-5p	NM_173076	ABCA12	3545	3588	1	-23.1	1	0.00869062	0.618	1.72051	3.04184	-8.68381	17	21	8	CDS		0	1
hsa-miR-30c-5p	NM_015657	ABCA12	2530	2573	1	-23.1	1	0.00869062	0.618	4.22345	4.03768	-8.68381	17	21	8	CDS		0	1
hsa-miR-30c-5p	NM_004044	ATIC	1102	1125	0.846154	-17	1	0.000848795	0.529	4.85797	5.17271	-13.6656	17	23	8	CDS		0	0
hsa-miR-30c-5p	NM_018441	PECR	576	614	0.923077	-19.8	1	0.000754294	0.529	-0.0935909	0.202984	-7.87538	19	24	11	CDS		0	0
hsa-miR-30c-5p	NM_001142310	TMEM169	2425	2453	0.846154	-20	1	0.0044666	0.544	-0.114941	-0.191936	-10.0464	19	28	7	3UTR		0	0
hsa-miR-30c-5p	XM_006712851	TMEM169	2539	2567	0.923077	-20	1	0.0044666	0.544	0	0	-10.0464	19	28	7	3UTR		0	0
hsa-miR-30c-5p	NM_021141	XRCC5	281	305	0.846154	-19.9	1	0.00965548	0.529	2.57028	4.33243	-8.80875	17	24	7	CDS		0	0
hsa-miR-30c-5p	NM_020814	43894	3546	3567	1	-19.8	0	0.035895	0.412	0.656402	0.481005	-16.302	16	21	8	3UTR	MIRT623313	1	1
hsa-miR-30c-5p	NM_022648	TNS1	8232	8244	0.846154	-17.5	0	0.0102277	0.485	0.697576	1.84659	-24.5476	11	12	11	3UTR		0	0
hsa-miR-30c-5p	NM_001308023	TNS1	7960	7972	0.923077	-17.5	0	0.0102277	0.485	2.54518	1.85656	-24.5476	11	12	11	3UTR		0	0
hsa-miR-30c-5p	NM_001308022	TNS1	7981	7993	0.923077	-17.5	0	0.0102277	0.485	2.54518	1.85656	-24.5476	11	12	11	3UTR		0	0
hsa-miR-30c-5p	NM_198483	RUFY4	1928	1945	0.846154	-22.5	0	0.000958969	0.382	1.26318	0.981252	-17.5911	15	17	9	CDS		0	0
hsa-miR-30c-5p	NM_000634	CXCR1	1723	1764	0.897436	-20.3	1	0.0396631	0.515	2.71585	2.15439	-17.6255	17	22	9	3UTR		0	0
hsa-miR-30c-5p	NM_022152	TMBIM1	399	424	0.846154	-19.2	0	0.00759478	0.456	0.342846	-0.0744635	-16.302	14	17	8	CDS		0	0
hsa-miR-30c-5p	NM_001321430	TMBIM1	500	525	0.923077	-19.2	0	0.00759478	0.456	0.271814	0.146808	-16.302	14	17	8	CDS		0	0
hsa-miR-30c-5p	NM_001321427	TMBIM1	973	998	0.846154	-19.2	0	0.00759478	0.456	0.0229783	-0.15252	-16.302	14	17	8	CDS		0	0
hsa-miR-30c-5p	NM_198559	CATIP	461	503	0.923077	-17.7	1	0.00369887	0.5	0.892226	1.037	-14.5471	15	22	11	CDS		0	0
hsa-miR-30c-5p	NM_020935	USP37	7394	7413	0.923077	-18.6	1	0.000824021	0.647	3.22696	3.21389	-8.82818	17	19	10	3UTR	MIRT047922	1	1
hsa-miR-30c-5p	NM_032726	PLCD4	954	977	0.923077	-22	1	0.00298137	0.529	3.99273	2.91385	-6.24613	19	23	9	CDS		0	0
hsa-miR-30c-5p	XM_017005116	PLCD4	916	939	1	-22	1	0.00298137	0.529	0	0	-6.24613	19	23	9	CDS		0	0
hsa-miR-30c-5p	NM_015690	STK36	4720	4761	0.846154	-20.3	1	0.0303938	0.529	0.0751454	0.252622	-13.6656	17	30	8	3UTR		0	0
hsa-miR-30c-5p	NM_001243313	STK36	4657	4698	0.846154	-20.3	1	0.0303938	0.529	0.0751454	0.252622	-13.6656	17	30	8	3UTR		0	0
hsa-miR-30c-5p	NM_017431	PRKAG3	1263	1274	0.846154	-17.2	0	0.000109087	0.441	3.93409	4.3538	-19.4239	10	11	10	CDS		0	0
hsa-miR-30c-5p	NM_001278296	CFAP65	2961	2978	0.923077	-17.1	0	0.0705776	0.5	0.0462134	0.0461266	-19.6569	14	17	7	3UTR		0	0
hsa-miR-30c-5p	NM_144712	SLC23A3	1040	1062	0.846154	-19.6	1	0.000126791	0.426	2.10119	1.58401	-16.0111	16	22	10	CDS		0	0
hsa-miR-30c-5p	NM_001144889	SLC23A3	1552	1577	0.807692	-18.2	1	0.0231781	0.441	2.8878	1.43342	-10.0215	17	25	7	CDS		0	0
hsa-miR-30c-5p	NM_138802	ZFAND2B	787	803	0.846154	-16.5	0	0.000382698	0.441	4.2538	2.69523	-16.8557	13	16	11	CDS		0	0
hsa-miR-30c-5p	NM_001270999	ZFAND2B	534	550	0.846154	-16.5	0	0.000382698	0.441	5.05368	2.71288	-16.8557	13	16	11	CDS		0	0
hsa-miR-30c-5p	NM_001270998	ZFAND2B	663	679	0.846154	-16.5	0	0.000382698	0.441	5.05368	2.71288	-16.8557	13	16	11	CDS		0	0
hsa-miR-30c-5p	NM_001349828	ABCB6	2604	2663	0.846154	-19.9	1	0.0142153	0.382	-0.570108	0.236906	-8.64781	15	18	12	CDS		0	0
hsa-miR-30c-5p	NM_005689	ABCB6	2742	2801	0.846154	-19.9	1	0.0142153	0.382	-0.570108	0.236906	-8.64781	15	18	12	CDS		0	0
hsa-miR-30c-5p	NM_001286427	GLB1L	1119	1145	0.846154	-18	1	0.00466037	0.529	3.82442	2.47373	-9.54656	15	20	8	CDS		0	0
hsa-miR-30c-5p	NM_001008910	STK16	1287	1306	0.846154	-16.5	1	0.0455042	0.412	0.571388	0.49052	-11.8602	16	19	9	3UTR		0	0
hsa-miR-30c-5p	NM_001330215	STK16	933	952	0.846154	-16.5	1	0.0455042	0.412	0.571388	0.49052	-11.8602	16	19	9	3UTR		0	0
hsa-miR-30c-5p	NM_006000	TUBA4A	1885	1901	0.846154	-16.6	0	7.66753e-05	0.368	5.64463	5.36897	-17.9121	14	16	12	3UTR		0	0
hsa-miR-30c-5p	NM_006736	DNAJB2	2796	2815	0.923077	-24.1	0	0.000436341	0.324	-0.326451	0.638925	-16.6229	16	19	8	3UTR		0	0
hsa-miR-30c-5p	NM_001039550	DNAJB2	1645	1664	0.923077	-24.1	0	0.000436341	0.324	-0.326451	0.638925	-16.6229	16	19	8	3UTR		0	0
hsa-miR-30c-5p	NM_001319116	DNPEP	1616	1636	0.846154	-17.2	1	1.97415e-06	0.5	0.0432619	0.169882	-13.7222	16	20	11	3UTR		0	0
hsa-miR-30c-5p	NM_012100	DNPEP	1641	1661	0.846154	-17.2	1	1.97415e-06	0.5	0.451233	-0.0268891	-13.7222	16	20	11	3UTR		0	0
hsa-miR-30c-5p	NM_001319119	DNPEP	1824	1844	0.846154	-17.2	1	1.97415e-06	0.5	0.19252	-0.195799	-13.7222	16	20	11	3UTR		0	0
hsa-miR-30c-5p	NM_001319121	DNPEP	1517	1537	0.846154	-17.2	1	2.1894e-07	0.5	0.62927	0.211811	-13.7222	16	20	11	3UTR		0	0
hsa-miR-30c-5p	NM_001927	DES	2063	2077	0.923077	-18.3	0	0.00356946	0.441	3.55986	1.00323	-20.1593	13	14	13	3UTR		0	0
hsa-miR-30c-5p	NM_005876	SPEG	5172	5193	0.923077	-22	1	0.000307267	0.382	4.00774	3.55145	-9.81332	17	21	11	CDS		0	0
hsa-miR-30c-5p	NM_001173476	SPEG	1034	1054	0.923077	-20.2	1	0.00980612	0.397	-0.508749	0.783057	-13.9581	17	20	14	3UTR		0	0
hsa-miR-30c-5p	NM_013335	GMPPA	52	81	0.846154	-20.7	1	0.00206992	0.456	2.81657	2.85515	-6.39038	20	29	9	5UTR		0	0
hsa-miR-30c-5p	NM_002191	INHA	15	53	0.846154	-20.3	0	0.248748	0.382	0.201902	0.892658	-15.5666	15	20	12	5UTR		0	0
hsa-miR-30c-5p	NM_001304536	EPHA4	3392	3414	0.846154	-17.8	1	0.00082524	0.515	3.48292	4.95771	-9.9289	17	22	7	3UTR		0	0
hsa-miR-30c-5p	NM_004438	EPHA4	3227	3249	0.846154	-17.8	1	0.00082524	0.515	0.645336	3.30896	-9.9289	17	22	7	3UTR		0	0
hsa-miR-30c-5p	NM_001127366	PAX3	2745	2799	1	-21.1	1	0.000326842	0.515	6.1369	5.93792	-5.08246	17	21	9	3UTR		1	1
hsa-miR-30c-5p	NM_181460	PAX3	2330	2384	1	-21.1	1	0.000326842	0.515	6.1369	5.93792	-5.08246	17	21	9	3UTR		1	1
hsa-miR-30c-5p	NM_181461	PAX3	2501	2555	1	-21.1	1	0.000326842	0.515	6.1369	5.93792	-5.08246	17	21	9	3UTR		1	1
hsa-miR-30c-5p	NM_181459	PAX3	2577	2631	1	-21.1	1	0.000326842	0.515	6.1369	5.93792	-5.08246	17	21	9	3UTR		1	1
hsa-miR-30c-5p	NM_181458	PAX3	2748	2802	1	-21.1	1	0.000326842	0.515	6.1369	5.93792	-5.08246	17	21	9	3UTR		1	1
hsa-miR-30c-5p	NM_004457	ACSL3	2060	2080	0.846154	-17.4	1	0.0120994	0.588	2.64137	5.07662	-12.8943	16	20	8	CDS		0	0
hsa-miR-30c-5p	NM_203372	ACSL3	1953	1973	0.846154	-17.4	1	0.0120994	0.588	2.64137	5.07662	-12.8943	16	20	8	CDS		0	0
hsa-miR-30c-5p	NM_080671	KCNE4	1262	1287	0.846154	-19.4	1	0.00996056	0.588	-0.290391	0.459179	-6.62812	19	25	8	3UTR		0	0
hsa-miR-30c-5p	NM_003469	SCG2	1186	1210	0.923077	-18.6	1	0.0135344	0.515	1.23184	2.03034	-13.2397	18	24	7	CDS		0	0
hsa-miR-30c-5p	XM_005246708	NYAP2	5384	5404	0.923077	-18.2	1	8.87419e-06	0.412	0	0	-12.2344	18	20	13	3UTR		0	0
hsa-miR-30c-5p	NM_020864	NYAP2	4513	4533	1	-18.2	1	9.94465e-06	0.412	-0.108753	-0.306091	-12.2344	18	20	13	3UTR		0	0
hsa-miR-30c-5p	NM_005544	IRS1	7420	7440	0.871795	-18.4	1	0.00670396	0.662	4.55811	3.82789	-13.6656	15	20	11	3UTR		1	1
hsa-miR-30c-5p	NM_001167608	RHBDD1	2699	2727	0.923077	-19.4	1	0.0584704	0.676	-0.0364453	0.147282	-5.33701	20	28	11	3UTR		0	0
hsa-miR-30c-5p	NM_032276	RHBDD1	2398	2426	0.923077	-19.4	1	0.0584704	0.676	-0.0364453	0.147282	-5.33701	20	28	11	3UTR		0	0
hsa-miR-30c-5p	NM_145266	NUDCD2	7000	7019	0.846154	-18.6	1	0.00376587	0.676	-0.439155	0.348371	-7.83842	17	19	11	3UTR		0	0
hsa-miR-30c-5p	XM_017009660	TENM2	5972	6005	1	-22.5	1	5.63183e-05	0.441	0	0	-9.81332	19	33	9	CDS		0	0
hsa-miR-30c-5p	XM_017009660	TENM2	9869	9889	0.923077	-17.6	1	0.00108557	0.559	0	0	-7.40015	16	20	9	3UTR		0	0
hsa-miR-30c-5p	XM_017009664	TENM2	5061	5113	1	-22.8	1	5.63183e-05	0.441	0	0	-9.81332	19	34	9	CDS		0	0
hsa-miR-30c-5p	NM_001161661	WWC1	2684	2708	1	-18.3	1	0.000241097	0.456	4.11205	3.26485	-8.37653	17	24	9	CDS		0	0
hsa-miR-30c-5p	NM_015238	WWC1	2684	2708	1	-18.3	1	0.000241097	0.456	4.11205	3.26485	-8.37653	17	24	9	CDS		0	0
hsa-miR-30c-5p	NM_001129891	FAM196B	4219	4258	0.923077	-22	0	0.000301762	0.588	2.50523	2.88786	-16.302	14	16	14	3UTR		0	0
hsa-miR-30c-5p	NM_001129891	FAM196B	114	134	0.923077	-19.8	1	0.0116392	0.559	1.59273	1.54773	-13.6656	17	20	11	5UTR		0	0
hsa-miR-30c-5p	NM_012188	FOXI1	2106	2144	0.846154	-20.3	1	0.000101476	0.5	-0.0236077	0.630742	-9.03925	16	18	16	3UTR		0	0
hsa-miR-30c-5p	NM_144769	FOXI1	1821	1859	0.846154	-20.3	1	0.000101476	0.5	-0.0236077	0.630742	-9.03925	16	18	16	3UTR		0	0
hsa-miR-30c-5p	NM_014211	GABRP	3125	3142	0.846154	-16.4	0	0.0131645	0.559	0.0955376	0.504326	-21.2589	13	17	8	3UTR		0	0
hsa-miR-30c-5p	NM_022897	RANBP17	1174	1202	1	-15.1	0	0.00264264	0.676	4.70631	5.02179	-20.713	14	28	7	CDS		0	0
hsa-miR-30c-5p	XM_011534636	RANBP17	1030	1058	0.846154	-15.1	0	0.00264264	0.676	0	0	-20.713	14	28	7	CDS		0	0
hsa-miR-30c-5p	XM_011534637	RANBP17	1030	1058	0.846154	-15.1	0	0.00264264	0.676	0	0	-20.713	14	28	7	CDS		0	0
hsa-miR-30c-5p	XM_017009746	RANBP17	1030	1058	0.846154	-15.1	0	0.00264264	0.676	0	0	-20.713	14	28	7	CDS		0	0
hsa-miR-30c-5p	NM_005990	STK10	4758	4774	0.923077	-16.8	1	0.000403099	0.426	5.71844	3.23562	-13.1493	15	16	15	3UTR		0	0
hsa-miR-30c-5p	NM_001142651	NEURL1B	6274	6303	0.846154	-20.8	1	0.000645879	0.544	0.628307	1.47911	-6.25121	21	29	7	3UTR		1	1
hsa-miR-30c-5p	NM_001308178	NEURL1B	5554	5583	0.846154	-20.8	1	0.000645879	0.544	0.628307	1.47911	-6.25121	21	29	7	3UTR		1	1
hsa-miR-30c-5p	NM_001308177	NEURL1B	5728	5757	0.846154	-20.8	1	0.000645879	0.544	0.628307	1.47911	-6.25121	21	29	7	3UTR		1	1
hsa-miR-30c-5p	NM_004417	DUSP1	995	1015	0.846154	-21.3	1	7.84602e-06	0.456	5.95921	5.69253	-6.98158	18	20	10	CDS		0	0
hsa-miR-30c-5p	NM_001031711	ERGIC1	1917	1936	0.846154	-19.1	1	0.0019597	0.456	0.120751	0.119563	-16.0111	15	19	7	3UTR		0	0
hsa-miR-30c-5p	NM_003714	STC2	1498	1516	1	-18.4	1	0.00122849	0.515	-0.439475	-0.177819	-6.19951	16	18	9	CDS		0	0
hsa-miR-30c-5p	NM_003714	STC2	3531	3544	1	-18.5	0	0.0196318	0.618	4.05991	4.48492	-18.3994	12	13	12	3UTR		0	0
hsa-miR-30c-5p	NM_001131055	HRH2	1417	1436	0.846154	-21.1	1	9.64879e-05	0.471	0.926499	3.59406	-12.6947	17	19	14	CDS		0	0
hsa-miR-30c-5p	NM_006650	CPLX2	2184	2204	0.923077	-20.4	1	0.00950556	0.574	0.839376	0.563617	-13.6656	17	20	9	3UTR		0	0
hsa-miR-30c-5p	XM_005265798	CPLX2	2062	2082	0.923077	-20.4	1	0.00950556	0.574	0	0	-13.6656	17	20	9	3UTR		0	0
hsa-miR-30c-5p	NM_001008220	CPLX2	2134	2154	0.923077	-20.4	1	0.00950556	0.574	0.0320997	0.0420703	-13.6656	17	20	9	3UTR		0	0
hsa-miR-30c-5p	XM_011534419	CPLX2	2450	2470	0.923077	-20.4	1	0.00950556	0.574	0	0	-13.6656	17	20	9	3UTR		0	0
hsa-miR-30c-5p	XM_011534419	CPLX2	405	423	0.846154	-18.1	0	0.000354348	0.456	0	0	-17.2684	15	18	9	5UTR		0	0
hsa-miR-30c-5p	NM_001308196	SIMC1	1967	1984	0.923077	-19.4	1	2.12328e-05	0.529	1.2032	2.76516	-17.2455	15	17	9	CDS		0	0
hsa-miR-30c-5p	NM_001308195	SIMC1	1759	1776	0.923077	-19.4	1	2.12328e-05	0.529	3.14298	2.97248	-17.2455	15	17	9	CDS		0	0
hsa-miR-30c-5p	NM_198567	SIMC1	457	474	0.923077	-19.4	1	2.12328e-05	0.529	1.2032	2.76516	-17.2455	15	17	9	CDS		0	0
hsa-miR-30c-5p	NM_001287336	KIAA1191	555	576	0.846154	-16.5	1	0.00629703	0.397	-0.0414846	0.263181	-19.5072	16	21	8	CDS		0	0
hsa-miR-30c-5p	NM_007097	CLTB	1025	1039	0.846154	-15.9	0	2.5396e-13	0.309	0.286496	1.34695	-23.3617	11	14	8	3UTR		0	0
hsa-miR-30c-5p	NM_012171	TSPAN17	1545	1609	0.923077	-24.3	1	0.00434619	0.441	-0.782893	-0.0540375	-4.67302	21	37	15	3UTR		0	0
hsa-miR-30c-5p	NM_130465	TSPAN17	1536	1600	0.923077	-24.3	1	0.00434619	0.441	-0.782893	-0.0540375	-4.67302	21	37	15	3UTR		0	0
hsa-miR-30c-5p	NM_001006616	TSPAN17	1504	1568	0.923077	-24.3	1	0.00434619	0.441	-0.782893	-0.0540375	-4.67302	21	37	15	3UTR		0	0
hsa-miR-30c-5p	NM_133369	UNC5A	1810	1839	0.923077	-19.3	1	2.50532e-05	0.324	4.51852	3.28286	-14.5179	17	21	13	CDS		0	0
hsa-miR-30c-5p	NM_002115	HK3	429	447	0.846154	-17.9	0	0.000494809	0.426	3.98859	2.74812	-17.1588	14	18	7	CDS		0	0
hsa-miR-30c-5p	NM_031300	MXD3	970	986	0.846154	-19.2	1	0.0318336	0.382	3.11057	1.34417	-17.7479	15	16	15	CDS		0	0
hsa-miR-30c-5p	NM_003052	SLC34A1	2171	2194	1	-23.1	1	0.00135549	0.426	-0.509121	-0.222623	-11.4034	19	23	9	3UTR		0	0
hsa-miR-30c-5p	NM_004395	DBN1	1977	1993	0.846154	-14.6	1	0.000279894	0.441	1.41887	2.31179	-8.13154	15	16	15	CDS		0	0
hsa-miR-30c-5p	NM_080881	DBN1	16	37	1	-24.4	1	0.00122973	0.409	3.89857	2.42686	-5.08246	18	21	11	5UTR		0	0
hsa-miR-30c-5p	NM_017510	TMED9	1228	1276	0.846154	-25.2	1	0.010656	0.397	0.0391528	0.210557	-10.8871	20	28	10	3UTR		0	0
hsa-miR-30c-5p	NM_007255	B4GALT7	1437	1480	0.846154	-21	1	5.70542e-06	0.353	-0.052124	-0.472443	-13.8149	19	43	9	3UTR		0	0
hsa-miR-30c-5p	NM_015111	N4BP3	3525	3548	1	-19.7	1	0.0365757	0.471	0.195628	0.270265	-6.62812	18	23	8	3UTR		0	0
hsa-miR-30c-5p	NM_001034833	NHP2	702	725	0.923077	-18.9	0	0.00151746	0.618	0.744591	0.206036	-15.7996	16	23	9	3UTR		0	0
hsa-miR-30c-5p	NM_017838	NHP2	808	831	0.923077	-18.9	0	0.00151746	0.618	0.744591	0.206036	-15.7996	16	23	9	3UTR		0	0
hsa-miR-30c-5p	NM_031266	HNRNPAB	1770	1816	0.923077	-20.2	0	8.33994e-06	0.717	0	0	-17.1102	15	19	11	3UTR		0	0
hsa-miR-30c-5p	NM_004499	HNRNPAB	1629	1675	0.923077	-20.2	0	8.33994e-06	0.717	0	0	-17.1102	15	19	11	3UTR		0	0
hsa-miR-30c-5p	XM_017010138	LOC102724657	799	816	0.923077	-16.5	0	0.0151994	0.618	0	0	-15.5666	14	17	8	CDS		0	0
hsa-miR-30c-5p	NM_005649	ZNF354A	1689	1700	0.846154	-17.2	0	0.00010005	0.618	0.0841608	1.14282	-19.4239	10	11	10	CDS		0	0
hsa-miR-30c-5p	NM_058230	ZNF354B	1775	1815	0.923077	-18.4	1	0.000405089	0.588	0.448415	0.299726	-13.8986	16	20	10	CDS		0	0
hsa-miR-30c-5p	NM_030613	ZFP2	70	111	0.846154	-19.8	1	0.00689921	0.529	1.02917	0.131762	-14.401	17	41	8	5UTR		0	0
hsa-miR-30c-5p	NM_001178089	ZNF454	889	911	0.846154	-15.7	1	0.0130909	0.618	0.643095	0.146321	-13.6656	15	22	8	CDS		0	0
hsa-miR-30c-5p	NM_182594	ZNF454	831	853	0.846154	-15.7	1	0.0130909	0.618	0.643095	0.146321	-13.6656	15	22	8	CDS		0	0
hsa-miR-30c-5p	NM_014594	ZNF354C	1359	1403	0.923077	-20	1	0.000297438	0.574	-0.961547	1.93315	-12.2712	18	26	10	CDS		0	1
hsa-miR-30c-5p	XM_011534593	RNF130	7310	7336	0.923077	-21.1	0	0.0185602	0.5	0	0	-19.4239	12	14	12	3UTR		0	0
hsa-miR-30c-5p	NM_001114620	MGAT1	1807	1820	0.923077	-15.9	0	1.77475e-05	0.338	4.42111	3.40495	-20.3924	12	13	12	3UTR		0	0
hsa-miR-30c-5p	NM_001172638	ZFP62	2508	2523	0.923077	-18.8	0	0.000510471	0.529	2.29821	1.45637	-19.4239	13	15	10	CDS		0	0
hsa-miR-30c-5p	NM_152283	ZFP62	2581	2596	0.923077	-18.8	0	0.000510471	0.529	-0.560882	1.80105	-19.4239	13	15	10	CDS		0	0
hsa-miR-30c-5p	NM_001159709	BTNL8	997	1019	0.923077	-22.2	0	0.000600819	0.456	0.781496	0.61918	-15.5666	17	22	9	CDS		0	0
hsa-miR-30c-5p	NM_001159709	BTNL8	1167	1187	0.923077	-17.4	0	0.00194095	0.574	1.60597	0.153166	-19.4239	14	20	10	CDS		0	0
hsa-miR-30c-5p	NM_024850	BTNL8	1424	1446	0.923077	-22.2	0	0.000600819	0.456	0.781496	0.61918	-15.5666	17	22	9	3UTR		0	0
hsa-miR-30c-5p	NM_024850	BTNL8	1594	1614	0.923077	-17.4	0	0.00194095	0.574	1.60597	0.153166	-19.4239	14	20	10	3UTR		0	0
hsa-miR-30c-5p	NM_001159708	BTNL8	1403	1425	0.923077	-22.2	0	0.000600819	0.456	0.781496	0.61918	-15.5666	17	22	9	3UTR		0	0
hsa-miR-30c-5p	NM_001159708	BTNL8	1573	1593	0.923077	-17.4	0	0.00194095	0.574	1.60597	0.153166	-19.4239	14	20	10	3UTR		0	0
hsa-miR-30c-5p	NM_001040462	BTNL8	1294	1316	0.923077	-22.2	0	0.000600819	0.456	-0.681165	-0.670419	-15.5666	17	22	9	CDS		0	0
hsa-miR-30c-5p	NM_001040462	BTNL8	1464	1484	0.846154	-17.4	0	0.00194095	0.574	-0.109381	0.223508	-19.4239	14	20	10	CDS		0	0
hsa-miR-30c-5p	NM_001159707	BTNL8	946	968	0.923077	-22.2	0	0.000600819	0.456	0.781496	0.61918	-15.5666	17	22	9	CDS		0	0
hsa-miR-30c-5p	NM_001159707	BTNL8	1116	1136	0.923077	-17.4	0	0.00194095	0.574	1.60597	0.153166	-19.4239	14	20	10	CDS		0	0
hsa-miR-30c-5p	NM_001159710	BTNL8	797	819	0.923077	-22.2	0	0.000600819	0.456	0.781496	0.61918	-15.5666	17	22	9	CDS		0	0
hsa-miR-30c-5p	NM_001159710	BTNL8	967	987	0.923077	-17.4	0	0.00194095	0.574	1.60597	0.153166	-19.4239	14	20	10	CDS		0	0
hsa-miR-30c-5p	NM_197975	BTNL3	1247	1266	0.923077	-20.8	0	0.00271638	0.515	1.80525	0.464401	-15.5666	15	19	9	CDS		0	0
hsa-miR-30c-5p	NM_033549	TRIM41	1169	1186	0.846154	-19.8	0	0.0267884	0.338	1.76479	1.56641	-18.448	13	17	7	CDS		0	0
hsa-miR-30c-5p	NM_033549	TRIM41	47	80	0.871795	-22.5	0	0.00368759	0.338	0.649461	-0.0897696	-16.302	15	19	8	5UTR		0	0
hsa-miR-30c-5p	NM_201627	TRIM41	1169	1186	0.846154	-19.8	0	0.0267884	0.338	1.76479	1.56641	-18.448	13	17	7	CDS		0	0
hsa-miR-30c-5p	NM_201627	TRIM41	47	80	0.871795	-22.5	0	0.00368759	0.338	0.649461	-0.0897696	-16.302	15	19	8	5UTR		0	0
hsa-miR-30c-5p	NM_001012418	MYLK4	4039	4062	0.846154	-19.2	1	0.000418711	0.574	-0.43151	-0.317417	-5.22671	17	23	7	3UTR		0	0
hsa-miR-30c-5p	XM_006715082	MYLK4	5289	5311	0.865385	-19.2	1	0.000418711	0.574	0	0	-5.22671	17	22	7	3UTR		0	0
hsa-miR-30c-5p	NM_004155	SERPINB9	3596	3612	0.846154	-18.5	0	6.54305e-05	0.412	3.31654	0.916027	-19.4239	14	16	12	3UTR		0	0
hsa-miR-30c-5p	NM_003804	RIPK1	3717	3731	0.846154	-18.1	1	5.63176e-06	0.471	-0.692881	-0.194492	-5.19005	13	14	13	3UTR		0	0
hsa-miR-30c-5p	NM_001354930	RIPK1	3662	3676	0.846154	-18.1	1	5.63176e-06	0.471	-0.390826	-0.329927	-5.19005	13	14	13	3UTR		0	0
hsa-miR-30c-5p	NM_001302777	BPHL	1823	1840	0.846154	-18.9	0	0.000975524	0.441	0.0750235	0.105685	-18.3994	14	17	9	3UTR		0	0
hsa-miR-30c-5p	NM_006117	ECI2	687	724	0.846154	-21	1	0.000735485	0.574	2.10146	2.77094	-4.99396	21	29	7	CDS		0	0
hsa-miR-30c-5p	NM_206836	ECI2	697	734	0.846154	-21	1	0.000735485	0.574	0.150458	2.79695	-4.99396	21	29	7	CDS		0	0
hsa-miR-30c-5p	NM_001166010	ECI2	708	736	0.846154	-20.3	1	0.000735485	0.574	0.686325	3.08889	-4.99396	21	28	7	CDS		0	0
hsa-miR-30c-5p	NM_004824	CDYL	1861	1896	0.846154	-17.9	0	0.00190575	0.368	4.56098	4.49152	-18.3913	13	16	9	CDS		0	0
hsa-miR-30c-5p	NM_001143970	CDYL	1710	1745	0.846154	-17.9	0	0.00190575	0.368	4.76882	4.56143	-18.3913	13	16	9	CDS		0	0
hsa-miR-30c-5p	NM_001143971	CDYL	1634	1669	0.846154	-17.9	0	0.00190575	0.368	5.14292	4.8684	-18.3913	13	16	9	CDS		0	0
hsa-miR-30c-5p	NM_006567	FARS2	808	847	0.923077	-19.1	1	0.000241245	0.353	1.38246	3.38876	-10.2871	18	39	8	CDS		0	0
hsa-miR-30c-5p	NM_000129	F13A1	904	919	0.846154	-15.1	1	0.000171377	0.471	1.16809	1.17932	-11.5013	13	15	9	CDS		0	0
hsa-miR-30c-5p	NM_001168344	RREB1	6599	6631	0.846154	-21.1	1	0.000529877	0.412	2.00035	0.69008	-11.2467	18	23	13	3UTR		0	0
hsa-miR-30c-5p	NM_001003699	RREB1	6784	6832	0.846154	-21.1	1	0.000529877	0.412	0.328	0.111462	-11.2467	18	23	13	3UTR		0	0
hsa-miR-30c-5p	NM_001003700	RREB1	5986	6034	0.846154	-21.1	1	0.000529877	0.412	0.328	0.111462	-11.2467	18	23	13	3UTR		0	0
hsa-miR-30c-5p	NM_001003698	RREB1	6619	6667	0.846154	-21.1	1	0.000529877	0.412	0.328	0.111462	-11.2467	18	23	13	3UTR		0	0
hsa-miR-30c-5p	NM_003144	SSR1	7577	7596	0.846154	-17.5	1	0.000751671	0.456	-0.122016	0.224123	-14.401	16	19	11	3UTR		0	0
hsa-miR-30c-5p	NM_205864	CAGE1	1078	1095	1	-18.3	0	7.64338e-05	0.515	0.960855	0.814301	-19.4239	14	17	10	CDS		0	0
hsa-miR-30c-5p	NM_001170692	CAGE1	1296	1313	1	-18.3	0	7.64338e-05	0.515	0.791615	0.642654	-19.4239	14	17	10	CDS		0	0
hsa-miR-30c-5p	NM_001170693	CAGE1	1296	1313	0.923077	-18.3	0	7.64338e-05	0.515	0.879153	0.962241	-19.4239	14	17	10	CDS		0	0
hsa-miR-30c-5p	NM_004415	DSP	5223	5236	0.846154	-17.1	0	0.021048	0.426	3.0019	2.98631	-16.8557	12	13	12	CDS		0	1
hsa-miR-30c-5p	NM_152551	SNRNP48	4063	4081	0.846154	-15.6	1	0.000605724	0.706	0.65377	0.0663091	-14.7217	16	18	13	3UTR		0	0
hsa-miR-30c-5p	NM_001718	BMP6	1593	1614	0.846154	-20.4	1	0.000238002	0.485	5.82989	4.69818	-15.3351	17	21	14	CDS		0	0
hsa-miR-30c-5p	NM_001242385	MAK	2263	2279	0.923077	-16.8	1	0.000165165	0.662	2.0137	2.32079	-7.70505	15	16	15	3UTR		0	0
hsa-miR-30c-5p	XM_017010864	MAK	19	52	0.923077	-19.8	1	0.00571242	0.5	0	0	-5.96215	18	25	12	5UTR		0	0
hsa-miR-30c-5p	XM_017010863	MAK	19	52	0.923077	-19.8	1	0.00571242	0.5	0	0	-5.96215	18	25	12	5UTR		0	0
hsa-miR-30c-5p	NM_005906	MAK	2309	2325	1	-16.8	1	0.000165165	0.662	2.52692	1.87944	-7.70505	15	16	15	3UTR		0	0
hsa-miR-30c-5p	XM_017010866	MAK	19	52	0.923077	-19.8	1	0.00571242	0.5	0	0	-5.96215	18	25	12	5UTR		0	0
hsa-miR-30c-5p	NM_001134422	CDV3	3895	3946	0.846154	-17.3	1	0.0108328	0.632	1.6833	2.15547	-9.54656	19	51	9	3UTR		0	0
hsa-miR-30c-5p	NM_017548	CDV3	3158	3209	0.846154	-17.3	1	0.0108328	0.632	1.6833	2.15547	-9.54656	19	51	9	3UTR		0	0
hsa-miR-30c-5p	NM_016577	RAB6B	4035	4055	0.846154	-20.3	0	0.00106039	0.529	1.4162	0.340515	-16.8557	15	20	8	3UTR		0	0
hsa-miR-30c-5p	NM_005630	SLCO2A1	3574	3592	0.846154	-25	1	0.0226896	0.338	4.24969	2.35498	-11.8602	17	18	17	3UTR		0	0
hsa-miR-30c-5p	NM_001042384	CEP63	1679	1698	0.846154	-16.8	1	0.000325217	0.588	0.717185	0.96459	-6.9293	17	19	11	CDS		0	0
hsa-miR-30c-5p	NM_001353123	CEP63	1508	1527	0.846154	-16.8	1	0.000325217	0.588	0.717185	0.96459	-6.9293	17	19	11	CDS		0	0
hsa-miR-30c-5p	NM_001178014	PCCB	452	493	0.846154	-19	1	0.000344629	0.515	-0.310536	3.19712	-8.36268	18	24	11	CDS		0	0
hsa-miR-30c-5p	NM_001002026	CLDN18	452	473	0.826923	-21.8	1	0.00303453	0.529	3.08615	3.08277	-11.2074	18	21	10	CDS		0	0
hsa-miR-30c-5p	NM_016369	CLDN18	461	482	0.923077	-21.8	1	0.00303453	0.529	4.26105	2.92566	-11.2074	18	21	10	CDS		0	0
hsa-miR-30c-5p	NM_016369	CLDN18	621	643	0.820513	-19	1	9.41722e-06	0.412	3.59655	3.56213	-13.9134	19	22	11	CDS		0	0
hsa-miR-30c-5p	NM_173543	DZIP1L	1832	1851	0.923077	-17.9	0	0.000518089	0.456	0.883897	0.964492	-20.713	14	19	9	CDS		0	0
hsa-miR-30c-5p	NM_016216	DBR1	104	126	0.923077	-22.8	1	1.45066e-05	0.324	0.152237	0.43716	-9.28323	19	22	9	5UTR		0	0
hsa-miR-30c-5p	NM_178130	NME9	1054	1094	0.846154	-20.5	1	0.000587517	0.632	0.490212	0.2074	-6.78424	18	29	11	3UTR		0	0
hsa-miR-30c-5p	NM_001349021	NME9	1361	1401	0.923077	-20.5	1	0.000587517	0.632	2.30841	2.36513	-6.78424	18	29	11	3UTR		0	0
hsa-miR-30c-5p	XM_011512777	NME9	758	783	0.846154	-19.3	0	0.0294038	0.662	0	0	-16.8469	17	25	8	3UTR		0	0
hsa-miR-30c-5p	XM_011512777	NME9	1850	1866	0.846154	-19.2	0	0.000985849	0.456	0	0	-24.0598	13	16	10	3UTR		0	0
hsa-miR-30c-5p	NM_012219	MRAS	758	780	0.846154	-19.6	1	7.71581e-06	0.441	6.46504	5.84221	-14.727	15	22	12	CDS		0	0
hsa-miR-30c-5p	NM_001085049	MRAS	182	204	0.846154	-19.6	1	7.71581e-06	0.441	1.73014	2.56784	-14.727	15	22	12	CDS		0	0
hsa-miR-30c-5p	NM_001252090	MRAS	332	354	0.846154	-19.6	1	7.71581e-06	0.441	5.98251	6.2117	-14.727	15	22	12	CDS		0	0
hsa-miR-30c-5p	NM_001104647	SLC25A36	2602	2618	0.826923	-15.7	0	0.0255139	0.529	-0.152035	1.11518	-18.448	13	16	7	3UTR		1	1
hsa-miR-30c-5p	NM_018155	SLC25A36	2599	2615	0.826923	-15.7	0	0.0255139	0.529	-0.152035	1.11518	-18.448	13	16	7	3UTR		1	1
hsa-miR-30c-5p	XM_005247903	PXYLP1	247	270	0.923077	-25.5	1	0.00168383	0.603	0	0	-7.70505	21	23	17	5UTR		0	0
hsa-miR-30c-5p	NM_001178139	TFDP2	8260	8282	0.884615	-19	1	0.000294945	0.412	1.66861	2.39678	-14.8233	17	22	12	3UTR		0	0
hsa-miR-30c-5p	NM_001178138	TFDP2	6449	6467	0.923077	-20.8	0	4.22042e-05	0.441	0.271583	-0.064974	-19.4239	15	18	10	3UTR		0	0
hsa-miR-30c-5p	NM_001178142	TFDP2	5688	5706	0.846154	-20.8	0	4.22042e-05	0.441	-0.344945	-0.276747	-19.4239	15	18	10	3UTR		0	0
hsa-miR-30c-5p	NM_001178141	TFDP2	5840	5858	0.846154	-20.8	0	4.22042e-05	0.441	-0.285826	-0.323408	-19.4239	15	18	10	3UTR		0	0
hsa-miR-30c-5p	NM_006286	TFDP2	5965	5983	0.846154	-20.8	0	4.22042e-05	0.441	-0.336499	-0.310846	-19.4239	15	18	10	3UTR		0	0
hsa-miR-30c-5p	NM_004267	CHST2	2934	2949	0.923077	-19.5	0	0.153178	0.544	0.767533	1.19404	-16.8557	14	15	14	3UTR		1	1
hsa-miR-30c-5p	NM_173653	SLC9A9	2386	2402	0.923077	-21.2	0	0.000882203	0.456	5.513	4.09553	-16.8557	15	16	15	3UTR		0	0
hsa-miR-30c-5p	NM_173552	C3orf58	2262	2277	0.923077	-16.9	0	0.000732102	0.691	0.672165	1.50369	-17.1102	13	15	9	3UTR		1	1
hsa-miR-30c-5p	NM_001177304	PLSCR4	1070	1089	1	-19.6	1	0.00578549	0.603	-0.0765216	0.048804	-15.3882	17	19	12	3UTR		0	0
hsa-miR-30c-5p	NM_001128306	PLSCR4	1098	1117	0.846154	-19.6	1	0.00578549	0.603	-0.0279107	-0.19577	-15.3882	17	19	12	3UTR		0	0
hsa-miR-30c-5p	NM_020353	PLSCR4	1368	1387	0.923077	-19.6	1	0.00578549	0.603	0.215145	-0.147919	-15.3882	17	19	12	3UTR		0	0
hsa-miR-30c-5p	NM_001128304	PLSCR4	1494	1513	1	-19.6	1	0.00578549	0.603	-0.210201	0.0108266	-15.3882	17	19	12	3UTR		0	0
hsa-miR-30c-5p	NM_001128305	PLSCR4	1456	1475	0.923077	-19.6	1	0.00578549	0.603	-0.471486	-0.00968095	-15.3882	17	19	12	3UTR		0	0
hsa-miR-30c-5p	NM_020359	PLSCR2	1067	1095	0.815385	-19	1	0.0412991	0.559	-0.870296	-0.618094	-13.258	15	19	13	3UTR		0	0
hsa-miR-30c-5p	NM_001168379	ZIC4	789	811	0.923077	-18.6	1	3.81905e-05	0.544	0.400779	0.393403	-6.10696	17	22	11	CDS		0	0
hsa-miR-30c-5p	NM_001168378	ZIC4	934	984	0.923077	-19.1	1	3.81905e-05	0.544	0.517007	0.210233	-6.10696	17	23	11	CDS		0	0
hsa-miR-30c-5p	NM_003412	ZIC1	177	190	0.846154	-17.8	0	0.0547138	0.485	0.946277	1.1518	-20.713	11	13	7	5UTR		0	0
hsa-miR-30c-5p	NM_014220	TM4SF1	126	145	0.846154	-24.9	1	7.36616e-05	0.515	-0.122918	0.0375898	-12.4965	18	19	18	5UTR		0	1
hsa-miR-30c-5p	NM_004617	TM4SF4	517	562	1	-19	1	0.00454609	0.441	2.87461	2.12715	-6.25121	21	31	7	CDS		0	0
hsa-miR-30c-5p	NM_015472	WWTR1	28	56	0.923077	-22.2	1	1.76001e-06	0.426	2.87819	1.98469	-10.7429	18	20	18	5UTR		0	0
hsa-miR-30c-5p	NM_032025	EIF2A	1118	1163	0.846154	-22.9	1	0.0154763	0.618	5.14836	4.57492	-13.6656	17	31	12	CDS	MIRT048013	0	0
hsa-miR-30c-5p	NM_001319044	EIF2A	935	980	0.923077	-22.9	1	0.0154763	0.618	4.82776	4.22627	-13.6656	17	31	12	CDS	MIRT048013	0	0
hsa-miR-30c-5p	NM_001319045	EIF2A	1103	1148	0.923077	-22.9	1	0.0154763	0.618	4.82776	4.22627	-13.6656	17	31	12	CDS	MIRT048013	0	0
hsa-miR-30c-5p	NM_001319043	EIF2A	1043	1088	0.923077	-22.9	1	0.0154763	0.618	4.82776	4.22627	-13.6656	17	31	12	CDS	MIRT048013	0	0
hsa-miR-30c-5p	XM_024453787	EIF2A	1841	1886	1	-22.9	1	0.0154763	0.618	0	0	-13.6656	17	31	12	CDS	MIRT048013	0	0
hsa-miR-30c-5p	NM_005067	SIAH2	1653	1703	0.884615	-19.7	1	0.0187826	0.662	4.4548	5.2591	-4.67302	20	28	12	3UTR	MIRT047977	1	0
hsa-miR-30c-5p	NM_053002	MED12L	3315	3329	0.846154	-15.4	1	0.00618333	0.574	5.05934	5.00859	-7.27064	13	14	13	CDS		1	1
hsa-miR-30c-5p	NM_014879	P2RY14	390	428	0.846154	-20.1	1	0.00128722	0.559	-0.127047	-0.229107	-9.81332	16	21	7	CDS		0	0
hsa-miR-30c-5p	NM_001081455	P2RY14	580	618	0.846154	-20.1	1	0.00128722	0.559	0.013909	0.144294	-9.81332	16	21	7	CDS		0	0
hsa-miR-30c-5p	NM_021038	MBNL1	1277	1292	0.846154	-16.6	0	0.00128299	0.618	2.82598	5.62881	-20.713	13	15	11	5UTR		1	1
hsa-miR-30c-5p	NM_207292	MBNL1	1277	1292	0.846154	-16.6	0	0.00128299	0.618	2.82598	5.62881	-20.713	13	15	11	5UTR		1	1
hsa-miR-30c-5p	NM_207293	MBNL1	652	667	0.923077	-16.6	0	0.00128299	0.618	1.9782	2.0045	-20.713	13	15	11	5UTR		1	1
hsa-miR-30c-5p	NM_207293	MBNL1	3342	3362	0.846154	-15.9	1	0.00557203	0.632	3.64349	3.04324	-12.4624	17	20	10	3UTR		1	1
hsa-miR-30c-5p	NM_207297	MBNL1	652	667	0.923077	-16.6	0	0.00128299	0.618	1.9782	2.0045	-20.713	13	15	11	5UTR		1	1
hsa-miR-30c-5p	NM_207297	MBNL1	3229	3249	0.846154	-15.9	1	0.00557203	0.632	3.64349	3.04324	-12.4624	17	20	10	3UTR		1	1
hsa-miR-30c-5p	NM_207296	MBNL1	652	667	0.923077	-16.6	0	0.00128299	0.618	1.9782	2.0045	-20.713	13	15	11	5UTR		1	1
hsa-miR-30c-5p	NM_207296	MBNL1	3198	3218	0.846154	-15.9	1	0.00557203	0.632	3.64349	3.04324	-12.4624	17	20	10	3UTR		1	1
hsa-miR-30c-5p	NM_207295	MBNL1	652	667	0.923077	-16.6	0	0.00128299	0.618	1.9782	2.0045	-20.713	13	15	11	5UTR		1	1
hsa-miR-30c-5p	NM_207295	MBNL1	3120	3140	0.846154	-15.9	1	0.00557203	0.632	3.64349	3.04324	-12.4624	17	20	10	3UTR		1	1
hsa-miR-30c-5p	NM_207294	MBNL1	652	667	0.923077	-16.6	0	0.00128299	0.618	1.9782	2.0045	-20.713	13	15	11	5UTR		1	1
hsa-miR-30c-5p	NM_207294	MBNL1	3084	3104	0.846154	-15.9	1	0.00557203	0.632	3.64349	3.04324	-12.4624	17	20	10	3UTR		1	1
hsa-miR-30c-5p	NM_002886	RAP2B	2574	2599	1	-19.2	1	0.000224604	0.574	0.201205	0.270409	-13.8149	18	25	9	3UTR		1	1
hsa-miR-30c-5p	NM_001114397	DHX36	3422	3443	1	-16.6	1	0.0405023	0.691	0.218336	1.06665	-5.61866	12	14	12	3UTR		1	0
hsa-miR-30c-5p	NM_020865	DHX36	3464	3485	1	-16.6	1	0.0405023	0.691	0.438366	0.358174	-5.61866	12	14	12	3UTR		1	0
hsa-miR-30c-5p	NM_001038705	GPR149	1680	1700	0.846154	-19.4	0	0.0362148	0.515	0.0451496	0.135612	-15.9792	16	20	8	CDS		0	0
hsa-miR-30c-5p	NM_001190992	SLC33A1	1868	1906	0.923077	-17.9	0	9.34922e-05	0.544	0.995161	1.29283	-19.4239	11	14	8	CDS		0	0
hsa-miR-30c-5p	NM_004733	SLC33A1	1868	1906	0.846154	-17.9	0	9.34922e-05	0.544	-0.317731	-0.252679	-19.4239	11	14	8	CDS		0	0
hsa-miR-30c-5p	NM_172160	KCNAB1	663	692	0.846154	-18.8	1	0.000998351	0.485	5.81886	5.45559	-7.51743	20	29	9	CDS		0	0
hsa-miR-30c-5p	NM_003471	KCNAB1	783	812	0.846154	-18.8	1	0.000998351	0.485	5.81886	5.45559	-7.51743	20	29	9	CDS		0	0
hsa-miR-30c-5p	NM_172159	KCNAB1	1466	1495	0.846154	-18.8	1	0.000998351	0.485	5.81886	5.45559	-7.51743	20	29	9	CDS		0	0
hsa-miR-30c-5p	NM_001308185	CCNL1	1215	1231	0.846154	-17	0	0.00313405	0.588	1.47565	2.38478	-17.5911	14	16	12	CDS		0	0
hsa-miR-30c-5p	NM_020307	CCNL1	1215	1231	1	-17	0	0.00313405	0.588	3.13278	4.27489	-17.5911	14	16	12	CDS		0	0
hsa-miR-30c-5p	NM_001308164	GFM1	509	531	0.923077	-27.7	1	0.00568876	0.471	3.72419	5.55217	-13.3044	19	22	10	CDS		0	0
hsa-miR-30c-5p	NM_024996	GFM1	509	531	0.923077	-27.7	1	0.00568876	0.471	4.43001	5.34852	-13.3044	19	22	10	CDS		0	0
hsa-miR-30c-5p	NM_001308166	GFM1	509	531	0.923077	-27.7	1	0.00568876	0.471	3.72419	5.55217	-13.3044	19	22	10	CDS		0	0
hsa-miR-30c-5p	NM_001197113	IQCJ-SCHIP1	479	494	0.846154	-20.3	0	0.00172297	0.368	5.30375	4.01563	-17.1588	12	15	7	CDS		0	0
hsa-miR-30c-5p	NM_001197114	IQCJ-SCHIP1	398	413	0.846154	-20.3	0	0.00172297	0.368	5.30375	4.01563	-17.1588	12	15	7	CDS		0	0
hsa-miR-30c-5p	NM_014575	SCHIP1	644	659	0.846154	-20.3	0	0.00626934	0.412	5.30375	2.2285	-17.1588	12	15	7	CDS		0	0
hsa-miR-30c-5p	NM_001197107	SCHIP1	644	659	0.846154	-20.3	0	0.00626934	0.412	5.30375	2.2285	-17.1588	12	15	7	CDS		0	0
hsa-miR-30c-5p	NM_020800	IFT80	3531	3554	0.923077	-18.2	1	0.0106655	0.529	4.82657	4.74739	-5.69245	18	23	12	3UTR		0	0
hsa-miR-30c-5p	NM_001190241	IFT80	3751	3774	0.923077	-18.2	1	0.0106655	0.529	4.5758	4.60549	-5.69245	18	23	12	3UTR		0	0
hsa-miR-30c-5p	NM_001190242	IFT80	3385	3408	0.923077	-18.2	1	0.0106655	0.529	4.9042	4.97475	-5.69245	18	23	12	3UTR		0	0
hsa-miR-30c-5p	NM_173084	TRIM59	2052	2069	0.923077	-19.7	1	0.00161472	0.456	0.970106	-0.00872565	-15.9645	15	17	12	3UTR		0	0
hsa-miR-30c-5p	NM_139245	PPM1L	4439	4467	0.923077	-21.9	1	0.00523889	0.721	0.281116	0.202016	-10.9444	17	28	8	3UTR		0	0
hsa-miR-30c-5p	NM_001317912	PPM1L	4115	4143	0.923077	-21.9	1	0.00523889	0.721	0.111202	0.100614	-10.9444	17	28	8	3UTR		0	0
hsa-miR-30c-5p	NM_001317911	PPM1L	4015	4043	0.923077	-21.9	1	0.00523889	0.721	0.111202	0.100614	-10.9444	17	28	8	3UTR		0	0
hsa-miR-30c-5p	NM_001320227	NMD3	189	207	1	-20	1	0.00142532	0.515	4.316	3.37507	-13.9498	16	18	12	CDS		0	0
hsa-miR-30c-5p	NM_001320227	NMD3	234	251	0.846154	-16.3	1	1.48406e-05	0.544	3.62387	4.49256	-6.23647	14	17	8	CDS		0	0
hsa-miR-30c-5p	NM_015938	NMD3	189	207	1	-20	1	0.00142532	0.515	4.316	3.37507	-13.9498	16	18	12	CDS		0	0
hsa-miR-30c-5p	NM_015938	NMD3	234	251	0.846154	-16.3	1	1.48406e-05	0.544	3.62387	4.49256	-6.23647	14	17	8	CDS		0	0
hsa-miR-30c-5p	NM_001320679	SPTSSB	625	655	0.846154	-18.8	1	4.96938e-05	0.397	0.367433	0.418674	-6.42973	15	18	11	5UTR		0	0
hsa-miR-30c-5p	NM_001348952	WDR49	2004	2024	0.846154	-17	1	0.00100518	0.588	3.85085	2.86113	-12.433	16	20	12	CDS		0	0
hsa-miR-30c-5p	NM_004991	MECOM	63	84	0.807692	-17.4	0	1.25136e-05	0.441	6.6863	5.82313	-20.4268	16	21	10	5UTR		0	0
hsa-miR-30c-5p	NM_024947	PHC3	9173	9204	1	-22.9	1	0.00543675	0.603	0.467925	0.685174	-13.6656	15	18	8	3UTR		0	0
hsa-miR-30c-5p	NM_001308116	PHC3	9188	9219	1	-22.9	1	0.00543675	0.603	1.47251	0.819183	-13.6656	15	18	8	3UTR		0	0
hsa-miR-30c-5p	NM_001142288	EMC8	1259	1300	0.846154	-19.3	1	0.0103371	0.456	5.12502	4.58132	-7.57093	18	36	12	3UTR		0	0
hsa-miR-30c-5p	NM_006067	EMC8	1354	1395	0.846154	-19.3	1	0.0103371	0.456	5.12502	4.44419	-7.57093	18	36	12	3UTR		0	0
hsa-miR-30c-5p	NM_005250	FOXL1	1820	1836	0.846154	-20.5	0	0.00575631	0.5	-0.0301842	-0.0353144	-19.4239	14	16	7	3UTR		0	0
hsa-miR-30c-5p	NM_001282683	FBXO31	4736	4799	0.846154	-18.4	1	0.0360805	0.515	1.11314	1.71779	-6.51454	20	63	10	3UTR		0	0
hsa-miR-30c-5p	NM_001282683	FBXO31	543	564	0.846154	-18.2	1	0.00223366	0.368	-0.126771	0.0353145	-15.7268	16	21	12	CDS		0	0
hsa-miR-30c-5p	NM_022818	MAP1LC3B	529	547	0.846154	-15.8	0	0.0604182	0.559	1.82264	0.598064	-16.8557	14	18	10	CDS		0	0
hsa-miR-30c-5p	NM_015144	ZCCHC14	4744	4770	0.923077	-20.4	1	0.0341382	0.662	2.53598	1.94312	-10.1092	19	26	10	3UTR		1	1
hsa-miR-30c-5p	NM_003486	SLC7A5	4478	4499	0.846154	-23	1	0.000255152	0.559	-0.358682	-0.645471	-10.5151	16	21	10	3UTR	MIRT467626	0	0
hsa-miR-30c-5p	NM_001173540	BANP	2162	2193	0.923077	-16.6	1	3.67788e-05	0.456	0.737735	0.965254	-3.93757	20	31	9	3UTR		0	0
hsa-miR-30c-5p	NM_079837	BANP	2144	2175	0.923077	-16.6	1	3.67788e-05	0.456	0.737735	0.965254	-3.93757	20	31	9	3UTR		0	0
hsa-miR-30c-5p	NM_017869	BANP	2078	2109	0.923077	-16.6	1	3.67788e-05	0.456	0.737735	0.965254	-3.93757	20	31	9	3UTR		0	0
hsa-miR-30c-5p	NM_001173541	BANP	2069	2100	0.923077	-16.6	1	3.67788e-05	0.456	0.737735	0.965254	-3.93757	20	31	9	3UTR		0	0
hsa-miR-30c-5p	NM_001173542	BANP	2234	2265	0.923077	-16.6	1	3.67788e-05	0.456	0.800561	0.90198	-3.93757	20	31	9	3UTR		0	0
hsa-miR-30c-5p	NM_001173543	BANP	2297	2328	0.923077	-16.6	1	3.67788e-05	0.456	0.800561	0.90198	-3.93757	20	31	9	3UTR		0	0
hsa-miR-30c-5p	NM_001294340	ZC3H18	710	726	1	-19.3	0	0.00369291	0.397	1.42646	3.06423	-19.4239	14	16	11	CDS		0	0
hsa-miR-30c-5p	NM_144604	ZC3H18	710	726	1	-19.3	0	0.00369291	0.397	1.42646	3.06423	-19.4239	14	16	11	CDS		0	0
hsa-miR-30c-5p	NM_001201407	ZNF778	2367	2378	1	-17.2	0	0.00394117	0.5	1.23854	0.296107	-19.4239	10	11	10	CDS		0	0
hsa-miR-30c-5p	NM_182531	ZNF778	2283	2294	1	-17.2	0	0.00394117	0.5	1.23854	0.296107	-19.4239	10	11	10	CDS		0	0
hsa-miR-30c-5p	NM_001256183	ANKRD11	3820	3838	0.923077	-18.1	0	0.01025	0.456	0.116189	2.4269	-18.136	15	18	12	CDS		0	0
hsa-miR-30c-5p	NM_013275	ANKRD11	3823	3841	0.846154	-18.1	0	0.01025	0.456	-0.0217637	2.33033	-18.136	15	18	12	CDS		0	0
hsa-miR-30c-5p	NM_001256182	ANKRD11	3894	3912	0.846154	-18.1	0	0.01025	0.456	1.32328	1.69305	-18.136	15	18	12	CDS		0	0
hsa-miR-30c-5p	NM_014427	CPNE7	2018	2060	0.846154	-23.6	1	4.56381e-05	0.382	-0.528446	-0.324238	-13.725	18	25	8	CDS		0	0
hsa-miR-30c-5p	NM_153636	CPNE7	1793	1835	0.846154	-23.6	1	4.56381e-05	0.382	-0.528446	-0.324238	-13.725	18	25	8	CDS		0	0
hsa-miR-30c-5p	NM_001113525	ZNF276	3410	3425	0.846154	-20.5	0	0.00256955	0.368	-0.682677	-0.958885	-18.448	14	15	14	3UTR		0	0
hsa-miR-30c-5p	NM_014972	TCF25	2086	2111	0.846154	-19.5	1	0.0149203	0.309	3.2285	1.62043	-16.1394	16	25	8	CDS		0	0
hsa-miR-30c-5p	NM_001004696	OR2T4	375	394	0.923077	-21.3	0	2.6059e-05	0.5	-0.903409	-1.26839	-15.5666	14	19	12	CDS		0	0
hsa-miR-30c-5p	NM_001004697	OR2T5	277	310	0.923077	-21.5	0	2.7159e-05	0.485	-0.798744	-0.950151	-15.5666	14	20	12	CDS		0	0
hsa-miR-30c-5p	NM_001004694	OR2T29	277	310	0.846154	-21.5	0	2.7159e-05	0.485	0.652675	-0.426017	-15.5666	14	20	12	CDS		0	0
hsa-miR-30c-5p	NM_030645	SH3BP5L	3072	3118	1	-23.3	1	3.54231e-05	0.397	0.521276	0.731127	-8.05661	19	27	11	3UTR		0	0
hsa-miR-30c-5p	NM_001136036	ZNF692	997	1009	0.923077	-16.7	0	0.119732	0.471	0.0451933	-0.0594573	-20.713	11	12	11	CDS		0	0
hsa-miR-30c-5p	NM_152834	TMEM18	4605	4628	0.846154	-27.5	1	0.000351435	0.5	-0.0244752	-0.0736079	-4.67302	20	23	14	3UTR		0	0
hsa-miR-30c-5p	NM_152834	TMEM18	4837	4860	1	-23.8	1	0.000100289	0.515	-0.143816	-0.233636	-8.79206	19	23	9	3UTR		0	0
hsa-miR-30c-5p	NM_001352680	TMEM18	5073	5109	0.846154	-27.6	1	0.000351435	0.5	-0.302539	-0.410227	-4.67302	20	24	14	3UTR		0	0
hsa-miR-30c-5p	NM_001352680	TMEM18	5318	5341	0.923077	-23.8	1	0.000100289	0.515	-0.763061	-0.578796	-8.79206	19	23	9	3UTR		0	0
hsa-miR-30c-5p	NM_001352681	TMEM18	4788	4811	1	-23.8	1	0.000100289	0.515	-0.126042	-0.271569	-8.79206	19	23	9	3UTR		0	0
hsa-miR-30c-5p	NM_018968	SNTG2	548	576	0.846154	-17.6	1	0.000889324	0.471	4.1832	3.12918	-5.92733	20	28	7	CDS		0	0
hsa-miR-30c-5p	NM_015025	MYT1L	2232	2247	0.923077	-17.4	0	0.0464361	0.471	4.8688	4.55311	-21.4485	13	15	9	CDS		0	0
hsa-miR-30c-5p	NM_001303052	MYT1L	2232	2247	0.923077	-17.4	0	0.0464361	0.471	4.8688	4.55311	-21.4485	13	15	9	CDS		0	0
hsa-miR-30c-5p	NM_001329849	MYT1L	2176	2191	0.923077	-17.4	0	0.0464361	0.471	5.58531	5.6138	-21.4485	13	15	9	CDS		0	0
hsa-miR-30c-5p	NM_001329844	MYT1L	2252	2267	0.923077	-17.4	0	0.0464361	0.471	3.62859	4.32311	-21.4485	13	15	9	CDS		0	0
hsa-miR-30c-5p	NM_001329851	MYT1L	2155	2170	0.923077	-17.4	0	0.0464361	0.471	3.63986	4.79439	-21.4485	13	15	9	CDS		0	0
hsa-miR-30c-5p	NM_001329846	MYT1L	2060	2075	0.923077	-17.4	0	0.0464361	0.471	3.80899	4.3513	-21.4485	13	15	9	CDS		0	0
hsa-miR-30c-5p	NM_001329852	MYT1L	2044	2059	0.923077	-17.4	0	0.0464361	0.471	4.75605	3.75149	-21.4485	13	15	9	CDS		0	0
hsa-miR-30c-5p	NM_001329847	MYT1L	2021	2036	0.923077	-17.4	0	0.0464361	0.471	4.58693	3.89918	-21.4485	13	15	9	CDS		0	0
hsa-miR-30c-5p	NM_001329848	MYT1L	2243	2258	0.923077	-17.4	0	0.0464361	0.471	4.76733	4.43247	-21.4485	13	15	9	CDS		0	0
hsa-miR-30c-5p	NM_001329845	MYT1L	2060	2075	0.923077	-17.4	0	0.0464361	0.471	3.80899	4.3513	-21.4485	13	15	9	CDS		0	0
hsa-miR-30c-5p	NM_003108	SOX11	8422	8444	1	-20.8	1	0.000414771	0.588	1.99437	2.11162	-10.7891	18	22	9	3UTR		0	0
hsa-miR-30c-5p	NM_003108	SOX11	5654	5705	0.846154	-25.7	1	8.56753e-06	0.412	0.575346	0.947779	-14.4493	17	23	9	3UTR		0	0
hsa-miR-30c-5p	NM_080657	RSAD2	753	780	0.846154	-21.5	1	0.00403784	0.618	6.22743	3.89948	-9.69585	20	27	9	CDS		0	0
hsa-miR-30c-5p	NM_001348741	KIDINS220	5013	5031	0.923077	-20	0	0.000859446	0.456	0.273919	3.71558	-18.448	13	18	7	3UTR		0	0
hsa-miR-30c-5p	NM_003887	ASAP2	2038	2060	0.846154	-20.1	1	0.000326606	0.515	7.78611	4.19272	-10.729	19	22	9	CDS		0	0
hsa-miR-30c-5p	NM_001135191	ASAP2	2038	2060	0.846154	-20.1	1	0.000326606	0.515	4.75522	4.00232	-10.729	19	22	9	CDS		0	0
hsa-miR-30c-5p	NM_003183	ADAM17	4191	4214	0.923077	-20.8	1	0.0101914	0.603	0.417872	0.833791	-13.6656	18	23	6	3UTR		0	0
hsa-miR-30c-5p	NM_003183	ADAM17	3485	3506	1	-19.3	0	1.35562e-05	0.5	3.70372	3.1374	-20.2025	15	21	10	3UTR		0	0
hsa-miR-30c-5p	NM_198182	GRHL1	1328	1344	0.846154	-17.7	1	8.8837e-08	0.559	5.85548	5.16701	-13.1493	14	16	7	CDS		1	1
hsa-miR-30c-5p	NM_002539	ODC1	1871	1903	0.871795	-23.3	0	0.00305217	0.382	5.7388	3.83381	-16.302	15	18	8	CDS		0	0
hsa-miR-30c-5p	NM_001287189	ODC1	1763	1795	0.871795	-23.3	0	0.00305217	0.382	5.69279	5.19267	-16.302	15	18	8	CDS		0	0
hsa-miR-30c-5p	NM_004850	ROCK2	6184	6200	0.923077	-16.8	1	0.000191352	0.426	4.14969	4.2924	-13.1493	15	16	15	3UTR	MIRT448511	1	0
hsa-miR-30c-5p	NM_198256	E2F6	2504	2521	0.846154	-18.7	0	3.49698e-05	0.647	2.03516	2.55803	-17.9671	14	17	6	3UTR		0	0
hsa-miR-30c-5p	NM_021643	TRIB2	1873	1908	0.846154	-19	1	0.0118982	0.412	5.72552	5.28705	-6.67474	19	35	8	CDS		0	0
hsa-miR-30c-5p	NM_021643	TRIB2	350	370	0.846154	-18.4	1	0.0309831	0.485	0.748705	0.257965	-8.71995	16	20	6	5UTR		0	0
hsa-miR-30c-5p	NM_005378	MYCN	1422	1454	0.846154	-21.5	0	1.42251e-06	0.412	2.94877	3.55822	-16.8557	15	18	13	CDS		0	0
hsa-miR-30c-5p	NM_001293231	MYCN	515	547	0.846154	-21.5	0	1.42251e-06	0.412	2.94877	3.55822	-16.8557	15	18	13	CDS		0	0
hsa-miR-30c-5p	NM_024624	SMC6	4199	4238	1	-24.4	0	0.0122411	0.412	3.05071	2.54137	-16.8557	15	18	9	3UTR		0	0
hsa-miR-30c-5p	NM_001142286	SMC6	4286	4325	1	-24.4	0	0.0122411	0.412	3.13053	3.66009	-16.8557	15	18	9	3UTR		0	0
hsa-miR-30c-5p	XM_017004915	SMC6	4248	4287	1	-24.4	0	0.0122411	0.412	0	0	-16.8557	15	18	9	3UTR		0	0
hsa-miR-30c-5p	NM_001282428	KCNS3	1261	1295	1	-18.5	0	0.16151	0.485	4.26357	5.1918	-18.3994	12	14	12	CDS		0	0
hsa-miR-30c-5p	NM_002252	KCNS3	1211	1245	1	-18.5	0	0.16151	0.485	3.307	4.96085	-18.3994	12	14	12	CDS		0	0
hsa-miR-30c-5p	NM_145260	OSR1	989	1016	0.923077	-18.3	0	0.000598879	0.471	4.84253	5.19622	-19.4239	13	17	11	CDS		0	0
hsa-miR-30c-5p	NM_002381	MATN3	1926	1958	0.846154	-17.2	1	0.0121147	0.691	3.67892	2.3106	-10.1404	18	32	9	3UTR		0	0
hsa-miR-30c-5p	NM_014713	LAPTM4A	1468	1484	0.846154	-16.7	0	0.0425084	0.529	0	0	-18.6156	14	16	13	3UTR		0	0
hsa-miR-30c-5p	NM_001282752	PUM2	3529	3551	0.923077	-20.8	1	0.0590968	0.588	6.32258	6.06448	-7.12766	18	22	7	3UTR		1	0
hsa-miR-30c-5p	NM_001282752	PUM2	104	117	0.846154	-16.8	0	0.941414	0.338	3.05996	3.80673	-16.302	12	13	12	5UTR		1	0
hsa-miR-30c-5p	NM_015317	PUM2	3638	3660	0.923077	-20.8	1	0.0590968	0.588	7.018	5.41488	-7.12766	18	22	7	3UTR		1	0
hsa-miR-30c-5p	NM_015317	PUM2	104	117	0.846154	-16.8	0	0.941414	0.338	3.05996	3.53813	-16.302	12	13	12	5UTR		1	0
hsa-miR-30c-5p	NM_001352919	PUM2	3392	3431	0.923077	-20.5	1	0.0590968	0.588	5.68696	5.63658	-7.12766	18	23	7	3UTR		1	0
hsa-miR-30c-5p	NM_001282791	PUM2	3263	3302	0.923077	-20.5	1	0.0590968	0.588	4.47912	5.78419	-7.12766	18	23	7	3UTR		1	0
hsa-miR-30c-5p	NM_022460	HS1BP3	1455	1505	0.923077	-22.3	1	1.01917e-05	0.382	-0.26129	1.73836	-5.69428	18	23	11	3UTR		0	0
hsa-miR-30c-5p	NM_001282722	LDAH	3501	3545	0.923077	-22.5	1	6.42675e-06	0.529	3.73996	2.05098	-5.08246	20	32	13	3UTR		0	0
hsa-miR-30c-5p	NM_001282721	LDAH	3645	3689	0.923077	-22.5	1	6.42675e-06	0.529	1.03388	1.03115	-5.08246	20	32	13	3UTR		0	0
hsa-miR-30c-5p	NM_001282720	LDAH	3657	3701	0.923077	-22.5	1	6.42675e-06	0.529	2.10836	1.1641	-5.08246	20	32	13	3UTR		0	0
hsa-miR-30c-5p	NM_001282723	LDAH	3566	3610	0.923077	-22.5	1	6.42675e-06	0.529	1.98529	1.70002	-5.08246	20	32	13	3UTR		0	0
hsa-miR-30c-5p	NM_021925	LDAH	3801	3845	0.923077	-22.5	1	6.42675e-06	0.529	2.10836	1.1641	-5.08246	20	32	13	3UTR		0	0
hsa-miR-30c-5p	NM_001282719	LDAH	3675	3719	0.923077	-22.5	1	6.42675e-06	0.529	1.98529	1.70002	-5.08246	20	32	13	3UTR		0	0
hsa-miR-30c-5p	NM_001306137	TDRD15	1599	1618	0.846154	-16.2	0	0.00606239	0.662	0.404679	0.122792	-20.2807	14	19	9	CDS		0	0
hsa-miR-30c-5p	NM_001142319	WDCP	3513	3535	0.923077	-16.8	1	0.000176798	0.471	1.66788	3.86181	-16.0387	17	22	9	3UTR		0	0
hsa-miR-30c-5p	NM_025203	WDCP	3631	3653	0.923077	-16.8	1	0.000176798	0.471	2.64063	3.67585	-16.0387	17	22	9	3UTR		0	0
hsa-miR-30c-5p	NM_001291328	FAM228B	4	38	0.846154	-21.7	1	0.000107409	0.254	-0.245725	-0.714119	-13.5808	17	21	15	5UTR		0	0
hsa-miR-30c-5p	NM_175629	DNMT3A	4159	4174	0.871795	-20.9	0	0.00578481	0.471	1.11402	0.422133	-21.7462	14	15	14	3UTR		1	1
hsa-miR-30c-5p	NM_022552	DNMT3A	4088	4103	0.923077	-20.9	0	0.00578481	0.471	1.89072	1.58383	-21.7462	14	15	14	3UTR		1	1
hsa-miR-30c-5p	NM_153759	DNMT3A	3372	3387	0.846154	-20.9	0	0.00578481	0.471	3.06466	2.60205	-21.7462	14	15	14	3UTR		1	1
hsa-miR-30c-5p	NM_002254	KIF3C	4423	4446	0.846154	-22.5	1	0.00723721	0.471	2.85652	5.38399	-13.4023	17	23	12	3UTR		1	0
hsa-miR-30c-5p	NM_001168241	GAREM2	3222	3244	0.846154	-22	1	1.91326e-05	0.471	0.132278	0.0457554	-14.9547	17	22	13	3UTR		0	0
hsa-miR-30c-5p	NM_001191033	GAREM2	4218	4240	0.846154	-22	1	1.91326e-05	0.471	0.406797	-0.00142768	-14.9547	17	22	13	3UTR		0	0
hsa-miR-30c-5p	NM_001191033	GAREM2	1612	1635	0.846154	-21	1	0.0666102	0.441	-0.459749	0.0316962	-10.5488	18	23	7	5UTR		0	0
hsa-miR-30c-5p	NM_001281513	HADHB	1966	2002	0.846154	-19.2	1	0.00746266	0.574	1.33463	0.683978	-12.9166	15	20	7	3UTR		0	0
hsa-miR-30c-5p	NM_000183	HADHB	1883	1919	0.846154	-19.2	1	0.00746266	0.574	1.33463	0.683978	-12.9166	15	20	7	3UTR		0	0
hsa-miR-30c-5p	NM_001281512	HADHB	1838	1874	0.846154	-19.2	1	0.00746266	0.574	0.682282	0.402885	-12.9166	15	20	7	3UTR		0	0
hsa-miR-30c-5p	NM_033505	SELENOI	4291	4317	1	-23	1	0.00146847	0.706	0.329857	0.174202	-6.9696	20	26	12	3UTR		0	0
hsa-miR-30c-5p	NM_145038	DRC1	947	966	1	-18.8	1	0.000401257	0.529	3.30175	3.29222	-13.9701	17	19	10	CDS		0	0
hsa-miR-30c-5p	NM_145038	DRC1	267	290	0.923077	-18	0	0.0416684	0.574	3.62186	2.49848	-15.8224	15	23	7	CDS		0	0
hsa-miR-30c-5p	NM_145038	DRC1	1687	1703	0.846154	-16.2	0	0.00620767	0.574	2.3151	1.89276	-16.8557	14	16	10	CDS		0	0
hsa-miR-30c-5p	NM_194248	OTOF	1801	1816	0.846154	-17.2	1	4.03518e-05	0.294	3.07002	4.90044	-16.547	14	15	14	CDS		0	0
hsa-miR-30c-5p	NM_002246	KCNK3	2513	2536	0.846154	-22.4	1	0.00669325	0.368	0.220702	0.151253	-6.24613	19	23	9	3UTR		0	0
hsa-miR-30c-5p	XM_005264293	KCNK3	2141	2164	0.923077	-22.4	1	0.00669325	0.368	0	0	-6.24613	19	23	9	3UTR		0	0
hsa-miR-30c-5p	NM_001083590	TMEM214	138	154	0.846154	-14.8	0	0.119261	0.25	1.61891	1.56448	-20.1593	13	16	10	CDS		0	0
hsa-miR-30c-5p	XM_017004060	KHK	197	220	0.846154	-21.3	1	0.000187853	0.397	0	0	-10.5201	17	23	7	5UTR		0	0
hsa-miR-30c-5p	NM_021095	SLC5A6	481	515	0.853846	-20	1	2.29242e-05	0.426	0.0566021	-0.115917	-13.4023	15	19	12	5UTR		0	0
hsa-miR-30c-5p	XM_006712128	SLC5A6	266	313	0.853846	-20	1	2.29242e-05	0.426	0	0	-13.4023	15	19	12	5UTR		0	0
hsa-miR-30c-5p	NM_003459	SLC30A3	1538	1554	0.807692	-18.3	0	0.014154	0.426	-0.234418	0.506379	-20.2025	14	16	12	3UTR		0	0
hsa-miR-30c-5p	NM_018158	SLC4A1AP	338	383	0.846154	-22.9	1	0.000356893	0.412	0.303264	-0.0520898	-14.1377	19	26	6	CDS		0	0
hsa-miR-30c-5p	XM_006711977	FOSL2	4265	4293	0.923077	-19.8	1	0.00693677	0.485	0	0	-5.38561	20	28	10	3UTR		1	0
hsa-miR-30c-5p	NM_206876	PPP1CB	1001	1017	0.846154	-18.3	0	0.0124188	0.632	8.59445	6.33581	-18.9134	14	16	11	CDS		0	0
hsa-miR-30c-5p	NM_002709	PPP1CB	1206	1222	0.846154	-18.3	0	0.0124188	0.632	6.89039	5.85688	-18.9134	14	16	11	CDS		0	0
hsa-miR-30c-5p	NM_015131	WDR43	828	852	0.846154	-17.2	1	0.00174635	0.647	3.61959	4.39604	-5.22671	18	24	6	CDS		0	0
hsa-miR-30c-5p	NM_001029883	C2orf71	5195	5210	0.923077	-18.8	0	0.000204229	0.544	3.89458	1.63717	-20.7133	13	15	7	3UTR		0	0
hsa-miR-30c-5p	NM_001127401	YPEL5	501	517	1	-17.7	0	0.0158789	0.574	5.64092	5.77144	-17.1102	13	16	10	5UTR		1	1
hsa-miR-30c-5p	NM_030915	LBH	850	903	0.923077	-20.1	1	0.00140348	0.471	1.44837	0.561956	-14.5503	17	24	12	3UTR		0	0
hsa-miR-30c-5p	NM_182551	LCLAT1	1693	1713	0.923077	-19.3	0	0.00278244	0.603	0.670291	1.10742	-16.8557	15	20	7	3UTR	MIRT088445	1	1
hsa-miR-30c-5p	NM_001002257	LCLAT1	1501	1521	0.923077	-19.3	0	0.00278244	0.603	0.670291	1.10742	-16.8557	15	20	7	3UTR	MIRT088445	1	1
hsa-miR-30c-5p	NM_024572	GALNT14	1714	1740	0.923077	-21.6	1	0.0450522	0.485	3.95413	3.29831	-9.95757	20	26	11	CDS		0	0
hsa-miR-30c-5p	NM_001253826	GALNT14	1729	1755	0.923077	-21.6	1	0.0450522	0.485	5.50928	2.66655	-9.95757	20	26	11	CDS		0	0
hsa-miR-30c-5p	NM_001253827	GALNT14	1494	1520	0.807692	-21.6	1	0.0450522	0.485	5.4316	4.29739	-9.95757	20	26	11	CDS		0	0
hsa-miR-30c-5p	NM_032574	DPY30	48	73	0.846154	-18.4	1	6.88427e-05	0.338	1.81958	1.83158	-19.5072	16	25	8	5UTR		0	0
hsa-miR-30c-5p	NM_001350853	FTCDNL1	1156	1177	1	-20	1	0.000764695	0.397	0.468843	0.00985265	-13.6656	16	21	11	3UTR		0	0
hsa-miR-30c-5p	NM_005128	DOPEY2	2259	2276	1	-19.5	1	0.00843108	0.412	2.0177	1.05197	-11.1389	14	17	9	CDS		0	0
hsa-miR-30c-5p	NM_000411	HLCS	2154	2187	1	-23.8	1	1.30174e-06	0.441	-0.381716	0.199976	-13.8986	16	21	10	CDS		0	0
hsa-miR-30c-5p	NM_001242785	HLCS	2128	2161	0.923077	-23.8	1	1.30174e-06	0.441	0.0592279	-0.0136063	-13.8986	16	21	10	CDS		0	0
hsa-miR-30c-5p	NM_001242784	HLCS	2973	3006	1	-23.8	1	1.30174e-06	0.441	0.0089109	-0.556693	-13.8986	16	21	10	CDS		0	0
hsa-miR-30c-5p	NM_177952	PPM1A	2669	2688	0.846154	-17.3	1	0.0662399	0.559	1.02507	1.77048	-11.2074	17	19	14	3UTR		0	0
hsa-miR-30c-5p	NM_177952	PPM1A	3156	3169	0.846154	-16.3	0	0.0156241	0.662	2.13275	2.6775	-20.4803	11	13	6	3UTR		0	0
hsa-miR-30c-5p	NM_021003	PPM1A	2804	2823	0.846154	-17.3	1	0.0662399	0.559	1.30788	1.41293	-11.2074	17	19	14	3UTR		0	0
hsa-miR-30c-5p	NM_174978	C14orf39	65	81	0.923077	-19.6	1	0.000361044	0.397	0.42336	0.615729	-12.9166	14	16	11	5UTR		0	1
hsa-miR-30c-5p	NM_020810	TRMT5	3111	3146	0.923077	-21.7	1	0.00179384	0.5	0.0196772	0.156947	-9.69585	19	27	12	3UTR		1	1
hsa-miR-30c-5p	XM_017021458	PRKCH	2301	2324	0.923077	-20.3	1	0.000311603	0.515	0	0	-8.56189	18	23	9	3UTR		0	0
hsa-miR-30c-5p	NM_006255	PRKCH	2957	2990	0.846154	-20.4	1	0.000311603	0.515	0.17032	0.299604	-8.56189	18	24	9	3UTR		0	0
hsa-miR-30c-5p	NM_172375	KCNH5	3359	3396	1	-19.4	0	0.015789	0.618	0.106419	0.174495	-17.1102	12	14	12	3UTR		0	0
hsa-miR-30c-5p	NM_139318	KCNH5	3556	3593	0.923077	-19.4	0	0.015789	0.618	-0.0448602	0.124573	-17.1102	12	14	12	3UTR		0	0
hsa-miR-30c-5p	NM_001282180	PPP2R5E	5338	5375	0.923077	-18.4	0	0.158253	0.603	6.82393	6.49106	-20.2025	13	15	13	3UTR		1	0
hsa-miR-30c-5p	NM_006246	PPP2R5E	5353	5390	0.923077	-18.4	0	0.158253	0.603	6.82393	6.49106	-20.2025	13	15	13	3UTR		1	0
hsa-miR-30c-5p	NM_182914	SYNE2	10595	10624	0.923077	-20	1	0.0518623	0.544	1.114	1.94037	-9.34574	21	29	8	CDS		0	0
hsa-miR-30c-5p	NM_182914	SYNE2	18692	18739	0.846154	-18.6	1	0.000502545	0.471	4.04793	4.77114	-6.81899	20	47	8	CDS		0	0
hsa-miR-30c-5p	NM_015180	SYNE2	10595	10624	0.846154	-20	1	0.0518623	0.544	3.237	2.46442	-9.34574	21	29	8	CDS		0	0
hsa-miR-30c-5p	NM_015180	SYNE2	18692	18739	0.846154	-18.6	1	0.000502545	0.471	5.81726	4.5888	-6.81899	20	47	8	CDS		0	0
hsa-miR-30c-5p	NM_001291723	ESR2	1406	1419	0.846154	-16.4	0	0.000621359	0.412	5.59992	5.47717	-20.4803	11	13	6	CDS		0	0
hsa-miR-30c-5p	NM_001040275	ESR2	1454	1477	0.846154	-18.3	0	0.0126775	0.441	6.31056	5.77485	-18.9134	13	17	5	CDS		0	0
hsa-miR-30c-5p	NM_001271876	ESR2	1076	1099	0.846154	-18.3	0	0.0126775	0.441	5.62436	5.68287	-18.9134	13	17	5	CDS		0	0
hsa-miR-30c-5p	NM_001271876	ESR2	753	766	0.846154	-16.4	0	0.000621359	0.412	4.83811	3.92767	-20.4803	11	13	6	CDS		0	0
hsa-miR-30c-5p	XM_017021083	ESR2	3725	3743	0.897436	-19.4	0	0.0283966	0.5	0	0	-16.7147	15	18	7	3UTR		0	0
hsa-miR-30c-5p	NM_001437	ESR2	1131	1144	0.846154	-16.4	0	0.000621359	0.412	5.95735	5.37179	-20.4803	11	13	6	CDS		0	0
hsa-miR-30c-5p	NM_005956	MTHFD1	3258	3275	0.846154	-18.5	0	0.00464253	0.471	0	0	-16.8361	15	17	13	3UTR		0	0
hsa-miR-30c-5p	NM_004857	AKAP5	4989	5006	0.846154	-18.9	0	0.000356785	0.574	-0.00143599	0.43574	-18.737	15	17	14	3UTR		0	0
hsa-miR-30c-5p	NM_014950	ZBTB1	1348	1372	1	-19.8	1	0.142773	0.603	2.56978	2.0434	-10.1194	17	24	8	CDS		0	0
hsa-miR-30c-5p	XM_017021095	ZBTB1	1276	1300	1	-19.8	1	0.142773	0.603	0	0	-10.1194	17	24	8	CDS		0	0
hsa-miR-30c-5p	NM_145165	CHURC1	220	252	0.846154	-15.8	1	0.0027486	0.588	3.34166	4.3559	-5.33701	20	32	10	CDS		0	0
hsa-miR-30c-5p	NM_145165	CHURC1	3426	3450	0.846154	-16.9	0	0.135342	0.456	0.113223	0.04559	-17.5911	14	18	7	3UTR		0	0
hsa-miR-30c-5p	NM_001204063	CHURC1	220	252	0.846154	-15.8	1	0.00273545	0.588	3.34166	4.3559	-5.33701	20	32	10	CDS		0	0
hsa-miR-30c-5p	NM_001204063	CHURC1	3423	3447	0.846154	-16.9	0	0.135342	0.456	0.113223	0.04559	-17.5911	14	18	7	3UTR		0	0
hsa-miR-30c-5p	NM_001204064	CHURC1	220	252	0.846154	-15.8	1	0.0027477	0.588	3.34166	4.3559	-5.33701	20	32	10	CDS		0	0
hsa-miR-30c-5p	NM_001204064	CHURC1	3352	3376	0.846154	-16.9	0	0.135342	0.456	0.113223	0.04559	-17.5911	14	18	7	3UTR		0	0
hsa-miR-30c-5p	NM_001308154	RAB15	656	677	0.846154	-16.2	0	0.00549167	0.397	0.464906	0.0371675	-18.8715	15	21	12	CDS		1	1
hsa-miR-30c-5p	NM_198686	RAB15	787	808	0.923077	-16.2	0	0.00549167	0.397	0.00674803	0.0641612	-18.8715	15	21	12	3UTR		1	1
hsa-miR-30c-5p	XM_024449577	RAB15	619	640	0.923077	-16.2	0	0.00549167	0.397	0	0	-18.8715	15	21	12	3UTR		1	1
hsa-miR-30c-5p	NM_145112	MAX	1403	1442	0.884615	-17.9	1	0.00606342	0.441	5.2261	5.40441	-9.62901	16	23	9	3UTR		0	0
hsa-miR-30c-5p	NM_002382	MAX	1430	1469	0.884615	-17.9	1	0.00606342	0.441	6.06362	5.19327	-9.62901	16	23	9	3UTR		0	0
hsa-miR-30c-5p	NM_001320415	MAX	1543	1560	0.846154	-19.1	0	0.00438518	0.456	3.01469	4.45488	-18.9134	13	17	8	3UTR		0	0
hsa-miR-30c-5p	NM_145113	MAX	1559	1576	0.846154	-19.1	0	0.00438518	0.456	3.01469	4.03332	-18.9134	13	17	8	3UTR		0	0
hsa-miR-30c-5p	XM_024449605	CCDC196	2106	2136	0.826923	-18.8	1	0.00130702	0.588	0	0	-12.4308	18	30	9	CDS		0	0
hsa-miR-30c-5p	NM_001351576	CCDC196	592	622	0.923077	-18.8	1	0.00130702	0.588	0.893748	0.994246	-12.4308	18	30	9	CDS		0	0
hsa-miR-30c-5p	NM_173526	FAM71D	1229	1241	1	-15.3	1	0.00138214	0.676	1.82779	0.591154	-10.3988	11	12	11	CDS		0	0
hsa-miR-30c-5p	NM_022474	MPP5	4486	4526	1	-22.2	1	0.00826481	0.515	0.123311	-0.0970438	-13.6656	16	20	12	3UTR		0	0
hsa-miR-30c-5p	NM_022474	MPP5	4166	4186	0.846154	-18.4	1	0.00644934	0.632	-0.325722	0.425852	-21.0797	15	20	7	3UTR		0	0
hsa-miR-30c-5p	NM_001256550	MPP5	4254	4294	1	-22.2	1	0.00826481	0.515	0.123311	-0.0970438	-13.6656	16	20	12	3UTR		0	0
hsa-miR-30c-5p	NM_001256550	MPP5	3934	3954	0.846154	-18.4	1	0.00644934	0.632	-0.325722	0.425852	-21.0797	15	20	7	3UTR		0	0
hsa-miR-30c-5p	NM_001252650	RDH11	178	193	0.923077	-17.2	1	5.42937e-05	0.529	0.790834	0.598477	-9.02511	13	15	9	CDS		0	0
hsa-miR-30c-5p	NM_016026	RDH11	178	193	0.923077	-17.2	1	5.42937e-05	0.529	0.790834	0.598477	-9.02511	13	15	9	CDS		0	0
hsa-miR-30c-5p	NM_133510	RAD51B	1356	1389	0.846154	-21.6	1	0.00135475	0.559	1.1301	1.88101	-11.0886	21	33	8	3UTR		0	0
hsa-miR-30c-5p	NM_001284206	DCAF5	4657	4682	0.923077	-20.5	1	0.10321	0.529	4.02586	5.21913	-6.77039	20	25	9	3UTR		1	0
hsa-miR-30c-5p	NM_003861	DCAF5	4660	4685	0.923077	-20.5	1	0.10321	0.529	5.23609	4.74451	-6.77039	20	25	9	3UTR		1	0
hsa-miR-30c-5p	NM_001284207	DCAF5	4268	4289	1	-21.5	0	0.000419241	0.412	1.41021	2.098	-17.8802	16	21	8	3UTR		1	0
hsa-miR-30c-5p	NM_001284207	DCAF5	4413	4438	1	-20.5	1	0.10321	0.529	3.08699	3.63855	-6.77039	20	25	9	3UTR		1	0
hsa-miR-30c-5p	XM_017021735	DCAF5	4247	4268	0.846154	-21.5	0	0.000419241	0.412	0	0	-17.8802	16	21	8	3UTR		1	0
hsa-miR-30c-5p	XM_017021735	DCAF5	4392	4417	0.923077	-20.5	1	0.10321	0.529	0	0	-6.77039	20	25	9	3UTR		1	0
hsa-miR-30c-5p	NM_004450	ERH	400	418	0.846154	-18.6	0	0.00169472	0.456	3.41851	3.80477	-16.302	15	18	7	3UTR		0	0
hsa-miR-30c-5p	NM_018375	SLC39A9	2836	2863	0.846154	-18.7	0	0.0156394	0.588	1.75778	0.532208	-15.5666	15	27	10	3UTR		0	0
hsa-miR-30c-5p	NM_018375	SLC39A9	2312	2328	0.846154	-18	0	0.000112127	0.5	-0.0393133	0.282891	-20.1593	13	16	11	3UTR		0	0
hsa-miR-30c-5p	NM_001252150	SLC39A9	728	761	0.846154	-18.1	1	0.000990407	0.5	4.96267	5.15674	-7.9381	17	24	13	CDS		0	0
hsa-miR-30c-5p	NM_001252148	SLC39A9	2767	2794	0.846154	-18.7	0	0.0156394	0.588	1.75778	0.532208	-15.5666	15	27	10	3UTR		0	0
hsa-miR-30c-5p	NM_001252148	SLC39A9	2243	2259	0.846154	-18	0	0.000112127	0.5	-0.0393133	0.282891	-20.1593	13	16	11	3UTR		0	0
hsa-miR-30c-5p	NM_001330185	SLC39A9	2638	2665	0.846154	-18.7	0	0.0156394	0.588	1.75778	0.532208	-15.5666	15	27	10	3UTR		0	0
hsa-miR-30c-5p	NM_001330185	SLC39A9	2114	2130	0.846154	-18	0	0.000112127	0.5	-0.0393133	0.282891	-20.1593	13	16	11	3UTR		0	0
hsa-miR-30c-5p	NM_001271507	CCDC177	3412	3459	0.923077	-20.7	0	0.00270499	0.5	3.15297	2.46716	-17.1102	15	18	12	3UTR		0	0
hsa-miR-30c-5p	NM_001034852	SMOC1	615	657	0.846154	-19.2	1	6.51229e-05	0.456	5.40942	5.32708	-3.79332	22	42	7	CDS		0	0
hsa-miR-30c-5p	NM_022137	SMOC1	615	657	0.846154	-19.2	1	6.51229e-05	0.456	5.40942	5.32708	-3.79332	22	42	7	CDS		0	0
hsa-miR-30c-5p	NM_003814	ADAM20	439	462	0.923077	-18	1	0.00721102	0.485	0.637835	0.910387	-7.37138	17	23	10	CDS		0	0
hsa-miR-30c-5p	NM_001284211	MED6	558	595	0.948718	-18.8	1	0.00293708	0.618	0.564141	0.113416	-7.14013	18	25	9	CDS		0	0
hsa-miR-30c-5p	NM_005466	MED6	558	595	0.948718	-18.8	1	0.00293708	0.618	0.564141	0.113416	-7.14013	18	25	9	CDS		0	0
hsa-miR-30c-5p	NM_001284209	MED6	592	616	0.923077	-19	1	0.00293708	0.618	0.214481	0.198477	-7.14013	18	24	9	CDS		0	0
hsa-miR-30c-5p	NM_015351	TTC9	2055	2075	0.846154	-17.4	0	0.0126348	0.5	1.81779	1.05759	-15.7996	16	20	7	3UTR		0	0
hsa-miR-30c-5p	NM_001284230	MAP3K9	3984	4002	0.923077	-17.8	1	0.00115525	0.515	0.0876686	0.123527	-12.428	13	18	8	3UTR		0	0
hsa-miR-30c-5p	NM_033141	MAP3K9	6960	6974	0.846154	-20.4	0	0.000531943	0.529	0.76575	0.289713	-21.7228	13	14	13	3UTR		0	0
hsa-miR-30c-5p	NM_033141	MAP3K9	4026	4044	0.923077	-17.8	1	0.00115525	0.515	0.508614	0.0260864	-12.428	13	18	8	3UTR		0	0
hsa-miR-30c-5p	NM_001284232	MAP3K9	3511	3529	0.923077	-17.8	1	0.00115525	0.515	0.10326	-0.311449	-12.428	13	18	8	3UTR		0	0
hsa-miR-30c-5p	NM_014982	PCNX1	7460	7485	0.923077	-18.4	1	0.0011438	0.632	1.34324	0.832937	-5.03583	20	25	10	CDS		0	0
hsa-miR-30c-5p	NM_001308160	PCNX1	7127	7152	0.923077	-18.4	1	0.0011438	0.632	1.34324	0.832937	-5.03583	20	25	10	CDS		0	0
hsa-miR-30c-5p	NM_001204416	RGS6	132	149	0.923077	-21.9	1	8.45694e-06	0.485	2.03038	3.23873	-9.95757	14	17	10	5UTR		0	1
hsa-miR-30c-5p	NM_004296	RGS6	132	149	0.923077	-21.9	1	8.45694e-06	0.485	2.03038	3.23873	-9.95757	14	17	10	5UTR		0	1
hsa-miR-30c-5p	NM_001204419	RGS6	132	149	0.923077	-21.9	1	8.45694e-06	0.485	2.03038	3.23873	-9.95757	14	17	10	5UTR		0	1
hsa-miR-30c-5p	NM_000021	PSEN1	3810	3858	0.846154	-20.8	1	2.14753e-06	0.618	-0.0704179	0.0832057	-13.6656	15	19	9	3UTR		0	0
hsa-miR-30c-5p	NM_007318	PSEN1	3798	3846	0.846154	-20.8	1	2.14753e-06	0.618	-0.0704179	0.0832057	-13.6656	15	19	9	3UTR		0	0
hsa-miR-30c-5p	NM_001005745	NUMB	339	366	1	-19.2	1	0.0516488	0.559	2.50113	1.43728	-6.05095	16	21	11	CDS		0	0
hsa-miR-30c-5p	NM_003744	NUMB	339	366	1	-19.2	1	0.0516488	0.559	2.50113	1.43728	-6.05095	16	21	11	CDS		0	0
hsa-miR-30c-5p	NM_001005744	NUMB	339	366	1	-19.2	1	0.0516488	0.559	2.50113	1.43728	-6.05095	16	21	11	CDS		0	0
hsa-miR-30c-5p	NM_001005743	NUMB	339	366	1	-19.2	1	0.0516488	0.559	2.50113	1.43728	-6.05095	16	21	11	CDS		0	0
hsa-miR-30c-5p	NM_001320114	NUMB	359	386	1	-19.2	1	0.0527697	0.559	2.86084	1.40256	-6.05095	16	21	11	CDS		0	0
hsa-miR-30c-5p	NM_006821	ACOT2	902	920	0.923077	-16.8	1	0.00192931	0.515	2.69958	2.12414	-8.45148	17	18	17	CDS		0	0
hsa-miR-30c-5p	NM_006029	PNMA1	2419	2443	0.846154	-18.1	1	0.000235828	0.647	-0.223937	-0.22572	-9.77961	17	24	9	3UTR	MIRT726916	0	0
hsa-miR-30c-5p	NM_001043318	ELMSAN1	5689	5711	0.846154	-20.2	1	0.00318029	0.588	1.40926	2.89819	-10.1173	17	22	9	3UTR		1	0
hsa-miR-30c-5p	XM_005268205	ELMSAN1	5328	5350	1	-20.2	1	0.00318029	0.588	0	0	-10.1173	17	22	9	3UTR		1	0
hsa-miR-30c-5p	NM_194278	ELMSAN1	6068	6090	0.923077	-20.2	1	0.00318029	0.588	1.82658	1.1674	-10.1173	17	22	9	3UTR		1	0
hsa-miR-30c-5p	NM_194278	ELMSAN1	4464	4486	0.923077	-19.4	1	3.14863e-05	0.485	1.75212	1.76281	-9.4413	17	22	11	3UTR		1	0
hsa-miR-30c-5p	NM_152444	PTGR2	916	935	0.846154	-21.6	1	0.0043642	0.559	4.06961	4.64727	-9.2861	18	19	18	CDS		0	0
hsa-miR-30c-5p	NM_152445	FAM161B	3213	3261	0.846154	-18.2	1	0.00592072	0.515	2.6428	2.8928	-6.19951	20	48	9	3UTR		0	0
hsa-miR-30c-5p	NM_000428	LTBP2	4405	4430	1	-24.5	1	0.00688171	0.426	0.761197	2.66263	-11.3217	20	25	7	CDS		0	0
hsa-miR-30c-5p	NM_000428	LTBP2	2113	2131	0.846154	-19.6	0	0.000239878	0.382	0.018847	0.610339	-19.4239	15	18	9	CDS		0	0
hsa-miR-30c-5p	XM_011536967	YLPM1	3762	3784	1	-19.2	1	0.0036349	0.603	0	0	-11.0738	17	22	9	CDS		0	0
hsa-miR-30c-5p	NM_019589	YLPM1	5830	5852	0.846154	-19.2	1	0.0036349	0.603	5.683	5.7019	-11.0738	17	22	9	CDS		0	0
hsa-miR-30c-5p	XM_011536966	YLPM1	4989	5011	1	-19.2	1	0.0036349	0.603	0	0	-11.0738	17	22	9	CDS		0	0
hsa-miR-30c-5p	NM_001933	DLST	2692	2709	0.923077	-19	0	0.0171695	0.382	0.520824	1.02374	-19.1693	14	17	9	3UTR		0	0
hsa-miR-30c-5p	NM_001933	DLST	2486	2521	0.846154	-18.1	0	0.0206329	0.485	-0.0433616	0.0855632	-18.9134	15	35	10	3UTR		0	0
hsa-miR-30c-5p	NM_001040108	MLH3	399	414	0.846154	-15.7	1	0.0309438	0.574	0.775979	0.145681	-17.7795	13	15	8	CDS		0	0
hsa-miR-30c-5p	NM_001302617	ACYP1	325	349	0.820513	-17	1	0.00353853	0.574	2.39661	3.94472	-7.80367	18	24	9	CDS		0	0
hsa-miR-30c-5p	NM_001302616	ACYP1	129	153	0.820513	-17	1	0.00396137	0.574	0.883878	0.775734	-7.80367	18	24	9	CDS		0	0
hsa-miR-30c-5p	NM_024643	ZC2HC1C	2191	2211	0.923077	-21.1	1	0.00181277	0.544	0.258249	0.312837	-14.5224	16	20	8	3UTR		0	0
hsa-miR-30c-5p	NM_001330191	ZC2HC1C	2018	2038	0.923077	-21.1	1	0.00181277	0.544	0.258249	0.312837	-14.5224	16	20	8	3UTR		0	0
hsa-miR-30c-5p	NM_001042430	ZC2HC1C	1676	1696	0.923077	-21.1	1	0.00181277	0.544	0.258249	0.312837	-14.5224	16	20	8	3UTR		0	0
hsa-miR-30c-5p	NM_033116	NEK9	5006	5024	0.923077	-24.2	0	0.095049	0.368	1.12558	1.92531	-16.5351	15	18	8	3UTR		0	0
hsa-miR-30c-5p	NM_033116	NEK9	4931	4955	0.923077	-18.9	1	0.00211511	0.471	1.60208	1.78872	-10.0636	17	24	7	3UTR		0	0
hsa-miR-30c-5p	NM_006827	TMED10	2627	2662	0.923077	-15.6	1	0.0159737	0.721	0.390788	0.0939658	-7.28438	19	35	8	3UTR		0	0
hsa-miR-30c-5p	NM_001195283	FLVCR2	2602	2647	0.846154	-22.1	1	0.0194957	0.706	0.616497	0.438332	-6.6181	20	45	10	3UTR		0	1
hsa-miR-30c-5p	NM_015072	TTLL5	2024	2039	0.846154	-16	0	0.17225	0.632	2.7308	2.06433	-20.713	11	15	7	CDS		0	0
hsa-miR-30c-5p	NM_001322027	GPATCH2L	2723	2766	0.923077	-19.5	1	0.000253341	0.618	0.392339	0.274477	-6.25121	20	25	11	3UTR		0	0
hsa-miR-30c-5p	NM_017972	GPATCH2L	5565	5604	0.846154	-18.8	0	0.0001345	0.441	-0.0659708	-0.100797	-18.9134	16	39	8	3UTR		0	0
hsa-miR-30c-5p	XM_011536553	ESRRB	1357	1377	0.846154	-21.2	0	0.000427108	0.397	0	0	-20.2025	15	20	6	CDS		0	0
hsa-miR-30c-5p	XM_024449508	ESRRB	1357	1377	0.846154	-21.2	0	0.000427108	0.397	0	0	-20.2025	15	20	6	CDS		0	0
hsa-miR-30c-5p	XM_024449509	ESRRB	1004	1024	0.846154	-21.2	0	0.000427108	0.397	0	0	-20.2025	15	20	6	CDS		0	0
hsa-miR-30c-5p	NM_014909	VASH1	3896	3922	0.923077	-22	1	0.000713751	0.412	0.227484	0.111168	-8.11767	20	26	7	3UTR	MIRT464292	1	0
hsa-miR-30c-5p	NM_024496	IRF2BPL	3891	3928	0.846154	-19.4	1	0.00454515	0.515	0.982965	0.958719	-3.93757	20	37	8	3UTR		0	0
hsa-miR-30c-5p	NM_174976	ZDHHC22	2212	2255	0.923077	-21.2	0	0.000186264	0.471	0.105603	-0.00150431	-15.5666	15	20	11	3UTR		0	0
hsa-miR-30c-5p	NM_021257	NGB	1097	1138	0.846154	-17.5	0	0.0145252	0.426	1.69869	3.35753	-16.302	15	20	12	3UTR		0	0
hsa-miR-30c-5p	NM_021257	NGB	1154	1173	0.923077	-16.9	1	0.00271875	0.456	4.78926	2.93237	-15.7268	15	19	12	3UTR		0	0
hsa-miR-30c-5p	NM_001193317	VIPAS39	2114	2156	0.846154	-21.3	1	3.33545e-05	0.515	2.71056	2.76561	-10.6702	17	23	7	3UTR		0	0
hsa-miR-30c-5p	NM_012111	AHSA1	10	25	0.846154	-16.8	0	0.114409	0.389	2.3022	1.6176	-18.448	11	15	6	5UTR		0	0
hsa-miR-30c-5p	NM_004863	SPTLC2	7886	7904	1	-21.4	1	0.0158393	0.676	1.60352	1.27887	-16.547	14	18	7	3UTR		1	0
hsa-miR-30c-5p	NM_020421	ADCK1	1200	1233	0.846154	-18.9	1	4.83598e-05	0.353	4.65715	3.76064	-6.67474	18	33	7	CDS		0	0
hsa-miR-30c-5p	NM_001142545	ADCK1	996	1029	0.846154	-18.9	1	4.83598e-05	0.353	4.65715	3.76064	-6.67474	18	33	7	CDS		0	0
hsa-miR-30c-5p	XM_017021804	NRXN3	3402	3432	0.846154	-20.8	1	2.29199e-06	0.485	0	0	-13.6706	18	30	9	CDS		1	1
hsa-miR-30c-5p	XM_017021796	NRXN3	3378	3408	0.846154	-20.8	1	2.29199e-06	0.485	0	0	-13.6706	18	30	9	CDS		1	1
hsa-miR-30c-5p	XM_005268037	TSHR	2960	2973	1	-19.2	1	0.0767568	0.647	0	0	-9.54656	12	13	12	3UTR		0	0
hsa-miR-30c-5p	NM_000369	TSHR	2740	2753	1	-19.2	1	0.0767568	0.647	0.898674	0.00728268	-9.54656	12	13	12	3UTR		0	0
hsa-miR-30c-5p	NM_201595	GTF2A1	1403	1423	0.846154	-18	0	0.0312371	0.603	1.13933	1.56747	-19.4239	15	20	8	3UTR		0	0
hsa-miR-30c-5p	NM_201595	GTF2A1	3035	3050	0.846154	-15.7	0	0.143585	0.662	0.473983	0.838941	-22.3053	11	15	7	3UTR		0	0
hsa-miR-30c-5p	NM_015859	GTF2A1	1783	1803	0.846154	-18	0	0.0312371	0.603	1.00321	1.15149	-19.4239	15	20	8	3UTR		0	0
hsa-miR-30c-5p	NM_015859	GTF2A1	3415	3430	0.820513	-15.7	0	0.143585	0.662	1.12764	0.499585	-22.3053	11	15	7	3UTR		0	0
hsa-miR-30c-5p	NM_001346144	FLRT2	1459	1474	0.807692	-21	0	0.00224005	0.515	4.82559	4.64077	-21.0593	14	15	14	CDS		0	0
hsa-miR-30c-5p	NM_013231	FLRT2	1437	1452	0.807692	-21	0	0.00224005	0.515	4.82559	4.64077	-21.0593	14	15	14	CDS		0	0
hsa-miR-30c-5p	NM_007039	PTPN21	843	859	0.923077	-18.1	1	0.00132181	0.603	-1.33601	-0.522405	-10.1906	13	16	9	CDS		1	0
hsa-miR-30c-5p	NM_207660	ZC3H14	1503	1529	0.923077	-15.1	0	0.00247111	0.588	5.26875	4.42224	-21.7228	13	26	7	CDS		0	0
hsa-miR-30c-5p	NM_001326311	ZC3H14	1388	1414	0.923077	-15.1	0	0.00247111	0.588	5.26875	4.42224	-21.7228	13	26	7	CDS		0	0
hsa-miR-30c-5p	NM_183387	EML5	4390	4417	0.846154	-18.9	1	0.00893786	0.691	4.97459	4.8409	-7.0584	19	27	7	CDS		0	0
hsa-miR-30c-5p	NM_183387	EML5	3362	3388	0.846154	-18.5	1	0.000310301	0.5	1.16467	2.75703	-6.84241	19	26	6	CDS		0	0
hsa-miR-30c-5p	NM_001284267	EFCAB11	1278	1295	0.923077	-18.9	0	0.000848743	0.471	0.152424	-0.130901	-18.3994	14	17	9	3UTR		0	0
hsa-miR-30c-5p	NM_145231	EFCAB11	1425	1442	0.923077	-18.9	0	0.000848743	0.471	0.105594	-0.226435	-18.3994	14	17	9	3UTR		0	0
hsa-miR-30c-5p	NM_001284269	EFCAB11	1436	1453	0.923077	-18.9	0	0.000848743	0.471	-0.372079	-0.185692	-18.3994	14	17	9	3UTR		0	0
hsa-miR-30c-5p	NM_017970	NRDE2	912	925	0.923077	-18.6	0	0.0270448	0.588	0.0288086	-0.113599	-17.1102	12	13	12	CDS		0	0
hsa-miR-30c-5p	NM_004755	RPS6KA5	335	351	1	-20.8	0	0.0140719	0.559	0.75296	0.468614	-20.3924	13	16	7	CDS		1	1
hsa-miR-30c-5p	NM_001322237	RPS6KA5	134	150	0.923077	-20.8	0	0.00119225	0.559	0.12028	0.577656	-20.3924	13	16	7	5UTR		1	1
hsa-miR-30c-5p	NM_182398	RPS6KA5	335	351	1	-20.8	0	0.0140719	0.559	-0.0644019	0.0221152	-20.3924	13	16	7	CDS		1	1
hsa-miR-30c-5p	NM_006329	FBLN5	837	862	0.846154	-16.1	1	0.000521735	0.485	4.94956	3.92135	-14.4354	13	17	10	CDS		0	0
hsa-miR-30c-5p	NM_001164779	ATXN3	6483	6502	0.923077	-19.4	1	0.00194429	0.691	3.63278	3.97817	-12.8934	16	19	12	3UTR		0	0
hsa-miR-30c-5p	NM_001164780	ATXN3	6550	6569	0.923077	-19.4	1	0.00194429	0.691	3.63278	3.82255	-12.8934	16	19	12	3UTR		0	0
hsa-miR-30c-5p	NM_001164781	ATXN3	6636	6655	0.923077	-19.4	1	0.00194429	0.691	3.63278	3.25842	-12.8934	16	19	12	3UTR		0	0
hsa-miR-30c-5p	NM_030660	ATXN3	6681	6700	0.923077	-19.4	1	0.00194429	0.691	3.63278	3.77407	-12.8934	16	19	12	3UTR		0	0
hsa-miR-30c-5p	NM_001127696	ATXN3	6801	6820	0.923077	-19.4	1	0.00194429	0.691	3.63278	3.85451	-12.8934	16	19	12	3UTR		0	0
hsa-miR-30c-5p	NM_001127697	ATXN3	6693	6712	0.923077	-19.4	1	0.00194429	0.691	3.63278	3.36767	-12.8934	16	19	12	3UTR		0	0
hsa-miR-30c-5p	NM_004993	ATXN3	6846	6865	0.923077	-19.4	1	0.00194429	0.691	3.63278	3.85451	-12.8934	16	19	12	3UTR		0	0
hsa-miR-30c-5p	NM_005606	LGMN	553	570	0.923077	-15.4	1	0.000496397	0.485	1.92287	2.79292	-9.70677	16	17	16	CDS		0	0
hsa-miR-30c-5p	NM_024104	SMIM7	949	1001	0.846154	-18.5	1	0.00591878	0.588	0.0720575	0.20816	-10.8814	19	28	8	3UTR		0	0
hsa-miR-30c-5p	NM_024578	OCEL1	577	605	0.923077	-19.6	1	0.000121168	0.368	0.851245	1.22194	-11.8241	17	23	12	CDS		0	0
hsa-miR-30c-5p	XM_006722899	OCEL1	535	563	1	-19.6	1	0.000121168	0.368	0	0	-11.8241	17	23	12	CDS		0	0
hsa-miR-30c-5p	XM_005260079	OCEL1	523	551	1	-19.6	1	0.000121168	0.368	0	0	-11.8241	17	23	12	CDS		0	0
hsa-miR-30c-5p	NM_001297703	USHBP1	640	661	0.846154	-16.1	1	0.0109737	0.426	0.219714	-0.0986152	-16.9294	15	21	11	CDS		0	0
hsa-miR-30c-5p	NM_031941	USHBP1	728	749	0.846154	-16.1	1	0.0109737	0.426	-0.0632447	-0.101845	-16.9294	15	21	11	CDS		0	0
hsa-miR-30c-5p	XM_011528351	USHBP1	746	767	0.923077	-16.1	1	0.0109737	0.426	0	0	-16.9294	15	21	11	CDS		0	0
hsa-miR-30c-5p	NM_001033549	BABAM1	348	364	0.846154	-20.4	0	0.000136257	0.309	4.74882	2.37753	-16.8557	15	16	15	CDS		0	0
hsa-miR-30c-5p	NM_001288757	BABAM1	348	364	0.846154	-20.4	0	0.000136257	0.309	4.74882	2.37753	-16.8557	15	16	15	CDS		0	0
hsa-miR-30c-5p	NM_001288756	BABAM1	299	315	0.846154	-20.4	0	0.000136257	0.309	4.74882	2.37753	-16.8557	15	16	15	CDS		0	0
hsa-miR-30c-5p	NM_152363	ANKLE1	2313	2336	0.923077	-19.7	1	0.0248698	0.485	-0.376748	-0.00827841	-9.85102	19	23	12	3UTR		0	0
hsa-miR-30c-5p	NM_001278444	ANKLE1	2096	2119	0.923077	-19.7	1	0.0248698	0.485	-0.376748	-0.00827841	-9.85102	19	23	12	3UTR		0	0
hsa-miR-30c-5p	NM_001278445	ANKLE1	2230	2253	0.923077	-19.7	1	0.0248698	0.485	-0.376748	-0.00827841	-9.85102	19	23	12	3UTR		0	0
hsa-miR-30c-5p	NM_001278443	ANKLE1	2202	2225	0.923077	-19.7	1	0.0248698	0.485	-0.376748	-0.00827841	-9.85102	19	23	12	3UTR		0	0
hsa-miR-30c-5p	NM_024050	DDA1	2366	2384	1	-21	0	0.00594331	0.441	-1.00526	-0.206187	-16.302	15	18	7	3UTR		0	0
hsa-miR-30c-5p	XM_024451701	DDA1	1716	1734	1	-21	0	0.00594331	0.441	0	0	-16.302	15	18	7	3UTR		0	0
hsa-miR-30c-5p	NM_001190844	TMEM221	1818	1846	0.846154	-21.7	1	0.000784273	0.471	-0.0511788	-0.0476118	-10.977	19	28	10	3UTR		0	0
hsa-miR-30c-5p	XM_011527787	FAM129C	2819	2839	1	-19.8	1	0.00462753	0.529	0	0	-9.47598	17	20	12	3UTR		0	0
hsa-miR-30c-5p	NM_024656	COLGALT1	579	605	0.846154	-19.9	1	0.00114794	0.5	2.51032	3.50598	-7.12797	20	26	6	CDS		0	0
hsa-miR-30c-5p	NM_024656	COLGALT1	2899	2916	0.846154	-18.2	0	0.00357606	0.5	0.311737	-0.0198804	-17.3919	13	17	7	3UTR		0	0
hsa-miR-30c-5p	NM_001080421	UNC13A	7805	7820	0.865385	-18	0	2.5318e-05	0.485	6.76941	5.34828	-16.8557	14	15	14	3UTR		0	0
hsa-miR-30c-5p	NM_015016	MAST3	4598	4612	0.807692	-17.9	0	3.59936e-05	0.485	1.03244	0.470035	-18.681	13	14	13	3UTR	MIRT150760	1	1
hsa-miR-30c-5p	NM_000923	PDE4C	4555	4571	0.815385	-18.5	1	6.40479e-07	0.515	1.58646	0.899808	-11.8602	14	16	11	3UTR		0	0
hsa-miR-30c-5p	NM_001098818	PDE4C	4280	4296	0.815385	-18.5	1	6.40479e-07	0.515	4.38142	2.85445	-11.8602	14	16	11	3UTR		0	0
hsa-miR-30c-5p	NM_001098819	PDE4C	4333	4349	0.815385	-18.5	1	6.40479e-07	0.515	4.81391	3.67484	-11.8602	14	16	11	3UTR		0	0
hsa-miR-30c-5p	NM_017712	PGPEP1	4482	4499	0.923077	-19.7	0	0.00143685	0.456	-0.00118327	-0.390819	-19.1268	15	17	11	3UTR	MIRT514179	0	0
hsa-miR-30c-5p	NM_017712	PGPEP1	312	335	0.820513	-18.8	1	1.65693e-05	0.426	2.99364	3.92653	-12.8453	17	23	9	CDS	MIRT514179	0	0
hsa-miR-30c-5p	NM_001300927	PGPEP1	4249	4266	0.923077	-19.7	0	0.00143685	0.456	-0.00118327	-0.390819	-19.1268	15	17	11	3UTR	MIRT514179	0	0
hsa-miR-30c-5p	NM_001308366	PGPEP1	4442	4459	0.923077	-19.7	0	0.00143685	0.456	-0.00118327	-0.390819	-19.1268	15	17	11	3UTR	MIRT514179	0	0
hsa-miR-30c-5p	NM_001308366	PGPEP1	312	335	0.820513	-18.8	1	1.65693e-05	0.426	2.99364	3.92653	-12.8453	17	23	9	CDS	MIRT514179	0	0
hsa-miR-30c-5p	NM_001329477	PGPEP1	4429	4446	0.923077	-19.7	0	0.00143685	0.456	-0.00118327	-0.390819	-19.1268	15	17	11	3UTR	MIRT514179	0	0
hsa-miR-30c-5p	NM_001329477	PGPEP1	259	282	0.820513	-18.8	1	1.65693e-05	0.426	2.99364	3.92653	-12.8453	17	23	9	5UTR	MIRT514179	0	0
hsa-miR-30c-5p	NM_004750	CRLF1	1705	1733	0.923077	-21	1	0.00120161	0.382	-0.0772774	0.0691431	-7.39609	20	28	10	3UTR		0	0
hsa-miR-30c-5p	NM_012109	TMEM59L	626	648	0.820513	-17.3	1	0.0050149	0.485	5.40825	2.80243	-6.46361	18	22	9	CDS		0	0
hsa-miR-30c-5p	NM_001300946	GATAD2A	4804	4826	0.820513	-17.6	1	0.00265771	0.559	0.0723024	-0.0935619	-12.4881	16	22	11	3UTR		0	0
hsa-miR-30c-5p	NM_017660	GATAD2A	4712	4734	0.820513	-17.6	1	0.00265771	0.559	0.0723024	-0.0935619	-12.4881	16	22	11	3UTR		0	0
hsa-miR-30c-5p	NM_153221	CILP2	4013	4052	0.846154	-22.1	0	6.58268e-06	0.353	0.266851	0.201948	-14.389	16	22	14	3UTR		0	0
hsa-miR-30c-5p	NM_001159293	ZNF737	4239	4273	0.846154	-16.4	1	0.00117655	0.676	0.158087	0.451386	-14.8713	14	16	14	3UTR		0	0
hsa-miR-30c-5p	NM_001076675	ZNF626	4803	4823	0.923077	-18.1	1	1.33553e-06	0.441	-0.194668	-0.452712	-11.891	18	20	12	3UTR		0	0
hsa-miR-30c-5p	NM_025189	ZNF430	623	642	0.846154	-17.1	0	2.95978e-05	0.647	-0.371803	-0.956923	-18.9134	14	19	10	CDS		0	0
hsa-miR-30c-5p	NM_133473	ZNF431	231	256	0.923077	-17.9	1	0.038684	0.588	0.156535	0.548885	-17.4589	14	25	8	CDS		0	0
hsa-miR-30c-5p	NM_033468	ZNF257	531	550	0.846154	-17.1	0	0.0414754	0.632	-1.48541	-0.967205	-18.9134	14	19	10	CDS		0	0
hsa-miR-30c-5p	NM_020855	ZNF492	150	178	0.846154	-20.3	1	0.000566564	0.515	0.73822	0.122028	-10.9444	17	28	8	5UTR		0	0
hsa-miR-30c-5p	NM_001080409	ZNF99	7395	7452	0.820513	-18.2	1	0.0523532	0.618	-0.69808	-0.791059	-7.16335	16	33	10	3UTR		0	0
hsa-miR-30c-5p	NM_001348688	ZNF726	1728	1747	0.923077	-23	0	5.80016e-05	0.485	0.114567	-0.179226	-16.6229	16	19	11	3UTR		0	0
hsa-miR-30c-5p	NM_001278661	ZNF254	656	681	0.846154	-18.4	1	0.203243	0.662	-1.24244	-0.366214	-13.3044	18	25	10	CDS		0	0
hsa-miR-30c-5p	NM_001278664	ZNF254	394	419	0.846154	-18.4	1	0.203243	0.662	-1.24244	-0.366214	-13.3044	18	25	10	CDS		0	0
hsa-miR-30c-5p	NM_001278678	ZNF254	298	323	0.846154	-18.4	1	0.203243	0.662	-1.24244	-0.366214	-13.3044	18	25	10	CDS		0	0
hsa-miR-30c-5p	NM_207325	DPY19L3	5879	5902	0.846154	-18.3	1	6.2296e-05	0.662	1.0205	0.529913	-5.3155	19	23	8	3UTR	MIRT790223	1	1
hsa-miR-30c-5p	NM_001243036	SLC7A9	235	250	0.923077	-16.2	0	0.00633387	0.456	5.53648	3.58368	-18.448	13	15	11	CDS		0	0
hsa-miR-30c-5p	NM_032816	CEP89	384	403	0.846154	-18.9	1	0.00158866	0.412	0.0341928	0.00790218	-19.4062	16	19	13	CDS		0	0
hsa-miR-30c-5p	NM_032816	CEP89	1751	1769	0.923077	-18.4	1	0.0183191	0.5	0.0943464	0.0462661	-13.3824	16	18	9	CDS		0	0
hsa-miR-30c-5p	NM_018025	GPATCH1	921	945	0.846154	-19.3	1	0.0559147	0.529	2.60141	4.63076	-11.1025	18	24	9	CDS		0	0
hsa-miR-30c-5p	NM_019849	SLC7A10	1539	1578	0.846154	-19.5	1	0.00164328	0.471	2.22987	4.79932	-11.4034	20	39	10	CDS		1	1
hsa-miR-30c-5p	NM_001114093	LSM14A	1530	1550	0.846154	-17.5	1	6.89192e-05	0.5	0.459694	3.81097	-9.13263	17	20	11	CDS		0	0
hsa-miR-30c-5p	NM_015578	LSM14A	1530	1550	0.846154	-17.5	1	0.000153874	0.515	2.47128	3.80282	-9.13263	17	20	11	CDS		0	0
hsa-miR-30c-5p	NM_014686	KIAA0355	5947	5968	0.846154	-16.8	1	4.11142e-05	0.544	0	0	-6.98341	17	21	9	3UTR		1	1
hsa-miR-30c-5p	NM_000175	GPI	3135	3157	0.846154	-17	1	2.18781e-05	0.515	-0.0640496	-0.225681	-16.873	15	22	9	3UTR		0	0
hsa-miR-30c-5p	NM_001329911	GPI	3108	3130	0.846154	-17	1	2.18781e-05	0.515	-0.0640496	-0.225681	-16.873	15	22	9	3UTR		0	0
hsa-miR-30c-5p	NM_001029997	ZNF181	2018	2034	0.923077	-16.4	0	0.00110935	0.618	2.50137	1.02795	-19.4239	12	16	10	CDS		0	0
hsa-miR-30c-5p	NM_001145665	ZNF181	2015	2031	0.923077	-16.4	0	0.00110935	0.618	2.50137	1.02795	-19.4239	12	16	10	CDS		0	0
hsa-miR-30c-5p	NM_001007248	ZNF599	1073	1089	0.846154	-18	0	0.0189768	0.515	0.321116	0.779368	-19.4239	12	16	10	CDS		0	0
hsa-miR-30c-5p	NM_001099438	ZNF30	2323	2342	0.846154	-22.6	0	0.00200796	0.529	-0.0814066	-1.05899	-15.9792	16	19	9	3UTR		0	0
hsa-miR-30c-5p	NM_001099437	ZNF30	2257	2276	0.846154	-22.6	0	0.00200796	0.529	-0.0814066	-1.05899	-15.9792	16	19	9	3UTR		0	0
hsa-miR-30c-5p	NM_194325	ZNF30	2254	2273	0.846154	-22.6	0	0.00200796	0.529	-0.0814066	-1.05899	-15.9792	16	19	9	3UTR		0	0
hsa-miR-30c-5p	NM_001037	SCN1B	369	384	0.846154	-17.7	0	0.000345942	0.397	0.165574	1.98265	-17.5911	14	15	14	CDS		0	0
hsa-miR-30c-5p	NM_199037	SCN1B	369	384	0.846154	-17.7	0	0.000345942	0.397	0.165574	1.98265	-17.5911	14	15	14	CDS		0	0
hsa-miR-30c-5p	NM_001136009	FXYD3	638	662	0.846154	-19.8	1	0.00813916	0.5	-0.21076	-0.207788	-7.54034	19	24	10	3UTR		0	0
hsa-miR-30c-5p	NM_001136010	FXYD3	554	578	0.846154	-19.8	1	0.00813916	0.5	-0.21076	-0.207788	-7.54034	19	24	10	3UTR		0	0
hsa-miR-30c-5p	NM_003367	USF2	1617	1636	0.846154	-16.7	1	0.038127	0.574	1.56955	1.84523	-14.9081	16	19	11	3UTR		0	0
hsa-miR-30c-5p	NM_207291	USF2	1416	1435	0.846154	-16.7	1	0.038127	0.574	1.56955	1.84523	-14.9081	16	19	11	3UTR		0	0
hsa-miR-30c-5p	NM_001321150	USF2	1224	1243	0.846154	-16.7	1	0.038127	0.574	1.56955	1.84523	-14.9081	16	19	11	3UTR		0	0
hsa-miR-30c-5p	XM_005259197	USF2	1673	1692	0.923077	-16.7	1	0.038127	0.574	0	0	-14.9081	16	19	11	3UTR		0	0
hsa-miR-30c-5p	NM_021175	HAMP	461	480	1	-21.6	1	6.84285e-06	0.412	0	0	-8.05661	16	19	12	CDS		0	0
hsa-miR-30c-5p	NM_001352329	DMKN	205	230	0.923077	-20.3	1	5.63114e-06	0.603	-0.142087	-0.0103856	-5.81384	19	25	11	5UTR		0	0
hsa-miR-30c-5p	NM_001126059	DMKN	240	289	0.923077	-20.4	1	3.33061e-05	0.618	0.136545	-0.262286	-5.81384	19	26	11	CDS		0	0
hsa-miR-30c-5p	NM_001308380	DMKN	249	289	0.846154	-20.4	1	3.33061e-05	0.618	0.173697	-0.0191573	-5.81384	19	26	11	CDS		0	0
hsa-miR-30c-5p	NM_001126058	DMKN	1225	1250	0.846154	-20.3	1	3.33061e-05	0.618	2.3907	0.264631	-5.81384	19	25	11	CDS		0	0
hsa-miR-30c-5p	NM_001166035	SBSN	596	665	0.846154	-19.3	0	0.00197258	0.412	1.18309	1.43492	-20.713	14	17	10	3UTR		0	0
hsa-miR-30c-5p	NM_198538	SBSN	830	899	0.846154	-19.3	0	0.00197258	0.412	1.18309	1.43492	-20.713	14	17	10	3UTR		0	0
hsa-miR-30c-5p	NM_015302	HAUS5	2348	2365	0.846154	-18.8	1	2.66553e-05	0.456	0.40244	-0.125494	-18.3015	15	17	13	3UTR		0	0
hsa-miR-30c-5p	NM_024321	RBM42	1256	1271	0.846154	-19	0	0.00016634	0.382	4.90709	5.36323	-20.2025	14	15	14	CDS		0	0
hsa-miR-30c-5p	NM_001319113	RBM42	1169	1184	0.846154	-19	0	0.00016634	0.382	5.04234	5.26045	-20.2025	14	15	14	CDS		0	0
hsa-miR-30c-5p	NM_001039887	PROSER3	1822	1869	0.865385	-17.9	0	0.0124307	0.485	0.0244813	0.0553381	-18.9134	12	15	7	3UTR		0	0
hsa-miR-30c-5p	NM_001297701	ALKBH6	13	37	0.846154	-22.5	1	0.246004	0.409	1.8802	0.0639026	-12.428	16	24	8	5UTR		0	0
hsa-miR-30c-5p	NM_032878	ALKBH6	9	33	0.923077	-22.5	1	0.116512	0.419	0	0	-12.428	16	24	8	CDS		0	0
hsa-miR-30c-5p	NM_198867	ALKBH6	9	33	0.923077	-22.5	1	0.116512	0.419	0	0	-12.428	16	24	8	CDS		0	0
hsa-miR-30c-5p	NM_152477	ZNF565	1462	1480	0.846154	-19.7	0	1.74926e-05	0.559	0.209713	0.733322	-16.8091	15	18	10	CDS		0	0
hsa-miR-30c-5p	NM_007145	ZNF146	3457	3508	1	-23.2	1	0.0708286	0.588	0.409629	0.40031	-10.5488	17	21	14	3UTR	MIRT048005	0	0
hsa-miR-30c-5p	NM_007145	ZNF146	3669	3691	1	-22.1	1	0.00710066	0.603	0.426571	1.1441	-11.1025	17	22	14	3UTR	MIRT048005	0	0
hsa-miR-30c-5p	NM_001099638	ZNF146	3383	3434	1	-23.2	1	0.0708286	0.588	0.409629	0.40031	-10.5488	17	21	14	3UTR	MIRT048005	0	0
hsa-miR-30c-5p	NM_001099638	ZNF146	3595	3617	1	-22.1	1	0.00710066	0.603	0.426571	1.1441	-11.1025	17	22	14	3UTR	MIRT048005	0	0
hsa-miR-30c-5p	NM_020917	ZFP14	640	656	0.884615	-18.5	0	0.0397758	0.588	0.182961	-0.0780875	-19.4239	13	16	11	CDS		0	0
hsa-miR-30c-5p	NM_133466	ZFP82	3014	3031	0.923077	-18.9	0	0.00156912	0.471	-0.256252	-0.137285	-18.3994	14	17	9	3UTR		0	0
hsa-miR-30c-5p	NM_001166038	ZNF260	1432	1469	0.846154	-17.7	0	0.000208551	0.603	0.0821241	0.0532252	-19.4239	13	17	11	CDS		0	0
hsa-miR-30c-5p	NM_017780	CHD7	7616	7629	0.846154	-17.2	0	0.00119476	0.471	3.26072	3.7977	-20.713	12	13	12	CDS		1	1
hsa-miR-30c-5p	NM_017643	MBTD1	483	529	0.846154	-24.4	1	0.000485237	0.515	3.61942	3.90668	-12.9896	18	25	10	CDS		0	0
hsa-miR-30c-5p	NM_005486	TOM1L1	569	588	0.846154	-19.3	1	0.00025441	0.5	0.40163	1.43847	-14.4354	16	19	13	CDS		0	0
hsa-miR-30c-5p	XM_005257187	STXBP4	2494	2518	0.846154	-20.8	1	0.00222843	0.559	0	0	-4.76182	18	24	8	3UTR		0	0
hsa-miR-30c-5p	NM_178509	STXBP4	2452	2476	0.846154	-20.8	1	0.00222843	0.559	0.573497	0.202945	-4.76182	18	24	8	3UTR		0	0
hsa-miR-30c-5p	NM_002126	HLF	3693	3715	1	-18.8	1	0.00236509	0.662	0.104853	-0.0751617	-9.69585	18	22	10	3UTR		1	0
hsa-miR-30c-5p	NM_001330375	HLF	3139	3169	0.923077	-18.8	1	0.00236509	0.662	0.0257712	-0.0938915	-9.69585	18	23	10	3UTR		1	0
hsa-miR-30c-5p	XM_011524705	HLF	3142	3172	1	-18.8	1	0.00236509	0.662	0	0	-9.69585	18	23	10	3UTR		1	0
hsa-miR-30c-5p	NM_001099640	TMEM100	1310	1349	0.846154	-19.9	0	0.050814	0.412	3.27893	3.30728	-16.8557	14	18	8	3UTR		0	0
hsa-miR-30c-5p	NM_018286	TMEM100	812	851	0.846154	-19.9	0	0.050814	0.412	0.567999	0.637102	-16.8557	14	18	8	3UTR		0	0
hsa-miR-30c-5p	NM_003647	DGKE	993	1035	0.923077	-20	0	0.0121136	0.485	5.89987	4.87189	-15.7996	14	17	9	CDS		1	0
hsa-miR-30c-5p	XM_011525395	DGKE	978	1020	0.923077	-20	0	0.0121136	0.485	0	0	-15.7996	14	17	9	CDS		1	0
hsa-miR-30c-5p	NM_005082	TRIM25	2089	2105	0.923077	-19.2	0	0.0966977	0.382	0.0272751	-0.00261687	-17.8457	14	16	13	3UTR		0	0
hsa-miR-30c-5p	NM_004645	COIL	2474	2497	0.923077	-20.3	1	0.00130992	0.559	3.96389	3.16443	-9.80241	19	23	14	3UTR		0	0
hsa-miR-30c-5p	NM_003488	AKAP1	2843	2881	0.948718	-21.1	1	0.0113999	0.426	4.24417	2.90396	-6.9696	22	38	9	CDS		0	0
hsa-miR-30c-5p	XM_017025190	AKAP1	3110	3148	0.923077	-21.1	1	0.0113999	0.426	0	0	-6.9696	22	38	9	CDS		0	0
hsa-miR-30c-5p	XM_024450960	AKAP1	2822	2860	0.923077	-21.1	1	0.0113999	0.426	0	0	-6.9696	22	38	9	CDS		0	0
hsa-miR-30c-5p	NM_138962	MSI2	2397	2413	0.865385	-18	0	8.10688e-06	0.5	4.40444	3.0345	-20.2025	14	16	13	3UTR		1	1
hsa-miR-30c-5p	NM_138962	MSI2	5288	5304	0.846154	-17.9	0	0.0640125	0.471	3.54312	3.04468	-16.8557	13	16	7	3UTR		1	1
hsa-miR-30c-5p	XM_017025018	VEZF1	1912	1942	0.923077	-20.4	1	0.00508984	0.632	0	0	-8.88086	19	30	9	3UTR		0	0
hsa-miR-30c-5p	XM_017025018	VEZF1	1297	1328	0.846154	-19.6	1	0.00486534	0.559	0	0	-7.20265	20	31	7	CDS		0	0
hsa-miR-30c-5p	XM_017025018	VEZF1	2664	2684	0.820513	-19.4	1	0.000818742	0.485	0	0	-15.2579	15	20	8	3UTR		0	0
hsa-miR-30c-5p	NM_007146	VEZF1	1856	1886	0.923077	-20.4	1	0.00508984	0.632	3.84939	3.49792	-8.88086	19	30	9	3UTR		0	0
hsa-miR-30c-5p	NM_007146	VEZF1	670	705	0.846154	-19.3	1	2.75661e-05	0.5	1.38928	1.75543	-7.91236	19	35	8	CDS		0	0
hsa-miR-30c-5p	NM_006924	SRSF1	1239	1261	0.923077	-19.8	1	0.0797279	0.515	-1.01818	-0.571825	-5.19005	19	22	10	3UTR		0	0
hsa-miR-30c-5p	NM_006924	SRSF1	4064	4084	0.923077	-18.8	1	0.207964	0.632	6.65333	5.79634	-12.661	15	20	8	3UTR		0	0
hsa-miR-30c-5p	NM_001078166	SRSF1	1439	1461	0.846154	-19.8	1	0.0797279	0.515	-0.945028	0.089998	-5.19005	19	22	10	3UTR		0	0
hsa-miR-30c-5p	NM_001078166	SRSF1	4264	4284	0.923077	-18.8	1	0.207964	0.632	3.15746	3.22938	-12.661	15	20	8	3UTR		0	0
hsa-miR-30c-5p	NM_080677	DYNLL2	1099	1115	0.846154	-18.3	0	5.97165e-05	0.412	1.32592	1.80002	-20.2025	14	16	12	3UTR		0	0
hsa-miR-30c-5p	NM_012374	OR4D1	294	336	0.923077	-19.2	1	1.74008e-07	0.515	0.970042	0.842642	-14.401	16	19	13	CDS		0	0
hsa-miR-30c-5p	NM_006151	LPO	922	941	0.846154	-15.9	1	0.00910602	0.529	3.57676	1.89296	-11.5711	16	19	12	CDS		0	0
hsa-miR-30c-5p	NM_001160102	LPO	673	692	0.923077	-15.9	1	0.00910602	0.529	0.955528	2.72121	-11.5711	16	19	12	CDS		0	0
hsa-miR-30c-5p	NM_000250	MPO	15	39	0.871795	-19.1	1	3.3487e-05	0.441	-0.793748	-0.180313	-9.28135	19	24	11	5UTR		0	0
hsa-miR-30c-5p	NM_003168	SUPT4H1	648	690	1	-20.3	0	0.0258533	0.5	0.0916023	0.00368838	-16.302	14	19	8	3UTR		0	0
hsa-miR-30c-5p	XM_011524956	RNF43	2666	2685	0.923077	-15.5	0	0.0204496	0.559	0	0	-17.6477	15	19	12	CDS		0	0
hsa-miR-30c-5p	XM_011524955	RNF43	3303	3322	0.923077	-15.5	0	0.0204496	0.559	0	0	-17.6477	15	19	12	CDS		0	0
hsa-miR-30c-5p	NM_001080439	HSF5	1911	1932	0.923077	-15.2	1	0.0507942	0.588	0.954303	1.20999	-14.2787	15	21	10	CDS		0	0
hsa-miR-30c-5p	NM_004687	MTMR4	217	236	1	-19.7	0	0.000484177	0.353	1.63642	1.32104	-17.2684	16	19	10	CDS		0	0
hsa-miR-30c-5p	NM_001330399	SKA2	1778	1843	1	-22.6	1	0.00293311	0.618	0.184048	0.374242	-5.10125	17	21	10	3UTR		0	0
hsa-miR-30c-5p	NM_182620	SKA2	1758	1823	1	-22.6	1	0.00293311	0.618	-0.0354892	0.363476	-5.10125	17	21	10	3UTR		0	0
hsa-miR-30c-5p	NM_001100595	SKA2	1756	1821	1	-22.6	1	0.00293311	0.618	0.106365	0.34984	-5.10125	17	21	10	3UTR		0	0
hsa-miR-30c-5p	XM_024450828	PRR11	2905	2922	0.923077	-18.9	0	5.2689e-05	0.529	0	0	-18.3994	14	17	9	3UTR		0	0
hsa-miR-30c-5p	NM_018304	PRR11	4057	4082	0.846154	-22.8	1	0.00127103	0.397	0.102452	0.00387849	-6.39038	20	25	9	3UTR		0	0
hsa-miR-30c-5p	NM_018304	PRR11	2695	2712	1	-18.9	0	5.2689e-05	0.529	0.241053	0.164108	-18.3994	14	17	9	3UTR		0	0
hsa-miR-30c-5p	NM_001166301	DHX40	339	380	1	-21.3	1	0.00649785	0.647	5.7193	3.94308	-10.2546	17	41	10	CDS	MIRT197646	1	0
hsa-miR-30c-5p	NM_001288653	CLTC	5142	5171	0.846154	-18.8	1	0.000615618	0.588	4.9042	5.25329	-8.42926	17	29	7	CDS		0	0
hsa-miR-30c-5p	NM_004859	CLTC	5130	5159	0.846154	-18.8	1	0.000615618	0.588	5.55164	4.94509	-8.42926	17	29	7	CDS		0	0
hsa-miR-30c-5p	NM_001272044	RPS6KB1	2132	2160	0.923077	-18.7	1	0.00181843	0.603	4.5044	2.4533	-6.82535	19	28	12	3UTR		0	0
hsa-miR-30c-5p	NM_003161	RPS6KB1	2003	2031	0.846154	-18.7	1	0.00181843	0.603	2.89282	3.04505	-6.82535	19	28	12	3UTR		0	0
hsa-miR-30c-5p	NM_001272042	RPS6KB1	1934	1962	0.923077	-18.7	1	0.00181843	0.603	4.5044	2.4533	-6.82535	19	28	12	3UTR		0	0
hsa-miR-30c-5p	NM_006380	APPBP2	516	540	0.923077	-15.4	0	0.0498504	0.662	3.80041	2.82813	-20.7615	14	24	7	CDS		0	0
hsa-miR-30c-5p	NM_003620	PPM1D	4192	4215	0.846154	-19.3	0	0.0230925	0.529	0.0913202	0.251709	-20.2025	14	23	9	3UTR		0	0
hsa-miR-30c-5p	NM_003620	PPM1D	925	956	0.842491	-19.3	0	0.00607618	0.515	5.65113	4.81906	-15.5666	16	31	9	CDS		0	0
hsa-miR-30c-5p	NM_001321120	TBX4	2351	2387	0.923077	-19.9	1	0.00351456	0.485	-0.142043	0.0784745	-8.64781	19	36	12	3UTR		0	0
hsa-miR-30c-5p	NM_001321120	TBX4	2100	2115	0.846154	-17.9	0	0.00685803	0.529	0.527678	0.593832	-18.3994	13	15	8	3UTR		0	0
hsa-miR-30c-5p	NM_018488	TBX4	2188	2224	1	-19.9	1	0.00351456	0.485	0.279935	0.153614	-8.64781	19	36	12	3UTR		0	0
hsa-miR-30c-5p	NM_018488	TBX4	1937	1952	0.846154	-17.9	0	0.00685803	0.529	0.625686	0.437837	-18.3994	13	15	8	3UTR		0	0
hsa-miR-30c-5p	NM_005121	MED13	2811	2832	0.846154	-15.9	1	0.00726568	0.632	1.38896	1.80098	-11.5847	17	21	9	CDS	MIRT047970	0	0
hsa-miR-30c-5p	NM_181725	METTL2A	580	595	0.846154	-19	0	2.28487e-07	0.529	6.28657	3.68084	-19.4239	13	15	9	CDS		0	0
hsa-miR-30c-5p	NM_181725	METTL2A	2442	2462	0.846154	-18.5	1	0.00159037	0.471	0.0782247	0.0487326	-16.3535	17	20	13	3UTR		0	0
hsa-miR-30c-5p	XM_017024051	TLK2	3553	3575	1	-21.7	1	0.000236337	0.588	0	0	-8.70704	18	22	7	3UTR		0	0
hsa-miR-30c-5p	NM_001330418	TLK2	3587	3609	1	-21.7	1	0.000236337	0.588	0	0	-8.70704	18	22	7	3UTR		0	0
hsa-miR-30c-5p	NM_006852	TLK2	3280	3302	0.923077	-21.7	1	0.000236337	0.588	3.08061	2.70097	-8.70704	18	22	7	3UTR		0	0
hsa-miR-30c-5p	NM_001284333	TLK2	3343	3365	0.923077	-21.7	1	0.000236337	0.588	3.08061	2.70097	-8.70704	18	22	7	3UTR		0	0
hsa-miR-30c-5p	NM_001284363	TLK2	2938	2960	1	-21.7	1	0.000236337	0.588	1.24024	1.24977	-8.70704	18	22	7	3UTR		0	0
hsa-miR-30c-5p	NM_152598	43900	142	163	0.846154	-15.9	0	0.190081	0.441	-0.565738	0.0691414	-15.9792	15	21	9	5UTR		0	0
hsa-miR-30c-5p	NM_001288779	43900	142	163	0.846154	-15.9	0	0.190081	0.441	-0.565738	0.0691414	-15.9792	15	21	9	5UTR		0	0
hsa-miR-30c-5p	NM_001288780	43900	2845	2881	0.923077	-19.7	1	0.00175318	0.544	1.38992	1.52963	-5.08246	20	36	13	CDS		0	0
hsa-miR-30c-5p	NM_000789	ACE	3144	3168	0.807692	-24.5	1	1.5625e-05	0.471	3.43676	4.09131	-14.2787	19	24	10	CDS		0	0
hsa-miR-30c-5p	NM_000789	ACE	4753	4777	0.846154	-23.5	1	1.52502e-07	0.368	-0.683081	-0.718349	-11.2001	19	24	12	3UTR		0	0
hsa-miR-30c-5p	NM_152830	ACE	1439	1463	0.807692	-24.5	1	1.5625e-05	0.471	5.14043	3.97418	-14.2787	19	24	10	CDS		0	0
hsa-miR-30c-5p	NM_001178057	ACE	1439	1463	0.807692	-24.5	1	1.5625e-05	0.471	5.14043	3.97418	-14.2787	19	24	10	CDS		0	0
hsa-miR-30c-5p	NM_005828	DCAF7	4648	4663	0.846154	-18.2	0	0.115269	0.676	-0.104543	0.178456	-15.5666	13	15	9	3UTR		0	0
hsa-miR-30c-5p	NM_020198	CCDC47	2975	2999	0.923077	-20.3	1	0.219161	0.5	4.48593	3.67272	-11.1025	18	24	8	3UTR		0	0
hsa-miR-30c-5p	XM_005257527	CCDC47	3	31	0.846154	-18.2	1	0.0379252	0.567	0	0	-12.2998	17	28	7	5UTR		0	0
hsa-miR-30c-5p	XM_006721657	DDX42	772	794	0.846154	-18.7	0	0.0344583	0.5	0	0	-15.8224	17	22	9	CDS		0	0
hsa-miR-30c-5p	XM_024450558	DDX42	257	279	0.846154	-18.7	0	0.0344581	0.5	0	0	-15.8224	17	22	9	5UTR		0	0
hsa-miR-30c-5p	NM_017647	FTSJ3	1369	1380	0.923077	-17	0	0.000167813	0.5	2.34707	1.58981	-29.1835	10	11	10	CDS		0	0
hsa-miR-30c-5p	NM_000334	SCN4A	7053	7086	0.846154	-19.5	1	0.00031688	0.397	5.18885	5.03988	-13.258	18	33	10	3UTR		0	0
hsa-miR-30c-5p	NM_001164257	PRR29	2344	2380	0.846154	-20.1	1	0.000330768	0.471	-0.623984	-0.343677	-8.42926	18	28	10	3UTR		0	0
hsa-miR-30c-5p	NM_001191029	PRR29	2271	2307	0.846154	-20.1	1	0.000330768	0.471	-0.623984	-0.343677	-8.42926	18	28	10	3UTR		0	0
hsa-miR-30c-5p	NM_001191031	PRR29	2117	2153	0.846154	-20.1	1	0.000330768	0.471	-0.623984	-0.343677	-8.42926	18	28	10	3UTR		0	0
hsa-miR-30c-5p	NM_001191030	PRR29	2323	2359	0.846154	-20.1	1	0.000330768	0.471	-0.623984	-0.343677	-8.42926	18	28	10	3UTR		0	0
hsa-miR-30c-5p	XM_011525469	PRR29	2262	2298	0.923077	-20.1	1	0.000330768	0.471	0	0	-8.42926	18	28	10	3UTR		0	0
hsa-miR-30c-5p	NM_001288732	TEX2	3602	3619	0.923077	-19.6	0	2.99929e-05	0.456	4.67974	3.46868	-17.1102	15	17	9	3UTR		1	1
hsa-miR-30c-5p	NM_001288732	TEX2	1227	1257	0.923077	-19.2	1	3.83872e-05	0.456	0.461295	1.38418	-16.1858	16	20	12	CDS		1	1
hsa-miR-30c-5p	NM_018469	TEX2	3623	3640	0.923077	-19.6	0	2.99929e-05	0.456	4.67974	3.46868	-17.1102	15	17	9	3UTR		1	1
hsa-miR-30c-5p	NM_018469	TEX2	1227	1257	0.923077	-19.2	1	3.83872e-05	0.456	0.461295	1.38418	-16.1858	16	20	12	CDS		1	1
hsa-miR-30c-5p	NM_001288733	TEX2	3594	3611	0.923077	-19.6	0	2.99929e-05	0.456	3.91939	3.31111	-17.1102	15	17	9	3UTR		1	1
hsa-miR-30c-5p	NM_001288733	TEX2	1219	1249	0.846154	-19.2	1	3.83872e-05	0.456	0.649158	1.66109	-16.1858	16	20	12	CDS		1	1
hsa-miR-30c-5p	XM_011524998	TEX2	3612	3629	1	-19.6	0	2.99929e-05	0.456	0	0	-17.1102	15	17	9	3UTR		1	1
hsa-miR-30c-5p	XM_011524998	TEX2	1227	1246	0.846154	-19.1	1	3.83872e-05	0.456	0	0	-16.1858	16	19	12	CDS		1	1
hsa-miR-30c-5p	NM_001320597	DDX5	134	177	0.846154	-19	1	0.000636852	0.441	1.27179	1.31477	-12.9896	20	35	8	5UTR		0	0
hsa-miR-30c-5p	NM_004655	AXIN2	231	248	0.846154	-17.1	0	0.00114491	0.5	3.95333	4.51007	-25.6521	11	17	8	5UTR		0	0
hsa-miR-30c-5p	NM_002737	PRKCA	214	255	0.846154	-18.5	1	0.00299003	0.485	1.1902	0.997062	-6.9638	19	41	8	CDS		0	0
hsa-miR-30c-5p	NM_014405	CACNG4	630	668	0.846154	-17.3	1	0.0100248	0.574	5.58346	4.57902	-9.81978	18	38	7	CDS		0	0
hsa-miR-30c-5p	NM_001330447	HELZ	8036	8053	0.807692	-18.2	1	3.56994e-06	0.676	5.39	2.80943	-10.8357	15	17	11	3UTR		1	1
hsa-miR-30c-5p	NM_014877	HELZ	8032	8049	0.807692	-18.2	1	3.56994e-06	0.676	5.32063	2.80527	-10.8357	15	17	11	3UTR		1	1
hsa-miR-30c-5p	XM_005257154	BPTF	6286	6303	0.923077	-19.1	0	0.0105423	0.515	0	0	-20.1593	14	17	8	CDS		0	0
hsa-miR-30c-5p	XM_005257153	BPTF	6286	6303	0.923077	-19.1	0	0.0105423	0.515	0	0	-20.1593	14	17	8	CDS		0	0
hsa-miR-30c-5p	XM_005257160	BPTF	6286	6303	0.923077	-19.1	0	0.0105423	0.515	0	0	-20.1593	14	17	8	CDS		0	0
hsa-miR-30c-5p	NM_004459	BPTF	5770	5794	0.846154	-19.4	1	0.00363174	0.529	4.93602	4.80294	-8.25873	20	24	11	CDS		0	0
hsa-miR-30c-5p	NM_004459	BPTF	7798	7809	0.846154	-17.7	0	0.0263549	0.515	6.51238	3.66564	-21.7228	10	11	10	CDS		0	0
hsa-miR-30c-5p	NM_182641	BPTF	5392	5416	0.846154	-19.4	1	0.00363174	0.529	4.93602	4.80294	-8.25873	20	24	11	CDS		0	0
hsa-miR-30c-5p	NM_182641	BPTF	7849	7860	0.846154	-17.7	0	0.0263549	0.515	6.51238	4.82805	-21.7228	10	11	10	CDS		0	0
hsa-miR-30c-5p	NM_182641	BPTF	1062	1080	0.884615	-17.4	0	0.000913408	0.485	3.92375	5.30925	-17.2684	14	18	8	CDS		0	0
hsa-miR-30c-5p	NM_001033574	AMZ2	351	376	0.846154	-18.2	1	1.91076e-05	0.412	-0.333283	-0.0668378	-9.6489	19	25	7	5UTR		0	0
hsa-miR-30c-5p	NM_004694	SLC16A6	1790	1810	0.846154	-19.6	0	0.0014021	0.382	-0.550409	0.293061	-16.302	16	20	7	3UTR		0	0
hsa-miR-30c-5p	NM_004694	SLC16A6	3442	3465	0.846154	-17.7	0	0.285503	0.588	3.41645	3.82337	-18.136	14	23	7	3UTR		0	0
hsa-miR-30c-5p	NM_017565	FAM20A	2005	2037	0.846154	-18.2	1	0.00123125	0.485	0.922384	0.152351	-15.3032	19	32	9	3UTR		0	0
hsa-miR-30c-5p	NM_001288985	ABCA8	4503	4521	0.846154	-18.7	0	0.0656074	0.412	0.767086	0.542598	-18.681	13	18	7	CDS		0	0
hsa-miR-30c-5p	NM_080283	ABCA9	335	356	0.923077	-16.7	1	0.00174047	0.676	0.217814	0.13584	-7.75705	18	21	8	CDS		0	0
hsa-miR-30c-5p	NM_080282	ABCA10	1641	1694	0.923077	-15.3	1	0.0005468	0.618	0.509666	1.45149	-9.81332	19	53	6	CDS		0	0
hsa-miR-30c-5p	NM_172232	ABCA5	131	181	0.910256	-20.6	1	4.87343e-05	0.574	0.994861	0.842403	-8.15033	17	20	16	5UTR		0	0
hsa-miR-30c-5p	NM_172232	ABCA5	7330	7358	0.846154	-17.7	1	4.84457e-05	0.647	3.38642	4.60633	-7.38135	19	28	14	3UTR		0	0
hsa-miR-30c-5p	NM_018672	ABCA5	1203	1253	0.871795	-20.6	1	0.00011422	0.574	0.0593548	0.147567	-8.15033	17	20	16	5UTR		0	0
hsa-miR-30c-5p	NM_001270422	KCNJ16	1248	1269	0.846154	-16.4	1	0.00808043	0.529	2.09355	4.51328	-7.69925	17	21	6	CDS		0	0
hsa-miR-30c-5p	NM_001291625	KCNJ16	1204	1225	0.846154	-16.4	1	0.00808043	0.529	2.09355	4.51328	-7.69925	17	21	6	CDS		0	0
hsa-miR-30c-5p	NM_170742	KCNJ16	1076	1097	0.846154	-16.4	1	0.00808043	0.529	2.09355	4.51328	-7.69925	17	21	6	CDS		0	0
hsa-miR-30c-5p	NM_001330456	CD300A	496	565	0.846154	-21.4	1	2.0067e-06	0.441	1.76375	0.0314839	-9.95757	15	19	11	5UTR		0	0
hsa-miR-30c-5p	XM_006721656	CD300A	611	680	0.846154	-21.4	1	2.0067e-06	0.441	0	0	-9.95757	15	19	11	5UTR		0	0
hsa-miR-30c-5p	NM_173477	USH1G	1876	1920	0.846154	-26	1	1.16175e-05	0.309	0.310428	0.339532	-9.95757	19	25	13	3UTR		0	0
hsa-miR-30c-5p	NM_173477	USH1G	1731	1755	0.846154	-25.3	1	2.32959e-06	0.412	0.015367	-0.00193211	-15.2885	18	24	13	3UTR		0	0
hsa-miR-30c-5p	NM_001172703	GGA3	2508	2554	0.923077	-18.3	1	0.00120419	0.441	-0.139788	1.01869	-5.58516	17	21	12	3UTR		0	0
hsa-miR-30c-5p	NM_014001	GGA3	2411	2457	0.884615	-18.3	1	0.00120419	0.441	1.65744	1.30912	-5.58516	17	21	12	3UTR		0	0
hsa-miR-30c-5p	NM_138619	GGA3	2510	2556	0.923077	-18.3	1	0.00120419	0.441	-0.350274	0.990359	-5.58516	17	21	12	3UTR		0	0
hsa-miR-30c-5p	XM_017024889	MIF4GD	1017	1034	0.846154	-18.7	0	0.110981	0.426	0	0	-20.2025	14	17	12	3UTR		0	0
hsa-miR-30c-5p	NM_001030287	ATF3	1709	1722	1	-16.4	1	0.000807353	0.515	0.987098	0.889388	-7.05204	12	13	12	3UTR		0	0
hsa-miR-30c-5p	NM_001040619	ATF3	2174	2187	1	-16.4	1	0.000807353	0.515	2.43236	1.85301	-7.05204	12	13	12	3UTR		0	0
hsa-miR-30c-5p	NM_001674	ATF3	1862	1875	1	-16.4	1	0.000807353	0.515	2.43236	1.85301	-7.05204	12	13	12	3UTR		0	0
hsa-miR-30c-5p	NM_001206488	ATF3	1839	1852	1	-16.4	1	0.000807353	0.515	2.43236	1.85301	-7.05204	12	13	12	3UTR		0	0
hsa-miR-30c-5p	NM_001206486	ATF3	1784	1797	1	-16.4	1	0.000807353	0.515	0.987098	0.889388	-7.05204	12	13	12	3UTR		0	0
hsa-miR-30c-5p	NM_001297737	NSL1	7320	7340	0.846154	-18.8	1	8.5573e-06	0.368	0.102234	0.115497	-14.6341	15	20	9	3UTR		0	1
hsa-miR-30c-5p	NM_001297737	NSL1	8997	9015	0.923077	-18.9	0	1.89635e-06	0.471	-0.384078	0.101954	-17.8802	15	18	12	3UTR		0	1
hsa-miR-30c-5p	NM_015471	NSL1	7388	7408	0.846154	-18.8	1	8.5573e-06	0.368	0.14352	0.132218	-14.6341	15	20	9	3UTR		0	1
hsa-miR-30c-5p	NM_015471	NSL1	9065	9083	0.923077	-18.9	0	1.89635e-06	0.471	-0.290149	0.103337	-17.8802	15	18	12	3UTR		0	1
hsa-miR-30c-5p	NM_001042549	NSL1	9982	10006	0.846154	-19.7	1	7.76762e-05	0.515	0.0530918	0.0513409	-11.0886	20	24	9	3UTR		0	1
hsa-miR-30c-5p	NM_001042549	NSL1	7473	7493	0.897436	-18.8	1	8.5573e-06	0.368	0.453166	0.185632	-14.6341	15	20	9	3UTR		0	1
hsa-miR-30c-5p	NM_001042549	NSL1	9150	9168	0.923077	-18.9	0	1.89635e-06	0.471	0.193677	0.124869	-17.8802	15	18	12	3UTR		0	1
hsa-miR-30c-5p	NM_001024601	SPATA45	237	269	0.923077	-14.7	0	0.000207867	0.529	-0.426424	0.660596	-21.0593	13	32	8	CDS		0	0
hsa-miR-30c-5p	NM_014053	FLVCR1	1690	1708	0.923077	-18.3	1	3.48588e-05	0.632	3.85064	2.80593	-7.28438	15	18	11	CDS		1	1
hsa-miR-30c-5p	NM_001270616	PROX1	5473	5507	0.846154	-18.6	1	0.0365293	0.618	1.48592	1.21156	-5.22671	21	34	7	3UTR		0	0
hsa-miR-30c-5p	NM_001270616	PROX1	6371	6392	0.846154	-15.1	1	0.0594712	0.662	4.18387	2.25944	-11.3517	16	21	9	3UTR		0	0
hsa-miR-30c-5p	NM_002763	PROX1	5146	5180	0.846154	-18.6	1	0.0365293	0.618	0.797296	1.0657	-5.22671	21	34	7	3UTR		0	0
hsa-miR-30c-5p	NM_002763	PROX1	6044	6065	0.923077	-15.1	1	0.0594712	0.662	4.20721	2.32769	-11.3517	16	21	9	3UTR		0	0
hsa-miR-30c-5p	NM_005401	PTPN14	13012	13039	0.846154	-20.5	1	0.0539772	0.544	0.878468	0.84259	-7.4978	18	21	10	3UTR		0	0
hsa-miR-30c-5p	NM_005401	PTPN14	10206	10226	0.846154	-19.4	1	0.00499194	0.603	4.32927	4.43013	-7.50584	17	20	6	3UTR		0	0
hsa-miR-30c-5p	NM_016343	CENPF	10031	10047	0.846154	-15.4	1	0.0021986	0.676	-0.250618	0.0487059	-4.02637	14	16	7	3UTR		0	0
hsa-miR-30c-5p	NM_206933	USH2A	11938	11969	0.923077	-23.7	1	0.00245681	0.574	1.4321	2.36457	-3.93757	23	31	12	CDS		0	0
hsa-miR-30c-5p	NM_206933	USH2A	5500	5515	1	-19.3	1	0.000556363	0.544	1.11333	1.87268	-19.8938	14	15	14	CDS		0	0
hsa-miR-30c-5p	NM_018040	GPATCH2	4064	4079	1	-16.8	1	0.00581068	0.662	0.843865	0.238516	-7.0584	13	15	11	3UTR		0	0
hsa-miR-30c-5p	NM_016052	RRP15	6258	6296	1	-22.8	1	1.40484e-05	0.426	1.22426	0.970127	-5.83853	22	38	8	3UTR		0	0
hsa-miR-30c-5p	NM_016052	RRP15	222	243	1	-21.1	1	0.000588155	0.559	1.33012	1.41032	-11.1025	18	21	10	CDS		0	0
hsa-miR-30c-5p	NM_016052	RRP15	669	694	0.846154	-19.6	1	0.0553434	0.588	2.1008	2.62376	-16.1858	16	25	7	CDS		0	0
hsa-miR-30c-5p	NM_004446	EPRS	1932	1972	0.846154	-18.7	1	0.00181804	0.588	2.89929	3.42108	-17.4183	15	20	7	CDS		0	0
hsa-miR-30c-5p	NM_004446	EPRS	767	781	0.923077	-16.8	1	0.00221562	0.5	2.72506	3.21052	-6.46361	13	14	13	CDS		0	0
hsa-miR-30c-5p	NM_001286150	BPNT1	30	46	0.846154	-18.1	0	4.03368e-07	0.5	0.13898	0.154116	-17.7125	14	16	8	5UTR		0	0
hsa-miR-30c-5p	NM_006085	BPNT1	30	46	0.846154	-18.1	0	4.03368e-07	0.5	0.13898	0.154116	-17.7125	14	16	8	5UTR		0	0
hsa-miR-30c-5p	NM_001286151	BPNT1	30	46	0.846154	-18.1	0	4.03368e-07	0.5	0.13898	0.154116	-17.7125	14	16	8	5UTR		0	0
hsa-miR-30c-5p	NM_018060	IARS2	1675	1695	0.846154	-19.4	1	0.00121967	0.603	4.0474	4.07841	-10.4034	16	20	9	CDS		0	0
hsa-miR-30c-5p	NM_012414	RAB3GAP2	5294	5319	0.846154	-17.7	1	0.00535279	0.588	2.9995	3.16055	-13.0234	18	25	9	3UTR		0	0
hsa-miR-30c-5p	NM_021958	HLX	1717	1743	0.846154	-24.5	0	8.336e-06	0.338	0.575566	0.39063	-16.8469	18	26	10	CDS		1	0
hsa-miR-30c-5p	NM_001300867	MIA3	740	759	0.923077	-15.6	1	0.0957709	0.691	2.08148	2.50957	-11.6925	14	19	8	CDS	MIRT727204	1	1
hsa-miR-30c-5p	NM_003268	TLR5	2104	2134	0.923077	-18.9	1	0.00212391	0.544	1.18222	2.62879	-6.74759	17	23	9	CDS		0	0
hsa-miR-30c-5p	NM_152610	CCDC185	840	861	0.846154	-18.5	1	0.000370657	0.382	1.41856	1.05681	-14.401	17	21	8	CDS		0	0
hsa-miR-30c-5p	NM_001146068	CAPN2	1763	1798	1	-19.8	1	0.000836299	0.515	4.0774	3.81687	-7.77339	20	25	7	CDS		0	0
hsa-miR-30c-5p	NM_001748	CAPN2	1996	2020	1	-19.6	1	0.000836299	0.515	3.04685	3.07202	-7.77339	20	24	7	CDS		0	0
hsa-miR-30c-5p	NM_001031685	TP53BP2	445	462	0.846154	-18.6	0	0.00226707	0.456	0.220306	0.262468	-16.8091	15	17	12	CDS		0	0
hsa-miR-30c-5p	NM_005426	TP53BP2	445	462	0.846154	-18.6	0	0.000320036	0.515	0.220306	0.262468	-16.8091	15	17	12	5UTR		0	0
hsa-miR-30c-5p	NM_003676	DEGS1	1568	1594	0.923077	-19	1	0.000369484	0.397	-0.253707	-0.0941715	-10.5201	16	21	12	3UTR		0	0
hsa-miR-30c-5p	NM_152495	CNIH3	2150	2198	1	-18.6	1	0.17129	0.691	0.0802128	-0.110035	-7.78178	20	48	9	3UTR		0	0
hsa-miR-30c-5p	NM_018212	ENAH	11901	11924	0.846154	-20.4	1	0.000891041	0.588	2.94681	2.52136	-14.1377	18	23	13	3UTR		1	0
hsa-miR-30c-5p	NM_001008493	ENAH	11964	11987	0.846154	-20.4	1	0.000891041	0.588	2.94681	2.52136	-14.1377	18	23	13	3UTR		1	0
hsa-miR-30c-5p	XM_024448315	ENAH	13319	13345	0.923077	-24.2	1	1.6022e-05	0.574	0	0	-12.2367	19	26	8	3UTR		1	0
hsa-miR-30c-5p	XM_024448315	ENAH	12602	12625	0.846154	-20.4	1	0.000891041	0.588	0	0	-14.1377	18	23	13	3UTR		1	0
hsa-miR-30c-5p	NM_020997	LEFTY1	1545	1570	0.846154	-19.4	1	0.00041726	0.559	0.253474	0.388956	-12.145	19	25	8	3UTR		0	0
hsa-miR-30c-5p	NM_152608	SDE2	3276	3293	0.846154	-19.8	1	0.00092441	0.691	-0.218513	1.63019	-12.661	15	17	8	3UTR	MIRT047992	0	0
hsa-miR-30c-5p	NM_001270409	LIN9	2368	2384	0.923077	-18.8	0	1.33364e-05	0.632	3.8753	4.9281	-15.9792	14	16	12	3UTR	MIRT047967	0	0
hsa-miR-30c-5p	NM_173083	LIN9	2473	2489	0.923077	-18.8	0	1.33364e-05	0.632	2.8952	5.33991	-15.9792	14	16	12	3UTR	MIRT047967	0	0
hsa-miR-30c-5p	NM_001618	PARP1	3738	3755	0.807692	-19.3	0	0.000106798	0.559	4.96865	4.63814	-19.4239	14	17	7	3UTR		0	0
hsa-miR-30c-5p	NM_001003665	STUM	4309	4343	0.846154	-26.2	1	0.000241614	0.397	-0.285371	-0.334578	-12.9896	19	27	10	3UTR		0	0
hsa-miR-30c-5p	NM_002221	ITPKB	4693	4716	1	-26.9	1	0.00920795	0.544	-0.138205	-0.593845	-14.2787	19	23	10	3UTR		0	0
hsa-miR-30c-5p	NM_014826	CDC42BPA	775	803	0.846154	-20.6	1	0.000754771	0.588	-0.742913	-0.754642	-8.3038	17	21	9	5UTR		1	0
hsa-miR-30c-5p	NM_014826	CDC42BPA	3943	3964	0.846154	-18.7	0	0.00321999	0.485	0.146618	0.535771	-16.8557	15	21	9	CDS		1	0
hsa-miR-30c-5p	NM_003607	CDC42BPA	775	803	0.846154	-20.6	1	0.000754771	0.588	-0.742913	-0.754642	-8.3038	17	21	9	5UTR		1	0
hsa-miR-30c-5p	NM_003395	WNT9A	2762	2798	1	-21.9	1	0.138511	0.441	0.0028011	-0.369123	-14.9081	16	19	12	3UTR		0	0
hsa-miR-30c-5p	NM_001024226	ARF1	1045	1061	0.923077	-22.5	1	8.85716e-05	0.441	3.62822	2.28515	-16.547	15	16	15	3UTR	MIRT047891	0	0
hsa-miR-30c-5p	NM_001024227	ARF1	1079	1095	0.923077	-22.5	1	8.85716e-05	0.441	3.62822	2.28515	-16.547	15	16	15	3UTR	MIRT047891	0	0
hsa-miR-30c-5p	NM_020435	GJC2	2116	2138	0.923077	-22.9	1	1.42948e-05	0.412	0.405592	0.312408	-14.5819	18	22	8	3UTR		0	0
hsa-miR-30c-5p	NM_001271223	OBSCN	25526	25549	0.923077	-20.6	1	0.00277502	0.368	0.0829358	2.17375	-14.5179	17	23	7	CDS		0	0
hsa-miR-30c-5p	NM_001271223	OBSCN	8284	8302	0.846154	-19.8	1	0.00139944	0.324	4.80779	3.08887	-14.722	16	18	10	CDS		0	0
hsa-miR-30c-5p	NM_001098623	OBSCN	22655	22678	0.923077	-20.6	1	0.00277502	0.368	0.0829358	2.17375	-14.5179	17	23	7	CDS		0	0
hsa-miR-30c-5p	NM_001098623	OBSCN	6997	7015	0.846154	-19.8	1	0.00139944	0.324	4.80779	3.08887	-14.722	16	18	10	CDS		0	0
hsa-miR-30c-5p	NM_052843	OBSCN	6997	7015	0.923077	-19.8	1	0.00139944	0.324	2.78472	3.05253	-14.722	16	18	10	CDS		0	0
hsa-miR-30c-5p	NM_021205	RHOU	3474	3491	0.923077	-17.9	0	0.0253246	0.471	0.345606	0.187673	-17.8802	14	17	9	3UTR		0	0
hsa-miR-30c-5p	NM_004578	RAB4A	1058	1080	1	-18.6	1	0.00138087	0.574	1.35706	0.712723	-5.76291	17	22	9	3UTR		1	0
hsa-miR-30c-5p	NM_001271998	RAB4A	824	846	0.923077	-18.6	1	0.00138087	0.574	0.421626	1.08263	-5.76291	17	22	9	3UTR		1	0
hsa-miR-30c-5p	NM_018230	NUP133	3938	3985	1	-19.5	1	0.00128214	0.603	3.51968	2.86013	-6.54929	18	25	11	3UTR		0	0
hsa-miR-30c-5p	NM_014409	TAF5L	2337	2378	0.923077	-18.2	0	0.0372405	0.397	3.58835	3.6137	-17.8802	15	20	7	3UTR		0	0
hsa-miR-30c-5p	NM_014777	URB2	3591	3629	0.846154	-15.3	1	0.00145612	0.456	1.63371	0.212252	-6.90779	11	13	11	CDS		0	0
hsa-miR-30c-5p	NM_004481	GALNT2	1475	1500	1	-20.9	1	0.0390693	0.529	7.7468	5.99544	-6.10696	20	25	9	CDS		1	1
hsa-miR-30c-5p	NM_007357	COG2	154	170	0.846154	-16.8	0	0.244457	0.338	1.64948	2.8815	-16.5351	12	16	8	CDS		0	0
hsa-miR-30c-5p	NM_007357	COG2	283	308	0.846154	-15.1	1	0.0189331	0.559	3.92091	5.09769	-18.3066	15	25	7	CDS		0	0
hsa-miR-30c-5p	NM_001145036	COG2	154	170	0.846154	-16.8	0	0.244457	0.338	1.64948	2.8815	-16.5351	12	16	8	CDS		0	0
hsa-miR-30c-5p	NM_001145036	COG2	283	308	0.846154	-15.1	1	0.0189331	0.559	3.92091	5.09769	-18.3066	15	25	7	CDS		0	0
hsa-miR-30c-5p	NM_014236	GNPAT	1220	1233	0.846154	-15	0	0.00157473	0.515	3.20113	3.08357	-22.0278	12	13	12	CDS		0	0
hsa-miR-30c-5p	NM_022051	EGLN1	1296	1312	0.846154	-17.4	0	0.0203207	0.676	0.812299	0.126718	-18.0787	13	16	7	5UTR		0	0
hsa-miR-30c-5p	NM_018662	DISC1	450	488	0.846154	-24.4	1	2.56034e-06	0.397	-0.0482094	0.0837836	-17.6255	17	24	9	CDS		0	0
hsa-miR-30c-5p	NM_001012957	DISC1	450	488	0.846154	-24.4	1	2.56034e-06	0.397	-0.0482094	0.0837836	-17.6255	17	24	9	CDS		0	0
hsa-miR-30c-5p	NM_001164540	DISC1	450	488	0.846154	-24.4	1	2.56034e-06	0.397	-0.0482094	0.0837836	-17.6255	17	24	9	CDS		0	0
hsa-miR-30c-5p	NM_001164541	DISC1	450	488	0.846154	-24.4	1	2.56034e-06	0.397	-0.0482094	0.0837836	-17.6255	17	24	9	CDS		0	0
hsa-miR-30c-5p	NM_001164546	DISC1	450	488	0.846154	-24.4	1	2.56034e-06	0.397	-0.0482094	0.0837836	-17.6255	17	24	9	CDS		0	0
hsa-miR-30c-5p	NM_001012959	DISC1	450	488	0.846154	-24.4	1	2.56034e-06	0.397	-0.0482094	0.0837836	-17.6255	17	24	9	CDS		0	0
hsa-miR-30c-5p	NM_001164539	DISC1	450	488	0.846154	-24.4	1	2.56034e-06	0.397	-0.0482094	0.0837836	-17.6255	17	24	9	CDS		0	0
hsa-miR-30c-5p	NM_001164551	DISC1	450	488	0.846154	-24.4	1	2.56034e-06	0.397	-0.0482094	0.0837836	-17.6255	17	24	9	CDS		0	0
hsa-miR-30c-5p	NM_001012958	DISC1	450	488	0.846154	-24.4	1	2.56034e-06	0.397	-0.0482094	0.0837836	-17.6255	17	24	9	CDS		0	0
hsa-miR-30c-5p	NM_001164554	DISC1	450	488	0.846154	-24.4	1	2.56034e-06	0.397	-0.0482094	0.0837836	-17.6255	17	24	9	CDS		0	0
hsa-miR-30c-5p	NM_019090	MAP10	4483	4528	0.923077	-20.5	1	0.0391655	0.676	-0.458698	0.157754	-9.85102	16	21	11	3UTR		0	0
hsa-miR-30c-5p	NM_032435	MAP3K21	5377	5418	0.846154	-21.4	1	0.0564801	0.603	-0.237104	0.0648916	-4.957	21	32	9	3UTR		1	1
hsa-miR-30c-5p	NM_002245	KCNK1	1175	1197	0.846154	-17	1	0.0013249	0.485	1.19096	0.317187	-8.11767	15	21	7	CDS		0	0
hsa-miR-30c-5p	NM_001206641	COA6	292	316	0.923077	-22.4	1	3.64942e-05	0.485	3.54756	2.32516	-12.6947	17	24	8	CDS		0	0
hsa-miR-30c-5p	NM_001012985	COA6	208	232	0.923077	-22.4	1	5.46002e-05	0.485	4.85506	2.13007	-12.6947	17	24	8	CDS		0	0
hsa-miR-30c-5p	NM_001301733	COA6	579	603	0.846154	-22.4	1	4.49474e-05	0.485	4.85506	2.13007	-12.6947	17	24	8	CDS		0	0
hsa-miR-30c-5p	NM_001077397	IRF2BP2	2358	2385	1	-19	1	0.000614727	0.588	0.86455	0.544222	-9.35244	19	27	9	3UTR		1	1
hsa-miR-30c-5p	NM_182972	IRF2BP2	2406	2433	0.846154	-19	1	0.000614727	0.588	0.667517	1.90778	-9.35244	19	27	9	3UTR		1	1
hsa-miR-30c-5p	NM_000081	LYST	9051	9071	0.923077	-17.6	1	0.0052281	0.618	0.979978	1.34664	-9.13263	16	20	9	CDS		1	1
hsa-miR-30c-5p	NM_002508	NID1	2305	2329	0.846154	-22.6	1	1.59688e-05	0.426	3.67517	3.21529	-12.127	18	24	7	CDS		1	1
hsa-miR-30c-5p	NM_002508	NID1	869	893	0.846154	-20.6	1	0.00339001	0.426	0.00781967	0.121136	-8.3038	19	24	9	CDS		1	1
hsa-miR-30c-5p	XM_011544195	NID1	780	804	0.846154	-20.6	1	0.00339001	0.426	0	0	-8.3038	19	24	9	CDS		1	1
hsa-miR-30c-5p	NM_018072	HEATR1	4754	4769	0.923077	-17.9	0	0.00774492	0.618	1.67041	3.25766	-25.1162	12	15	10	CDS		0	0
hsa-miR-30c-5p	NM_000254	MTR	3072	3101	0.923077	-19.6	1	0.000184281	0.515	4.87697	4.61237	-13.6656	14	17	9	CDS	MIRT134330	0	0
hsa-miR-30c-5p	NM_001291939	MTR	2919	2948	0.923077	-19.6	1	0.000184281	0.515	4.87697	4.61237	-13.6656	14	17	9	CDS	MIRT134330	0	0
hsa-miR-30c-5p	NM_001291940	MTR	2959	2988	0.923077	-19.6	1	0.000184281	0.515	5.70702	4.12408	-13.6656	14	17	9	CDS	MIRT134330	0	0
hsa-miR-30c-5p	NM_001291940	MTR	9495	9517	0.923077	-19.2	1	0.0164318	0.412	-9.35e-05	-0.0136073	-10.8357	17	22	9	3UTR	MIRT134330	0	0
hsa-miR-30c-5p	NM_001035	RYR2	7047	7072	0.826923	-19.1	1	0.0619538	0.515	4.98805	4.87487	-13.8149	16	23	10	CDS		0	0
hsa-miR-30c-5p	NM_000740	CHRM3	4153	4189	0.846154	-19.4	1	0.000220615	0.574	4.24985	2.59811	-5.22671	21	36	10	3UTR		1	0
hsa-miR-30c-5p	NM_022469	GREM2	2769	2784	0.846154	-17.3	1	0.00824003	0.544	-0.259033	0.0295962	-12.428	13	15	8	3UTR		0	0
hsa-miR-30c-5p	NM_001282773	RGS7	355	381	0.846154	-17.1	0	0.000486477	0.559	0.717661	1.84022	-20.2025	14	26	9	5UTR		0	0
hsa-miR-30c-5p	NM_001282778	RGS7	355	381	0.846154	-17.1	0	0.000486477	0.559	0.717661	1.84022	-20.2025	14	26	9	5UTR		0	0
hsa-miR-30c-5p	NM_001282775	RGS7	355	381	0.846154	-17.1	0	0.000486477	0.559	0.717661	1.84022	-20.2025	14	26	9	5UTR		0	0
hsa-miR-30c-5p	NM_002924	RGS7	355	381	0.846154	-17.1	0	0.000486477	0.559	0.717661	1.84022	-20.2025	14	26	9	5UTR		0	0
hsa-miR-30c-5p	NM_003679	KMO	799	810	0.846154	-15.3	1	0.000259725	0.559	4.27572	4.52562	-13.8986	10	11	10	CDS		0	0
hsa-miR-30c-5p	NM_001821	CHML	4046	4069	0.923077	-21.2	1	0.000122346	0.559	-0.0058331	-0.108394	-14.8713	18	23	11	3UTR		0	0
hsa-miR-30c-5p	NM_001821	CHML	1331	1347	0.846154	-18.7	1	0.0011775	0.574	0.0257023	0.184652	-8.28966	14	16	10	CDS		0	0
hsa-miR-30c-5p	NM_001290693	BECN2	1007	1025	0.846154	-18.8	1	0.000886873	0.485	1.47197	2.88763	-8.53912	16	18	9	CDS		0	0
hsa-miR-30c-5p	NM_001042405	CEP170	5430	5448	0.923077	-23.1	0	0.000715558	0.632	4.11939	4.56641	-16.6229	16	18	10	3UTR		1	1
hsa-miR-30c-5p	NM_001042404	CEP170	5508	5526	0.923077	-23.1	0	0.000715558	0.632	4.11939	4.56641	-16.6229	16	18	10	3UTR		1	1
hsa-miR-30c-5p	NM_014812	CEP170	5802	5820	0.923077	-23.1	0	0.000715558	0.632	4.11939	4.56641	-16.6229	16	18	10	3UTR		1	1
hsa-miR-30c-5p	XM_006711843	CEP170	5862	5880	1	-23.1	0	0.000715558	0.632	0	0	-16.6229	16	18	10	3UTR		1	1
hsa-miR-30c-5p	NM_005465	AKT3	3467	3488	1	-17.9	1	0.00272186	0.5	2.19596	1.66531	-10.729	19	21	14	3UTR		0	0
hsa-miR-30c-5p	XM_016999985	AKT3	3640	3661	0.846154	-17.9	1	0.00272186	0.5	0	0	-10.729	19	21	14	3UTR		0	0
hsa-miR-30c-5p	NM_001278196	ZBTB18	2778	2801	0.846154	-17.4	1	0.000357119	0.574	2.08421	3.19944	-13.0019	18	23	7	3UTR		1	1
hsa-miR-30c-5p	NM_001278196	ZBTB18	911	929	0.846154	-16.8	1	0.00909951	0.544	5.75718	5.17337	-15.2871	16	18	13	CDS		1	1
hsa-miR-30c-5p	NM_205768	ZBTB18	2909	2932	0.846154	-17.4	1	0.000357119	0.574	2.08421	3.19944	-13.0019	18	23	7	3UTR		1	1
hsa-miR-30c-5p	NM_205768	ZBTB18	1042	1060	0.846154	-16.8	1	0.00909951	0.544	5.75718	5.17337	-15.2871	16	18	13	CDS		1	1
hsa-miR-30c-5p	NM_001126	ADSS	1006	1026	0.846154	-16.5	1	0.00702152	0.603	0.794154	0.678561	-12.3352	16	20	9	CDS		0	0
hsa-miR-30c-5p	XM_017000944	CATSPERE	3194	3218	0.846154	-18.8	1	0.0051338	0.676	0	0	-12.3711	17	19	17	3UTR		0	0
hsa-miR-30c-5p	NM_001130957	CATSPERE	2974	2998	0.923077	-18.8	1	0.0051338	0.676	0.186986	0.543663	-12.3711	17	19	17	3UTR		0	0
hsa-miR-30c-5p	NM_173807	CATSPERE	2816	2840	0.923077	-18.8	1	0.0051338	0.676	0.186986	0.543663	-12.3711	17	19	17	3UTR		0	0
hsa-miR-30c-5p	NM_001242340	CATSPERE	2822	2846	0.923077	-18.8	1	0.0051338	0.676	0.173495	0.0107551	-12.3711	17	19	17	3UTR		0	0
hsa-miR-30c-5p	NM_001242340	CATSPERE	2304	2325	0.846154	-17	1	0.00886494	0.632	1.35696	1.1304	-13.6972	16	21	8	CDS		0	0
hsa-miR-30c-5p	NM_001281834	GCSAML	2962	2985	1	-24	1	0.10304	0.456	0.0636282	0.0830677	-4.957	20	23	8	3UTR		0	0
hsa-miR-30c-5p	NM_001281835	GCSAML	2846	2869	1	-24	1	0.10304	0.456	0.0636282	0.0830677	-4.957	20	23	8	3UTR		0	0
hsa-miR-30c-5p	NM_001281853	GCSAML	2815	2838	1	-24	1	0.10304	0.456	0.076763	-0.0209602	-4.957	20	23	8	3UTR		0	0
hsa-miR-30c-5p	NM_001281836	GCSAML	2730	2753	1	-24	1	0.10304	0.456	0.0636282	0.0830677	-4.957	20	23	8	3UTR		0	0
hsa-miR-30c-5p	NM_001281838	GCSAML	2670	2693	1	-24	1	0.10304	0.456	0.0636282	0.0830677	-4.957	20	23	8	3UTR		0	0
hsa-miR-30c-5p	NM_001281837	GCSAML	2711	2734	1	-24	1	0.10304	0.456	0.076763	-0.0209602	-4.957	20	23	8	3UTR		0	0
hsa-miR-30c-5p	NM_145278	GCSAML	2615	2638	1	-24	1	0.10304	0.456	0.110914	0.0709836	-4.957	20	23	8	3UTR		0	0
hsa-miR-30c-5p	NM_001001957	OR2W3	427	460	0.820513	-21.3	0	3.728e-05	0.338	-1.8979	-0.118604	-15.7996	15	18	9	CDS		0	0
hsa-miR-30c-5p	NM_001101426	ISPD	1476	1492	0.923077	-16.8	1	0.0064896	0.765	-0.290908	-0.134152	-8.14541	13	16	10	3UTR		0	0
hsa-miR-30c-5p	NM_175886	PRPS1L1	187	245	0.923077	-25.1	1	0.00058829	0.515	4.27972	3.81468	-8.05661	20	31	9	CDS		0	0
hsa-miR-30c-5p	NM_001002926	TWISTNB	2359	2381	0.923077	-17.3	1	0.00221835	0.588	0.208421	0.0361488	-14.4303	17	22	8	3UTR		0	0
hsa-miR-30c-5p	NM_001163942	ABCB5	1666	1685	0.846154	-18.7	0	9.4157e-07	0.485	-0.365801	-0.248849	-17.7125	15	19	9	3UTR		0	1
hsa-miR-30c-5p	NM_198956	SP8	2650	2671	0.846154	-18.4	1	0.000782358	0.5	2.10938	1.38965	-12.6461	17	21	14	3UTR		0	0
hsa-miR-30c-5p	NM_001277115	DNAH11	4005	4027	1	-20.5	1	0.00225515	0.647	1.44972	2.71763	-13.8986	17	22	10	CDS		0	0
hsa-miR-30c-5p	NM_018719	CDCA7L	357	376	0.884615	-17	1	0.00171497	0.574	-0.662494	0.977376	-7.00344	17	19	13	CDS		0	0
hsa-miR-30c-5p	NM_001127370	CDCA7L	411	430	0.807692	-17	1	0.00171497	0.574	-0.682979	-0.293241	-7.00344	17	19	13	CDS		0	0
hsa-miR-30c-5p	NM_000600	IL6	518	535	0.846154	-15.9	0	0.0768869	0.544	0.640974	-0.186338	-19.4239	14	17	8	CDS		0	0
hsa-miR-30c-5p	NM_001318095	IL6	327	344	0.846154	-15.9	0	0.0768869	0.544	0.640974	-0.186338	-19.4239	14	17	8	CDS		0	0
hsa-miR-30c-5p	NM_001031710	KLHL7	282	302	0.846154	-20.5	1	0.000118593	0.368	4.047	2.81996	-15.7268	16	20	14	5UTR		0	0
hsa-miR-30c-5p	NM_001172428	KLHL7	282	302	0.846154	-20.5	1	0.000118593	0.368	0.729541	1.74711	-15.7268	16	20	14	5UTR		0	0
hsa-miR-30c-5p	NM_001127454	GSDME	4	24	0.846154	-18.5	1	0.00102826	0.528	0.144137	0.282126	-11.744	18	20	15	5UTR		0	0
hsa-miR-30c-5p	NM_004403	GSDME	4	24	0.846154	-18.5	1	0.00102826	0.528	0.144137	0.282126	-11.744	18	20	15	5UTR		0	0
hsa-miR-30c-5p	NM_004403	GSDME	2068	2083	0.846154	-17.1	0	1.15225e-05	0.559	1.84807	2.844	-24.7953	12	15	9	3UTR		0	0
hsa-miR-30c-5p	NM_002137	HNRNPA2B1	2130	2144	0.923077	-23	0	0.000388331	0.618	5.04232	5.18448	-21.7228	13	14	13	3UTR	MIRT048009	1	1
hsa-miR-30c-5p	NM_031243	HNRNPA2B1	2166	2180	0.846154	-23	0	0.000388331	0.618	5.3796	4.93565	-21.7228	13	14	13	3UTR	MIRT048009	1	1
hsa-miR-30c-5p	NM_006896	HOXA7	47	68	0.923077	-18.5	1	2.95278e-05	0.588	1.36156	1.92736	-12.5944	18	21	16	5UTR		0	0
hsa-miR-30c-5p	NM_005523	HOXA11	1832	1857	0.923077	-20.9	1	0.000357104	0.5	5.83373	5.12327	-8.55011	20	25	9	3UTR		1	1
hsa-miR-30c-5p	NM_005523	HOXA11	2047	2062	1	-19.9	0	0.00178976	0.662	2.20397	1.88079	-17.9121	14	15	14	3UTR		1	1
hsa-miR-30c-5p	NM_001989	EVX1	2236	2281	0.923077	-20.4	1	0.0116937	0.5	0.893048	1.74492	-5.08246	19	25	9	3UTR		0	0
hsa-miR-30c-5p	NM_182899	CREB5	7083	7099	0.846154	-16.8	0	3.56763e-05	0.618	1.4094	1.60917	-18.3994	14	16	9	3UTR		0	0
hsa-miR-30c-5p	NM_182898	CREB5	7427	7443	0.846154	-16.8	0	3.56763e-05	0.618	1.93503	1.72815	-18.3994	14	16	9	3UTR		0	0
hsa-miR-30c-5p	NM_004904	CREB5	7108	7124	0.846154	-16.8	0	3.56763e-05	0.618	1.4094	1.60917	-18.3994	14	16	9	3UTR		0	0
hsa-miR-30c-5p	NM_001011666	CREB5	6790	6806	0.846154	-16.8	0	3.56763e-05	0.618	1.55146	0.8518	-18.3994	14	16	9	3UTR		0	0
hsa-miR-30c-5p	NM_014817	TRIL	4727	4750	0.846154	-20.1	1	0.000920193	0.559	0.536805	0.708935	-5.58516	18	23	7	3UTR		0	0
hsa-miR-30c-5p	NM_019029	CPVL	1793	1812	0.923077	-17.3	1	0.00903105	0.662	1.44542	2.14161	-11.9895	17	19	9	3UTR		0	0
hsa-miR-30c-5p	NM_001145514	SCRN1	654	675	0.846154	-18.9	1	2.5878e-05	0.485	-0.172122	0.0120515	-6.28309	18	21	12	CDS		0	0
hsa-miR-30c-5p	NM_152793	MTURN	3493	3522	1	-22.7	1	0.0233091	0.603	-0.106089	0.0516712	-14.9547	16	19	11	3UTR		0	0
hsa-miR-30c-5p	NM_152793	MTURN	5743	5757	0.846154	-20.3	0	8.66488e-07	0.426	0	0	-20.713	13	14	13	3UTR		0	0
hsa-miR-30c-5p	NM_006092	NOD1	3055	3077	0.923077	-20.5	1	0.00192703	0.515	4.26818	3.28742	-11.9455	18	22	15	CDS		0	0
hsa-miR-30c-5p	NM_006092	NOD1	4501	4526	0.846154	-20.5	1	5.92715e-07	0.441	0	0	-11.1025	17	20	14	3UTR		0	0
hsa-miR-30c-5p	NM_001202475	CRHR2	2126	2145	0.846154	-19	0	0.0158715	0.456	4.03782	4.93834	-16.302	14	19	8	3UTR		0	0
hsa-miR-30c-5p	NM_000823	GHRHR	146	168	0.846154	-21	1	0.000164265	0.471	0.805455	0.439295	-12.6947	17	22	14	CDS		0	0
hsa-miR-30c-5p	XM_017011871	CCDC129	4800	4814	0.923077	-17.8	0	0.00556889	0.426	0	0	-19.9917	13	14	13	3UTR		0	0
hsa-miR-30c-5p	XM_024446692	CCDC129	5370	5384	0.923077	-17.8	0	0.00556889	0.426	0	0	-19.9917	13	14	13	3UTR		0	0
hsa-miR-30c-5p	NM_006658	PPP1R17	1665	1686	1	-19.8	1	0.00749117	0.529	-0.277039	0.0249763	-11.2285	16	19	14	3UTR		0	0
hsa-miR-30c-5p	NM_001145123	PPP1R17	1512	1533	1	-19.8	1	0.00749117	0.529	-0.0171658	0.0411308	-11.2285	16	19	14	3UTR		0	0
hsa-miR-30c-5p	NM_005020	PDE1C	7033	7079	0.923077	-20	1	4.72818e-05	0.412	2.44293	3.18895	-15.5803	17	22	13	3UTR		0	0
hsa-miR-30c-5p	NM_015483	KBTBD2	337	361	0.897436	-17.3	1	0.00335617	0.574	3.99195	4.16546	-8.79494	17	24	9	5UTR		0	0
hsa-miR-30c-5p	NM_001284343	FKBP9	353	387	0.846154	-15.9	1	0.000405098	0.5	3.94641	4.57021	-5.22671	21	34	9	CDS		0	0
hsa-miR-30c-5p	NM_001011553	SEPT7	3240	3269	0.846154	-20	1	0.118013	0.676	0.194559	0.103669	-7.14013	20	29	10	3UTR		1	1
hsa-miR-30c-5p	NM_001242956	SEPT7	3135	3164	0.846154	-20	1	0.118013	0.676	0.194559	0.103669	-7.14013	20	29	10	3UTR		1	1
hsa-miR-30c-5p	NM_018685	ANLN	1872	1891	0.846154	-16.6	0	0.0234595	0.691	2.76709	2.56544	-18.9134	15	19	9	CDS		0	1
hsa-miR-30c-5p	NM_001284301	ANLN	1761	1780	0.846154	-16.6	0	0.0738418	0.691	2.76709	2.56544	-18.9134	15	19	9	CDS		0	1
hsa-miR-30c-5p	NM_001177507	AOAH	261	278	1	-23.2	1	0.0710291	0.544	-0.121914	0.110104	-14.401	15	17	9	5UTR		0	0
hsa-miR-30c-5p	NM_001637	AOAH	261	278	1	-23.2	1	0.0710291	0.544	-0.121914	0.110104	-14.401	15	17	9	5UTR		0	0
hsa-miR-30c-5p	NM_001637	AOAH	514	538	0.923077	-20.3	1	0.000173799	0.456	0.945386	2.057	-7.91236	14	17	11	CDS		0	0
hsa-miR-30c-5p	NM_001177506	AOAH	261	278	1	-23.2	1	0.0710291	0.544	-0.121914	0.110104	-14.401	15	17	9	5UTR		0	0
hsa-miR-30c-5p	NM_001177506	AOAH	514	538	1	-20.3	1	0.000173799	0.456	-0.276474	0.640537	-7.91236	14	17	11	CDS		0	0
hsa-miR-30c-5p	XM_011515572	STARD3NL	1461	1481	0.846154	-16.2	1	0.00423968	0.588	0	0	-13.0427	17	20	9	3UTR		0	0
hsa-miR-30c-5p	NM_139316	AMPH	3010	3029	0.923077	-17	1	7.72239e-07	0.426	5.15316	4.2127	-13.652	15	19	12	3UTR		0	0
hsa-miR-30c-5p	NM_001635	AMPH	3136	3155	0.846154	-17	1	7.72239e-07	0.426	3.24275	4.34248	-13.652	15	19	12	3UTR		0	0
hsa-miR-30c-5p	NM_014396	VPS41	2103	2124	0.846154	-18.4	1	0.00461651	0.603	-0.910601	-0.484294	-7.27064	17	21	7	CDS	MIRT726123	0	1
hsa-miR-30c-5p	NM_001282446	YAE1D1	1270	1319	0.846154	-18.5	1	0.000144953	0.632	0.334976	0.581219	-12.1239	18	26	10	3UTR		0	0
hsa-miR-30c-5p	NM_005402	RALA	1234	1275	1	-17.8	1	0.00779606	0.662	2.32611	1.75503	-5.08246	20	41	7	3UTR		0	0
hsa-miR-30c-5p	NM_002192	INHBA	2534	2551	0.923077	-22.3	0	0.000242084	0.574	-0.236916	0.608666	-16.8557	16	17	16	3UTR		1	0
hsa-miR-30c-5p	XM_011515274	GLI3	2531	2550	0.923077	-20.4	0	2.49727e-05	0.588	0	0	-15.5666	15	19	7	5UTR		0	0
hsa-miR-30c-5p	NM_015052	HECW1	1438	1469	0.923077	-18.9	1	0.000139457	0.485	5.18543	6.01121	-7.39609	18	24	8	CDS		1	1
hsa-miR-30c-5p	NM_001287059	HECW1	1203	1234	0.923077	-18.9	1	0.000139457	0.485	5.18543	6.01121	-7.39609	18	24	8	CDS		1	1
hsa-miR-30c-5p	NM_004760	STK17A	348	371	0.923077	-18	1	0.00747882	0.485	5.48437	2.56683	-9.81948	19	23	7	CDS		0	0
hsa-miR-30c-5p	XM_005249719	SPDYE1	1175	1190	0.846154	-19.7	0	0.000107725	0.5	0	0	-22.7707	13	15	10	CDS		0	0
hsa-miR-30c-5p	NM_175064	SPDYE1	664	679	0.923077	-19.7	0	0.000107725	0.5	0.595524	0.4244	-22.7707	13	15	10	CDS		0	0
hsa-miR-30c-5p	NM_001256879	POLD2	617	659	0.846154	-17.9	1	0.000112774	0.412	5.0425	5.0077	-6.59337	20	42	9	5UTR		0	0
hsa-miR-30c-5p	NM_001354800	GCK	2815	2834	0.923077	-20	1	3.66723e-05	0.471	0	0	-12.6461	17	19	9	3UTR		0	0
hsa-miR-30c-5p	NM_006555	YKT6	1548	1574	0.846154	-20.3	0	0.00110849	0.456	-0.0887719	-0.299377	-19.4239	15	26	11	3UTR		0	0
hsa-miR-30c-5p	NM_006555	YKT6	1178	1199	0.846154	-19.1	1	0.000818643	0.382	0.125889	-0.233855	-11.9066	17	21	9	3UTR		0	0
hsa-miR-30c-5p	NM_006555	YKT6	1457	1475	0.846154	-19	0	0.0013273	0.441	-0.400067	-0.255384	-17.1102	15	18	9	3UTR		0	0
hsa-miR-30c-5p	NM_172081	CAMK2B	2818	2853	0.807692	-17.4	1	0.000308842	0.412	2.37312	2.66708	-13.9701	18	35	8	3UTR		0	0
hsa-miR-30c-5p	NM_015332	NUDCD3	1485	1510	0.923077	-20.6	1	0.0231651	0.485	-0.0464943	-0.371905	-7.30252	19	25	9	3UTR		0	0
hsa-miR-30c-5p	NM_015332	NUDCD3	1157	1196	0.846154	-20.2	0	0.000642803	0.441	0.245734	-0.240951	-16.302	16	22	11	CDS		0	0
hsa-miR-30c-5p	NM_001101648	NPC1L1	3646	3699	0.846154	-19.5	1	0.00107359	0.426	-0.072484	3.53554	-11.3983	18	22	10	CDS		0	0
hsa-miR-30c-5p	NM_013389	NPC1L1	3727	3780	0.846154	-19.5	1	0.00107359	0.426	-0.072484	3.53554	-11.3983	18	22	10	CDS		0	0
hsa-miR-30c-5p	NM_201436	H2AFV	392	410	0.846154	-17.6	0	2.92068e-06	0.529	0.0887007	0.105007	-21.7462	14	18	10	CDS		0	0
hsa-miR-30c-5p	NM_033224	PURB	2822	2852	0.897436	-21.3	1	0.0604931	0.691	-0.111046	0.0775153	-10.0812	20	30	8	3UTR		0	0
hsa-miR-30c-5p	NM_005856	RAMP3	1145	1181	0.846154	-22.7	1	5.7356e-06	0.368	-1.04408	-0.448953	-14.9547	16	18	16	3UTR		0	0
hsa-miR-30c-5p	XM_011515477	TNS3	6359	6378	1	-17.9	1	0.0140214	0.485	0	0	-14.5224	16	19	8	3UTR		0	0
hsa-miR-30c-5p	NM_022748	TNS3	6326	6345	0.846154	-17.9	1	0.0140214	0.485	2.63752	2.94902	-14.5224	16	19	8	3UTR		0	0
hsa-miR-30c-5p	NM_152701	ABCA13	14141	14189	0.884615	-17.7	1	0.000747642	0.618	1.33178	1.08348	-3.93757	20	48	8	CDS		0	0
hsa-miR-30c-5p	XM_011515075	IKZF1	4329	4370	0.846154	-21.5	1	0.00761173	0.632	0	0	-7.21971	18	24	13	3UTR		0	1
hsa-miR-30c-5p	NM_006060	IKZF1	4507	4521	1	-16.9	1	0.00761173	0.632	-0.0623021	0.296613	-7.21971	13	14	13	3UTR		0	1
hsa-miR-30c-5p	NM_001220765	IKZF1	4381	4395	1	-16.9	1	0.00761173	0.632	-0.0623021	0.296613	-7.21971	13	14	13	3UTR		0	1
hsa-miR-30c-5p	NM_001291837	IKZF1	4354	4368	1	-16.9	1	0.00761173	0.632	0.0768223	0.555064	-7.21971	13	14	13	3UTR		0	1
hsa-miR-30c-5p	NM_001291838	IKZF1	4219	4233	1	-16.9	1	0.00761173	0.632	0.0768223	0.555064	-7.21971	13	14	13	3UTR		0	1
hsa-miR-30c-5p	NM_001220768	IKZF1	3992	4006	0.923077	-16.9	1	0.00761173	0.632	1.58579	0.363098	-7.21971	13	14	13	3UTR		0	1
hsa-miR-30c-5p	NM_001220771	IKZF1	3824	3838	0.923077	-16.9	1	0.00761173	0.632	1.58579	0.363098	-7.21971	13	14	13	3UTR		0	1
hsa-miR-30c-5p	NM_001291841	IKZF1	3824	3838	0.923077	-16.9	1	0.00761173	0.632	1.58579	0.363098	-7.21971	13	14	13	3UTR		0	1
hsa-miR-30c-5p	NM_001291843	IKZF1	3698	3712	0.923077	-16.9	1	0.00761173	0.632	1.58579	0.363098	-7.21971	13	14	13	3UTR		0	1
hsa-miR-30c-5p	NM_001287495	FIGNL1	9278	9303	1	-18.6	1	0.00133899	0.529	0.620278	0.783246	-13.2226	16	25	9	3UTR		0	0
hsa-miR-30c-5p	NM_001287495	FIGNL1	9710	9732	0.923077	-17.7	1	0.000788771	0.662	4.94493	2.93734	-8.34077	19	22	10	3UTR		0	0
hsa-miR-30c-5p	NM_001287494	FIGNL1	9382	9407	0.923077	-18.6	1	0.00133899	0.529	0.0649141	0.135708	-13.2226	16	25	9	3UTR		0	0
hsa-miR-30c-5p	NM_001287494	FIGNL1	9814	9836	0.923077	-17.7	1	0.000788771	0.662	5.1431	3.39856	-8.34077	19	22	10	3UTR		0	0
hsa-miR-30c-5p	NM_001287493	FIGNL1	9387	9412	0.923077	-18.6	1	0.00133899	0.529	0.597504	0.169111	-13.2226	16	25	9	3UTR		0	0
hsa-miR-30c-5p	NM_001287493	FIGNL1	9819	9841	0.923077	-17.7	1	0.000788771	0.662	4.85823	3.3679	-8.34077	19	22	10	3UTR		0	0
hsa-miR-30c-5p	NM_022116	FIGNL1	9548	9573	1	-18.6	1	0.00133899	0.529	1.27872	0.983787	-13.2226	16	25	9	3UTR		0	0
hsa-miR-30c-5p	NM_001042762	FIGNL1	9555	9580	0.846154	-18.6	1	0.00133899	0.529	1.92279	1.18165	-13.2226	16	25	9	3UTR		0	0
hsa-miR-30c-5p	NM_001287492	FIGNL1	9993	10018	0.820513	-18.6	1	0.00133899	0.529	-0.301948	-0.103872	-13.2226	16	25	9	3UTR		0	0
hsa-miR-30c-5p	NM_001287492	FIGNL1	10425	10447	0.923077	-17.7	1	0.000788771	0.662	0.359013	-0.152613	-8.34077	19	22	10	3UTR		0	0
hsa-miR-30c-5p	XM_011515470	FIGNL1	9541	9566	0.897436	-18.6	1	0.00133899	0.529	0	0	-13.2226	16	25	9	3UTR		0	0
hsa-miR-30c-5p	NM_001082971	DDC	1622	1649	0.923077	-17.7	0	0.0923761	0.426	4.84353	4.60575	-16.7147	15	21	8	CDS		0	0
hsa-miR-30c-5p	NM_001242888	DDC	1273	1300	0.923077	-17.7	0	0.0923761	0.426	4.8415	2.81891	-16.7147	15	21	8	CDS		0	0
hsa-miR-30c-5p	NM_001242886	DDC	1393	1420	0.846154	-17.7	0	0.0923761	0.426	2.72394	3.25387	-16.7147	15	21	8	CDS		0	0
hsa-miR-30c-5p	NM_001242889	DDC	1228	1255	1	-17.7	0	0.0923761	0.426	3.85122	4.46719	-16.7147	15	21	8	CDS		0	0
hsa-miR-30c-5p	NM_001242887	DDC	1363	1390	1	-17.7	0	0.0923761	0.426	3.85122	4.46719	-16.7147	15	21	8	CDS		0	0
hsa-miR-30c-5p	NM_000790	DDC	1507	1534	0.923077	-17.7	0	0.0923761	0.426	5.49451	4.60753	-16.7147	15	21	8	CDS		0	0
hsa-miR-30c-5p	NM_138270	ATRX	8493	8514	0.846154	-20.4	1	1.57894e-05	0.588	0	0	-15.5803	17	21	10	3UTR		0	0
hsa-miR-30c-5p	NM_000489	ATRX	8607	8628	0.846154	-20.4	1	1.57894e-05	0.588	0	0	-15.5803	17	21	10	3UTR		0	0
hsa-miR-30c-5p	NM_000052	ATP7A	6595	6613	0.923077	-18.3	0	0.000624926	0.529	0	0	-17.7125	14	18	7	3UTR		0	0
hsa-miR-30c-5p	NM_001282224	ATP7A	6361	6379	0.923077	-18.3	0	0.000624926	0.529	0	0	-17.7125	14	18	7	3UTR		0	0
hsa-miR-30c-5p	NM_001282186	CYSLTR1	2612	2630	0.923077	-19.7	1	0.00967846	0.676	0	0	-14.9081	16	18	12	3UTR		1	1
hsa-miR-30c-5p	NM_006639	CYSLTR1	2699	2717	0.923077	-19.7	1	0.00967846	0.676	0	0	-14.9081	16	18	12	3UTR		1	1
hsa-miR-30c-5p	NM_153252	BRWD3	10670	10710	0.961538	-17.9	1	0.00874856	0.691	0	0	-5.76291	13	15	13	3UTR		1	1
hsa-miR-30c-5p	XM_017029423	RPS6KA6	1047	1091	0.923077	-19.1	1	0.00187268	0.632	0	0	-8.53035	18	25	12	5UTR		0	0
hsa-miR-30c-5p	NM_144657	HDX	5515	5541	0.846154	-18.4	0	0.00026664	0.515	0	0	-19.4239	14	18	8	3UTR		0	0
hsa-miR-30c-5p	NM_001177478	HDX	5477	5503	0.846154	-18.4	0	0.00026664	0.515	0	0	-19.4239	14	18	8	3UTR		0	0
hsa-miR-30c-5p	NM_001177479	HDX	5624	5650	0.846154	-18.4	0	0.00026664	0.515	0	0	-19.4239	14	18	8	3UTR		0	0
hsa-miR-30c-5p	NM_024921	POF1B	3745	3763	0.923077	-18.6	1	0.00833433	0.485	0	0	-16.7801	14	18	7	3UTR		0	0
hsa-miR-30c-5p	NM_033048	CPXCR1	1293	1351	0.923077	-20.5	1	0.017321	0.676	0	0	-5.22671	19	27	11	3UTR		0	0
hsa-miR-30c-5p	NM_001184771	CPXCR1	1255	1313	0.923077	-20.5	1	0.017321	0.676	0	0	-5.22671	19	27	11	3UTR		0	0
hsa-miR-30c-5p	NM_004538	NAP1L3	1012	1035	0.923077	-20	0	0.00525995	0.618	0	0	-16.8557	14	17	8	CDS		0	1
hsa-miR-30c-5p	NM_001174068	SYTL4	775	806	0.846154	-19.1	1	9.92319e-05	0.471	0	0	-11.6055	20	31	10	CDS		0	0
hsa-miR-30c-5p	NM_080737	SYTL4	944	975	0.846154	-19.1	1	9.92319e-05	0.471	0	0	-11.6055	20	31	10	CDS		0	0
hsa-miR-30c-5p	NM_001271815	NOX1	816	850	1	-20.4	0	0.00320759	0.471	0	0	-15.7996	15	17	15	CDS		0	0
hsa-miR-30c-5p	NM_013955	NOX1	927	961	1	-20.4	0	0.00320759	0.471	0	0	-15.7996	15	17	15	CDS		0	0
hsa-miR-30c-5p	NM_007052	NOX1	927	961	1	-20.4	0	0.00320759	0.471	0	0	-15.7996	15	17	15	CDS		0	0
hsa-miR-30c-5p	NM_001167970	TRMT2B	2873	2893	0.846154	-18.5	1	9.64557e-05	0.471	0	0	-16.3535	17	20	13	3UTR		0	0
hsa-miR-30c-5p	NM_001167971	TRMT2B	2854	2874	0.846154	-18.5	1	9.64557e-05	0.471	0	0	-16.3535	17	20	13	3UTR		0	0
hsa-miR-30c-5p	NM_024917	TRMT2B	3266	3286	0.846154	-18.5	1	9.64557e-05	0.471	0	0	-16.3535	17	20	13	3UTR		0	0
hsa-miR-30c-5p	NM_001167972	TRMT2B	2816	2836	0.846154	-18.5	1	9.64557e-05	0.471	0	0	-16.3535	17	20	13	3UTR		0	0
hsa-miR-30c-5p	NM_001939	DRP2	5101	5142	0.846154	-19.4	1	0.00124314	0.456	0	0	-9.54656	17	26	9	3UTR		1	0
hsa-miR-30c-5p	NM_001171184	DRP2	4818	4859	0.846154	-19.4	1	0.00124314	0.456	0	0	-9.54656	17	26	9	3UTR		1	0
hsa-miR-30c-5p	NM_001287344	BTK	2653	2679	0.846154	-19.8	0	0.0455174	0.471	0	0	-15.5666	17	26	8	3UTR		0	0
hsa-miR-30c-5p	NM_001287344	BTK	2689	2734	1	-19.9	1	0.0271563	0.662	0	0	-9.39596	15	20	9	3UTR		0	0
hsa-miR-30c-5p	NM_000061	BTK	2497	2523	0.846154	-19.8	0	0.0455174	0.471	0	0	-15.5666	17	26	8	3UTR		0	0
hsa-miR-30c-5p	NM_000061	BTK	2559	2578	1	-19.9	1	0.0271563	0.662	0	0	-9.39596	15	19	9	3UTR		0	0
hsa-miR-30c-5p	NM_001287345	BTK	2134	2160	0.846154	-19.8	0	0.0455174	0.471	0	0	-15.5666	17	26	8	3UTR		0	0
hsa-miR-30c-5p	NM_001287345	BTK	2196	2215	1	-19.9	1	0.0271563	0.662	0	0	-9.39596	15	19	9	3UTR		0	0
hsa-miR-30c-5p	NM_001199973	RPL36A-HNRNPH2	1908	1940	0.923077	-18	1	0.0118672	0.632	0	0	-6.24613	18	32	10	3UTR		0	0
hsa-miR-30c-5p	NM_001199974	RPL36A-HNRNPH2	1785	1817	0.923077	-18	1	0.0118672	0.632	0	0	-6.24613	18	32	10	3UTR		0	0
hsa-miR-30c-5p	NM_019597	HNRNPH2	1641	1673	0.923077	-18	1	0.0118672	0.632	0	0	-6.24613	18	32	10	3UTR		0	0
hsa-miR-30c-5p	NM_001256155	ARMCX4	3414	3438	0.923077	-24.5	0	5.95326e-07	0.412	0	0	-16.8557	15	17	15	CDS		0	0
hsa-miR-30c-5p	NM_080390	TCEAL2	741	757	0.923077	-16.9	0	0.104869	0.603	0	0	-18.3994	14	16	9	CDS		0	0
hsa-miR-30c-5p	NM_014710	GPRASP1	5571	5621	0.923077	-20	1	9.98067e-05	0.588	0	0	-6.13885	18	25	11	3UTR		0	0
hsa-miR-30c-5p	NM_001099410	GPRASP1	5480	5530	0.923077	-20	1	9.98067e-05	0.588	0	0	-6.13885	18	25	11	3UTR		0	0
hsa-miR-30c-5p	NM_001099411	GPRASP1	5412	5462	0.923077	-20	1	9.98067e-05	0.588	0	0	-6.13885	18	25	11	3UTR		0	0
hsa-miR-30c-5p	NM_001184727	GPRASP1	5583	5633	0.923077	-20	1	9.98067e-05	0.588	0	0	-6.13885	18	25	11	3UTR		0	0
hsa-miR-30c-5p	NM_001350211	TMSB15B	628	644	0.846154	-17.7	0	0.0140953	0.5	0	0	-16.856	14	16	12	5UTR		0	0
hsa-miR-30c-5p	NM_207318	FAM199X	2009	2061	0.884615	-23.6	1	0.000110277	0.529	0	0	-3.93757	21	43	13	3UTR		1	1
hsa-miR-30c-5p	NM_198465	NRK	3469	3490	0.923077	-16.3	0	0.109534	0.485	0	0	-20.6152	15	21	8	CDS		1	1
hsa-miR-30c-5p	NM_018015	CXorf57	1515	1555	0.923077	-18.9	1	0.00498795	0.559	0	0	-12.4965	16	20	8	CDS		0	0
hsa-miR-30c-5p	NM_001184782	CXorf57	1515	1555	0.923077	-18.9	1	0.00631311	0.559	0	0	-12.4965	16	20	8	CDS		0	0
hsa-miR-30c-5p	NM_017752	TBC1D8B	105	121	0.846154	-20	0	0.0562858	0.382	0	0	-17.9121	15	16	15	5UTR		0	0
hsa-miR-30c-5p	NM_198881	TBC1D8B	105	121	0.846154	-20	0	0.0562858	0.382	0	0	-17.9121	15	16	15	5UTR		0	0
hsa-miR-30c-5p	NM_001085354	MORC4	1305	1322	1	-19.3	0	0.000670803	0.515	0	0	-16.5351	14	17	8	CDS		0	0
hsa-miR-30c-5p	NM_001085354	MORC4	1338	1358	0.846154	-17.4	0	0.000185784	0.544	0	0	-15.9792	16	20	10	CDS		0	0
hsa-miR-30c-5p	NM_024657	MORC4	1305	1322	1	-19.3	0	0.000670803	0.515	0	0	-16.5351	14	17	8	CDS		0	0
hsa-miR-30c-5p	NM_024657	MORC4	1338	1358	0.846154	-17.4	0	0.000185784	0.544	0	0	-15.9792	16	20	10	CDS		0	0
hsa-miR-30c-5p	XM_011530855	PIH1D3	452	496	1	-17.6	1	0.00199429	0.632	0	0	-9.77961	16	21	11	CDS		0	0
hsa-miR-30c-5p	NM_001169154	PIH1D3	612	656	1	-17.6	1	0.00199429	0.632	0	0	-9.77961	16	21	11	CDS		0	0
hsa-miR-30c-5p	NM_173494	PIH1D3	337	381	1	-17.6	1	0.00199429	0.632	0	0	-9.77961	16	21	11	CDS		0	0
hsa-miR-30c-5p	NM_032428	FRMPD3	2038	2052	0.846154	-19.6	0	0.000288816	0.456	0	0	-20.713	13	14	13	CDS		0	0
hsa-miR-30c-5p	NM_032428	FRMPD3	6368	6384	0.923077	-18.4	1	0.0631178	0.456	0	0	-10.8357	14	16	8	3UTR		0	0
hsa-miR-30c-5p	NM_032428	FRMPD3	4195	4213	0.846154	-17.3	1	0.00184596	0.324	0	0	-14.1983	17	18	17	CDS		0	0
hsa-miR-30c-5p	XM_017029901	FRMPD3	2259	2273	0.846154	-19.6	0	0.000288816	0.456	0	0	-20.713	13	14	13	CDS		0	0
hsa-miR-30c-5p	XM_017029901	FRMPD3	6589	6605	0.923077	-18.4	1	0.0631178	0.456	0	0	-10.8357	14	16	8	3UTR		0	0
hsa-miR-30c-5p	XM_017029901	FRMPD3	4416	4434	0.846154	-17.3	1	0.00184596	0.324	0	0	-14.1983	17	18	17	CDS		0	0
hsa-miR-30c-5p	NM_002764	PRPS1	1417	1463	1	-20	1	0.00100293	0.544	0	0	-4.957	20	28	10	3UTR		0	0
hsa-miR-30c-5p	NM_002764	PRPS1	1677	1695	0.846154	-19.5	0	0.0280552	0.353	0	0	-16.8557	15	18	7	3UTR		0	0
hsa-miR-30c-5p	NM_001204402	PRPS1	1009	1055	1	-20	1	0.00100293	0.544	0	0	-4.957	20	28	10	3UTR		0	0
hsa-miR-30c-5p	NM_001204402	PRPS1	1269	1287	0.846154	-19.5	0	0.0280552	0.353	0	0	-16.8557	15	18	7	3UTR		0	0
hsa-miR-30c-5p	NM_001242618	NXT2	121	151	0.846154	-20.9	1	0.0109776	0.5	0	0	-12.428	15	20	8	5UTR		0	0
hsa-miR-30c-5p	NM_001318510	ACSL4	1873	1905	1	-15.9	1	0.0103976	0.632	0	0	-10.3988	11	13	11	CDS		0	0
hsa-miR-30c-5p	NM_001318509	ACSL4	2164	2196	1	-15.9	1	0.0103976	0.632	0	0	-10.3988	11	13	11	CDS		0	0
hsa-miR-30c-5p	NM_004458	ACSL4	1859	1891	1	-15.9	1	0.0103976	0.632	0	0	-10.3988	11	13	11	CDS		0	0
hsa-miR-30c-5p	NM_022977	ACSL4	2171	2203	1	-15.9	1	0.0103976	0.632	0	0	-10.3988	11	13	11	CDS		0	0
hsa-miR-30c-5p	XM_005262109	ACSL4	2033	2065	1	-15.9	1	0.0103976	0.632	0	0	-10.3988	11	13	11	CDS		0	0
hsa-miR-30c-5p	XM_011530888	ACSL4	1913	1945	1	-15.9	1	0.0103976	0.632	0	0	-10.3988	11	13	11	CDS		0	0
hsa-miR-30c-5p	XM_006724635	ACSL4	1651	1683	1	-15.9	1	0.0103976	0.632	0	0	-10.3988	11	13	11	CDS		0	0
hsa-miR-30c-5p	NM_017698	TMEM164	709	750	1	-21.8	1	0.000544627	0.588	0	0	-5.69245	18	24	12	3UTR		0	0
hsa-miR-30c-5p	XM_005262205	TMEM164	1326	1367	1	-21.8	1	0.000544627	0.588	0	0	-5.69245	18	24	12	3UTR		0	0
hsa-miR-30c-5p	NM_032227	TMEM164	1300	1341	1	-21.8	1	0.000544627	0.588	0	0	-5.69245	18	24	12	3UTR		0	0
hsa-miR-30c-5p	NM_001171689	AMMECR1	960	979	0.923077	-20	1	0.00217243	0.618	0	0	-12.8805	18	19	18	CDS		0	0
hsa-miR-30c-5p	NM_001171689	AMMECR1	3909	3934	0.923077	-17.7	1	0.0106953	0.662	0	0	-3.93757	20	25	8	3UTR		0	0
hsa-miR-30c-5p	NM_001025580	AMMECR1	662	681	0.923077	-20	1	0.00217243	0.618	0	0	-12.8805	18	19	18	CDS		0	0
hsa-miR-30c-5p	NM_001025580	AMMECR1	3611	3636	0.923077	-17.7	1	0.0106953	0.662	0	0	-3.93757	20	25	8	3UTR		0	0
hsa-miR-30c-5p	NM_015365	AMMECR1	773	792	0.923077	-20	1	0.00217243	0.618	0	0	-12.8805	18	19	18	CDS		0	0
hsa-miR-30c-5p	NM_015365	AMMECR1	3722	3747	0.923077	-17.7	1	0.0106953	0.662	0	0	-3.93757	20	25	8	3UTR		0	0
hsa-miR-30c-5p	NM_020769	RTL9	4607	4646	0.846154	-17	1	0.0201274	0.515	0	0	-16.4904	13	16	8	3UTR		0	0
hsa-miR-30c-5p	XM_017029694	RTL9	4537	4576	0.846154	-17	1	0.0201274	0.515	0	0	-16.4904	13	16	8	3UTR		0	0
hsa-miR-30c-5p	NM_001128166	PAK3	8380	8398	0.923077	-18.5	0	0.0011527	0.441	0	0	-18.9134	15	18	8	3UTR		0	0
hsa-miR-30c-5p	NM_001128167	PAK3	8307	8325	0.923077	-18.5	0	0.0011527	0.441	0	0	-18.9134	15	18	8	3UTR		0	0
hsa-miR-30c-5p	NM_001128168	PAK3	8629	8647	0.923077	-18.5	0	0.0011527	0.441	0	0	-18.9134	15	18	8	3UTR		0	0
hsa-miR-30c-5p	NM_001324329	PAK3	8563	8581	0.923077	-18.5	0	0.0011527	0.441	0	0	-18.9134	15	18	8	3UTR		0	0
hsa-miR-30c-5p	NM_002578	PAK3	8518	8536	0.923077	-18.5	0	0.0011527	0.441	0	0	-18.9134	15	18	8	3UTR		0	0
hsa-miR-30c-5p	NM_001324328	PAK3	8348	8366	0.923077	-18.5	0	0.0011527	0.441	0	0	-18.9134	15	18	8	3UTR		0	0
hsa-miR-30c-5p	XM_017029563	PAK3	8621	8639	0.923077	-18.5	0	0.0011527	0.441	0	0	-18.9134	15	18	8	3UTR		0	0
hsa-miR-30c-5p	NM_001128172	PAK3	7982	8000	0.923077	-18.5	0	0.0011527	0.441	0	0	-18.9134	15	18	8	3UTR		0	0
hsa-miR-30c-5p	NM_178153	DCX	7320	7348	0.923077	-18.9	1	0.00204146	0.603	0	0	-10.8407	16	23	8	3UTR		1	1
hsa-miR-30c-5p	NM_178153	DCX	4301	4325	0.923077	-18.7	1	0.0012018	0.441	0	0	-6.81899	19	24	7	3UTR		1	1
hsa-miR-30c-5p	NM_178152	DCX	7335	7363	0.923077	-18.9	1	0.00204146	0.603	0	0	-10.8407	16	23	8	3UTR		1	1
hsa-miR-30c-5p	NM_178152	DCX	4316	4340	0.923077	-18.7	1	0.0012018	0.441	0	0	-6.81899	19	24	7	3UTR		1	1
hsa-miR-30c-5p	NM_001195553	DCX	7338	7366	0.923077	-18.9	1	0.00204146	0.603	0	0	-10.8407	16	23	8	3UTR		1	1
hsa-miR-30c-5p	NM_001195553	DCX	4319	4343	0.923077	-18.7	1	0.0012018	0.441	0	0	-6.81899	19	24	7	3UTR		1	1
hsa-miR-30c-5p	NM_178151	DCX	7447	7475	0.923077	-18.9	1	0.00204146	0.603	0	0	-10.8407	16	23	8	3UTR		1	1
hsa-miR-30c-5p	NM_178151	DCX	4428	4452	0.923077	-18.7	1	0.0012018	0.441	0	0	-6.81899	19	24	7	3UTR		1	1
hsa-miR-30c-5p	NM_001099922	ALG13	274	286	1	-15.9	1	0.000864114	0.588	0	0	-10.3988	11	12	11	CDS		0	0
hsa-miR-30c-5p	NM_001324290	ALG13	274	286	1	-15.9	1	0.000868317	0.588	0	0	-10.3988	11	12	11	CDS		0	0
hsa-miR-30c-5p	NM_001168385	ALG13	274	286	1	-15.9	1	0.000864114	0.588	0	0	-10.3988	11	12	11	CDS		0	0
hsa-miR-30c-5p	NM_018466	ALG13	274	286	1	-15.9	1	0.000864114	0.588	0	0	-10.3988	11	12	11	CDS		0	0
hsa-miR-30c-5p	NM_001257237	ALG13	347	359	1	-15.9	1	0.000864114	0.588	0	0	-10.3988	11	12	11	5UTR		0	0
hsa-miR-30c-5p	NM_001257231	ALG13	347	359	0.923077	-15.9	1	0.000710003	0.529	0	0	-10.3988	11	12	11	5UTR		0	0
hsa-miR-30c-5p	NM_001257239	ALG13	262	274	1	-15.9	1	0.000864114	0.588	0	0	-10.3988	11	12	11	5UTR		0	0
hsa-miR-30c-5p	NM_012471	TRPC5	2821	2846	0.846154	-19.2	1	0.0042673	0.574	0	0	-11.744	19	25	7	CDS		0	0
hsa-miR-30c-5p	NM_012471	TRPC5	4242	4257	0.923077	-18.4	0	1.18782e-08	0.471	0	0	-21.7228	13	15	8	3UTR		0	0
hsa-miR-30c-5p	NM_001004308	RTL4	2242	2266	0.923077	-18.4	0	0.00532878	0.618	0	0	-17.7125	13	17	7	3UTR		0	0
hsa-miR-30c-5p	NM_144658	DOCK11	5109	5135	0.923077	-19.3	1	0.000174469	0.574	0	0	-8.80656	20	26	9	CDS		0	0
hsa-miR-30c-5p	XM_005262369	DOCK11	5087	5113	0.923077	-19.3	1	0.000174469	0.574	0	0	-8.80656	20	26	9	CDS		0	0
hsa-miR-30c-5p	NM_001560	IL13RA1	3358	3389	0.846154	-19.8	1	0.000230802	0.588	0	0	-4.52877	21	31	8	3UTR		0	0
hsa-miR-30c-5p	NM_001560	IL13RA1	2041	2061	0.846154	-18.5	1	0.0002206	0.471	0	0	-16.3535	17	20	13	3UTR		0	0
hsa-miR-30c-5p	NM_173798	ZCCHC12	1804	1848	0.923077	-20.8	1	0.000125195	0.471	0	0	-14.1345	17	22	14	3UTR		0	0
hsa-miR-30c-5p	NM_001289109	LONRF3	266	292	0.846154	-21.4	1	0.000459525	0.397	0	0	-8.01983	20	26	7	5UTR		1	0
hsa-miR-30c-5p	NM_003336	UBE2A	1384	1417	0.923077	-17	0	0.00146616	0.588	0	0	-19.4239	11	13	11	3UTR		0	0
hsa-miR-30c-5p	NM_181762	UBE2A	1294	1327	0.923077	-17	0	0.00146616	0.588	0	0	-19.4239	11	13	11	3UTR		0	0
hsa-miR-30c-5p	NM_001282161	UBE2A	1377	1410	0.923077	-17	0	0.00146616	0.588	0	0	-19.4239	11	13	11	3UTR		0	0
hsa-miR-30c-5p	NM_006978	RNF113A	643	664	0.923077	-20.6	0	0.000515712	0.5	0	0	-18.448	14	21	8	CDS		0	0
hsa-miR-30c-5p	NM_001142447	ATP1B4	372	388	0.846154	-18.6	1	0.000855062	0.471	0	0	-9.39596	14	16	9	CDS		0	0
hsa-miR-30c-5p	NM_012069	ATP1B4	372	388	0.923077	-18.6	1	9.00822e-05	0.515	0	0	-9.39596	14	16	9	CDS		0	0
hsa-miR-30c-5p	NM_001042749	STAG2	5117	5136	0.846154	-18.4	0	0.00232319	0.779	0	0	-19.4239	14	19	11	3UTR		1	1
hsa-miR-30c-5p	NM_001042749	STAG2	4720	4739	0.846154	-17.3	0	0.0457357	0.706	0	0	-17.1102	15	19	9	3UTR		1	1
hsa-miR-30c-5p	NM_001282418	STAG2	4829	4848	0.846154	-18.4	0	0.00232319	0.779	0	0	-19.4239	14	19	11	3UTR		1	1
hsa-miR-30c-5p	NM_001282418	STAG2	4432	4451	0.846154	-17.3	0	0.0457357	0.706	0	0	-17.1102	15	19	9	3UTR		1	1
hsa-miR-30c-5p	NM_001282418	STAG2	4782	4804	0.923077	-16.1	1	0.00069352	0.735	0	0	-5.41313	17	22	9	3UTR		1	1
hsa-miR-30c-5p	NM_001042750	STAG2	4961	4980	0.846154	-18.4	0	0.00232319	0.779	0	0	-19.4239	14	19	11	3UTR		1	1
hsa-miR-30c-5p	NM_001042750	STAG2	4564	4583	0.846154	-17.3	0	0.0457357	0.706	0	0	-17.1102	15	19	9	3UTR		1	1
hsa-miR-30c-5p	NM_001042750	STAG2	4914	4936	0.923077	-16.1	1	0.00069352	0.735	0	0	-5.41313	17	22	9	3UTR		1	1
hsa-miR-30c-5p	NM_001042751	STAG2	4850	4869	0.846154	-18.4	0	0.00232319	0.779	0	0	-19.4239	14	19	11	3UTR		1	1
hsa-miR-30c-5p	NM_001042751	STAG2	4453	4472	0.846154	-17.3	0	0.0457357	0.706	0	0	-17.1102	15	19	9	3UTR		1	1
hsa-miR-30c-5p	NM_001042751	STAG2	4803	4825	0.923077	-16.1	1	0.00069352	0.735	0	0	-5.41313	17	22	9	3UTR		1	1
hsa-miR-30c-5p	NM_006603	STAG2	4785	4804	0.846154	-18.4	0	0.00232319	0.779	0	0	-19.4239	14	19	11	3UTR		1	1
hsa-miR-30c-5p	NM_006603	STAG2	4388	4407	0.846154	-17.3	0	0.0457357	0.706	0	0	-17.1102	15	19	9	3UTR		1	1
hsa-miR-30c-5p	NM_006603	STAG2	4738	4760	0.923077	-16.1	1	0.00069352	0.735	0	0	-5.41313	17	22	9	3UTR		1	1
hsa-miR-30c-5p	NM_001355534	TEX13D	83	97	0.846154	-16.5	0	0.0582535	0.412	0	0	-19.1693	12	14	11	5UTR		0	0
hsa-miR-30c-5p	NM_001195272	TEX13C	74	88	0.846154	-16.5	0	0.115975	0.426	0	0	-19.1693	12	14	11	5UTR		0	0
hsa-miR-30c-5p	NM_001282875	SMARCA1	945	995	0.961538	-26.3	1	0.000606465	0.618	0	0	-4.67302	20	25	14	CDS		0	0
hsa-miR-30c-5p	NM_001282874	SMARCA1	945	995	0.961538	-26.3	1	0.000606465	0.618	0	0	-4.67302	20	25	14	CDS		0	0
hsa-miR-30c-5p	NM_003069	SMARCA1	945	995	0.961538	-26.3	1	0.000606465	0.618	0	0	-4.67302	20	25	14	CDS		0	0
hsa-miR-30c-5p	NM_017413	APLN	1573	1596	0.846154	-20.3	0	0.000399312	0.324	0	0	-19.4239	15	18	10	3UTR	MIRT047924	0	0
hsa-miR-30c-5p	NM_016032	ZDHHC9	3022	3040	0.807692	-18	0	5.3889e-05	0.485	0	0	-17.9121	14	18	8	3UTR		0	0
hsa-miR-30c-5p	NM_001008222	ZDHHC9	3042	3060	0.807692	-18	0	5.3889e-05	0.485	0	0	-17.9121	14	18	8	3UTR		0	0
hsa-miR-30c-5p	NM_006649	UTP14A	1111	1125	1	-20.5	0	0.000383129	0.471	0	0	-20.713	13	14	13	CDS		0	0
hsa-miR-30c-5p	NM_001166221	UTP14A	955	969	1	-20.5	0	0.000383129	0.471	0	0	-20.713	13	14	13	CDS		0	0
hsa-miR-30c-5p	NM_021183	RAP2C	49	71	0.846154	-21.8	1	0.408336	0.338	0	0	-12.2661	17	22	8	5UTR		1	1
hsa-miR-30c-5p	XM_017029892	USP26	1820	1832	0.846154	-17.1	0	1.32232e-05	0.588	0	0	-16.8557	11	12	11	CDS		0	0
hsa-miR-30c-5p	NM_031907	USP26	1734	1746	0.846154	-17.1	0	1.32232e-05	0.588	0	0	-16.8557	11	12	11	CDS		0	0
hsa-miR-30c-5p	NM_001145811	SOX6	46	64	0.846154	-21.5	1	0.000167939	0.515	8.8316	6.57016	-15.6436	16	18	12	5UTR		0	0
hsa-miR-30c-5p	NM_001329630	PLEKHA7	4120	4159	0.846154	-18.4	1	0.000266012	0.456	2.9668	3.26162	-6.08354	21	39	6	3UTR		0	0
hsa-miR-30c-5p	NM_175058	PLEKHA7	3569	3590	0.846154	-19.8	0	0.0088777	0.441	1.69801	3.05816	-15.8224	17	21	14	3UTR		0	0
hsa-miR-30c-5p	NM_001202439	NCR3LG1	2068	2125	0.923077	-20.8	1	0.00429437	0.632	0.0701214	0.113804	-3.93757	23	57	8	3UTR		0	0
hsa-miR-30c-5p	NM_001166290	KCNJ11	1975	1999	0.846154	-18.6	1	0.0299672	0.456	3.91704	4.784	-11.8602	17	24	9	3UTR		0	0
hsa-miR-30c-5p	NM_000525	KCNJ11	2216	2236	0.846154	-17.7	1	0.00545571	0.368	6.80418	4.25435	-11.5711	17	20	9	3UTR		0	0
hsa-miR-30c-5p	NM_001112741	KCNC1	2955	2973	0.846154	-17	0	0.01346	0.603	6.27524	5.01353	-17.5911	14	18	6	3UTR		0	0
hsa-miR-30c-5p	NM_054032	MRGPRX4	128	150	0.846154	-19.8	1	4.1086e-07	0.471	-0.609353	-0.462854	-7.80367	18	22	14	5UTR		0	0
hsa-miR-30c-5p	NM_005566	LDHA	1549	1582	0.846154	-19.3	1	7.23471e-05	0.515	0.885523	1.07114	-7.87558	19	23	14	3UTR		0	0
hsa-miR-30c-5p	NM_001165416	LDHA	974	1005	0.923077	-17.7	0	0.0172464	0.559	5.44961	4.00133	-16.302	16	31	8	CDS		0	0
hsa-miR-30c-5p	NM_001165415	LDHA	1280	1313	0.846154	-19.3	1	7.23471e-05	0.515	0.885523	1.07114	-7.87558	19	23	14	3UTR		0	0
hsa-miR-30c-5p	NM_001261383	UEVLD	3206	3226	0.846154	-16.6	1	0.00267803	0.618	3.43189	3.63701	-7.10805	17	20	10	3UTR		0	0
hsa-miR-30c-5p	NM_001261382	UEVLD	3330	3350	0.846154	-16.6	1	0.00267803	0.618	3.43189	3.63701	-7.10805	17	20	10	3UTR		0	0
hsa-miR-30c-5p	NM_001261386	UEVLD	2737	2757	0.846154	-16.6	1	0.00267803	0.618	1.78523	1.40078	-7.10805	17	20	10	3UTR		0	0
hsa-miR-30c-5p	NM_018314	UEVLD	3272	3292	0.846154	-16.6	1	0.00267803	0.618	3.75597	3.2221	-7.10805	17	20	10	3UTR		0	0
hsa-miR-30c-5p	NM_001040697	UEVLD	3396	3416	0.846154	-16.6	1	0.00267803	0.618	3.75597	3.2221	-7.10805	17	20	10	3UTR		0	0
hsa-miR-30c-5p	NM_153347	TMEM86A	2137	2178	0.923077	-19.8	1	0.0436995	0.471	0.705	0.216	-14.9547	15	19	12	3UTR		1	1
hsa-miR-30c-5p	NM_153347	TMEM86A	2404	2422	0.923077	-18.3	0	0.000503666	0.574	0.839	0.3658	-18.7025	14	18	8	3UTR		1	1
hsa-miR-30c-5p	NM_001111018	NAV2	6917	6932	1	-19.3	0	6.57793e-05	0.485	5.62657	5.43537	-21.7228	13	15	10	CDS		0	0
hsa-miR-30c-5p	NM_001244963	NAV2	7418	7433	1	-19.3	0	6.57793e-05	0.485	5.17408	4.47349	-21.7228	13	15	10	CDS		0	0
hsa-miR-30c-5p	NM_182964	NAV2	7250	7265	1	-19.3	0	6.57793e-05	0.485	5.17408	4.47349	-21.7228	13	15	10	CDS		0	0
hsa-miR-30c-5p	NM_145117	NAV2	7241	7256	1	-19.3	0	6.57793e-05	0.485	5.17408	4.47349	-21.7228	13	15	10	CDS		0	0
hsa-miR-30c-5p	NM_001111019	NAV2	4329	4344	1	-19.3	0	6.57793e-05	0.485	5.62657	5.43537	-21.7228	13	15	10	CDS		0	0
hsa-miR-30c-5p	NM_006410	HTATIP2	1040	1083	0.846154	-19.2	1	0.212632	0.559	0.258404	-0.0124842	-4.99396	20	43	12	3UTR		0	0
hsa-miR-30c-5p	NM_001098521	HTATIP2	1073	1116	0.846154	-19.2	1	0.212632	0.559	0.258404	-0.0124842	-4.99396	20	43	12	3UTR		0	0
hsa-miR-30c-5p	NM_001098520	HTATIP2	1145	1188	0.846154	-19.2	1	0.212632	0.559	0.258404	-0.0124842	-4.99396	20	43	12	3UTR		0	0
hsa-miR-30c-5p	NM_001098522	HTATIP2	1355	1398	0.846154	-19.2	1	0.212632	0.559	0.258404	-0.0124842	-4.99396	20	43	12	3UTR		0	0
hsa-miR-30c-5p	NM_004211	SLC6A5	2673	2685	1	-17.7	0	2.80488e-05	0.471	0.153477	0.449867	-15.5666	11	12	11	3UTR		0	0
hsa-miR-30c-5p	NM_170733	BDNF	233	273	0.846154	-20.1	1	0.051638	0.485	4.77147	3.22304	-8.82818	15	17	15	5UTR		1	1
hsa-miR-30c-5p	NM_170734	BDNF	188	226	0.923077	-21.1	1	0.00883718	0.515	3.77858	4.41592	-13.6656	15	19	8	5UTR		1	1
hsa-miR-30c-5p	NM_002233	KCNA4	52	73	0.846154	-19.1	1	0.0604032	0.426	1.92073	1.69846	-15.7748	14	21	7	5UTR		1	1
hsa-miR-30c-5p	NM_002233	KCNA4	3490	3507	0.923077	-17.5	1	0.0135315	0.588	0.920253	1.0683	-14.9081	14	17	9	3UTR		1	1
hsa-miR-30c-5p	NM_152316	ARL14EP	538	560	1	-17.7	1	0.000500309	0.559	3.30116	3.59317	-7.14013	18	22	12	CDS		0	0
hsa-miR-30c-5p	NM_001145399	MPPED2	4622	4638	0.846154	-19.1	0	0.00819065	0.515	4.83078	5.97404	-16.8557	15	16	15	3UTR		0	0
hsa-miR-30c-5p	NM_001127612	PAX6	3280	3330	0.846154	-20.6	1	0.00465075	0.485	0.569667	0.887628	-8.25873	21	29	11	3UTR		0	0
hsa-miR-30c-5p	NM_001258462	PAX6	3322	3372	0.846154	-20.6	1	0.00465075	0.485	0.991785	1.11167	-8.25873	21	29	11	3UTR		0	0
hsa-miR-30c-5p	NM_001310158	PAX6	3363	3413	0.846154	-20.6	1	0.00465075	0.485	2.08929	1.69324	-8.25873	21	29	11	3UTR		0	0
hsa-miR-30c-5p	NM_001258463	PAX6	3282	3310	0.846154	-20.6	1	0.00465075	0.485	0.620321	0.899236	-8.25873	21	28	11	3UTR		0	0
hsa-miR-30c-5p	NM_001604	PAX6	3310	3360	0.846154	-20.6	1	0.00465075	0.485	0.882035	0.799405	-8.25873	21	29	11	3UTR		0	0
hsa-miR-30c-5p	NM_000280	PAX6	3366	3416	0.846154	-20.6	1	0.00465075	0.485	1.87824	1.67931	-8.25873	21	29	11	3UTR		0	0
hsa-miR-30c-5p	NM_001258465	PAX6	3254	3304	0.846154	-20.6	1	0.00465075	0.485	0.611879	0.589296	-8.25873	21	29	11	3UTR		0	0
hsa-miR-30c-5p	NM_001310161	PAX6	3129	3179	0.846154	-20.6	1	0.00465075	0.485	0.0631244	0.499912	-8.25873	21	29	11	3UTR		0	0
hsa-miR-30c-5p	NM_000378	WT1	2501	2521	0.846154	-16.4	1	0.00518817	0.588	2.40608	3.15106	-21.0797	14	20	10	3UTR		0	0
hsa-miR-30c-5p	NM_024424	WT1	2552	2572	0.846154	-16.4	1	0.00518817	0.588	2.40608	3.15106	-21.0797	14	20	10	3UTR		0	0
hsa-miR-30c-5p	NM_024426	WT1	2561	2581	0.846154	-16.4	1	0.00518817	0.588	2.40608	3.15106	-21.0797	14	20	10	3UTR		0	0
hsa-miR-30c-5p	XM_011520207	TCP11L1	6255	6274	0.923077	-20.9	0	2.88491e-06	0.382	0	0	-15.7996	16	19	7	3UTR		0	1
hsa-miR-30c-5p	NM_001278163	HIPK3	2162	2210	1	-23.5	1	6.48391e-06	0.515	3.02482	4.53149	-11.5821	18	24	12	CDS		0	0
hsa-miR-30c-5p	NM_005734	HIPK3	2649	2697	1	-23.5	1	6.48391e-06	0.515	7.01443	3.43976	-11.5821	18	24	12	CDS		0	0
hsa-miR-30c-5p	NM_001048200	HIPK3	2649	2697	1	-23.5	1	6.48391e-06	0.515	7.01443	3.43976	-11.5821	18	24	12	CDS		0	0
hsa-miR-30c-5p	NM_001278162	HIPK3	2441	2489	1	-23.5	1	6.48391e-06	0.515	3.02482	4.53149	-11.5821	18	24	12	CDS		0	0
hsa-miR-30c-5p	NM_012194	KIAA1549L	2826	2850	0.846154	-22.4	1	0.00113499	0.471	-0.0283579	0.100688	-13.4023	19	24	6	CDS		0	0
hsa-miR-30c-5p	NM_005574	LMO2	1596	1614	0.807692	-16.5	0	0.00382123	0.485	0.20027	0.808411	-17.7125	14	18	8	3UTR		0	0
hsa-miR-30c-5p	NM_001142316	LMO2	998	1016	0.884615	-16.5	0	0.00382123	0.485	7.72944	4.70558	-17.7125	14	18	8	3UTR		0	0
hsa-miR-30c-5p	NM_203364	CAPRIN1	3145	3180	1	-17.1	1	0.017875	0.618	0.960654	1.56874	-7.05204	12	14	12	3UTR		0	0
hsa-miR-30c-5p	NM_012153	EHF	3677	3702	1	-20.6	0	0.00159207	0.588	1.29391	0.978241	-19.1924	16	25	10	3UTR		0	0
hsa-miR-30c-5p	NM_012153	EHF	1016	1033	0.846154	-16.9	0	0.0018512	0.632	5.98329	3.02681	-16.302	14	17	6	CDS		0	0
hsa-miR-30c-5p	NM_001206615	EHF	3608	3633	1	-20.6	0	0.00159207	0.588	1.29391	0.978241	-19.1924	16	25	10	3UTR		0	0
hsa-miR-30c-5p	NM_001206615	EHF	947	964	0.846154	-16.9	0	0.0018512	0.632	5.98329	3.02681	-16.302	14	17	6	CDS		0	0
hsa-miR-30c-5p	XM_024448433	EHF	4238	4263	0.923077	-20.6	0	0.00159207	0.588	0	0	-19.1924	16	25	10	3UTR		0	0
hsa-miR-30c-5p	XM_024448432	EHF	3512	3537	0.923077	-20.6	0	0.00159207	0.588	0	0	-19.1924	16	25	10	3UTR		0	0
hsa-miR-30c-5p	NM_001206616	EHF	3678	3703	1	-20.6	0	0.00159207	0.588	1.13711	1.01641	-19.1924	16	25	10	3UTR		0	0
hsa-miR-30c-5p	NM_000610	CD44	3099	3140	0.846154	-22.7	1	0.000268852	0.544	-0.138069	0.406547	-4.79441	22	29	17	3UTR		0	0
hsa-miR-30c-5p	NM_001001389	CD44	2970	3011	0.846154	-22.7	1	0.000268852	0.544	-0.138069	0.406547	-4.79441	22	29	17	3UTR		0	0
hsa-miR-30c-5p	NM_001001390	CD44	2352	2393	0.846154	-22.7	1	0.000268852	0.544	-0.138069	0.406547	-4.79441	22	29	17	3UTR		0	0
hsa-miR-30c-5p	NM_001202555	CD44	2160	2201	0.846154	-22.7	1	0.000268852	0.544	-0.138069	0.406547	-4.79441	22	29	17	3UTR		0	0
hsa-miR-30c-5p	NM_001001391	CD44	1956	1997	0.846154	-22.7	1	0.000268852	0.544	-0.138069	0.406547	-4.79441	22	29	17	3UTR		0	0
hsa-miR-30c-5p	NM_001202556	CD44	1893	1934	0.846154	-22.7	1	0.000268852	0.544	-0.138069	0.406547	-4.79441	22	29	17	3UTR		0	0
hsa-miR-30c-5p	NM_001001392	CD44	1336	1377	0.846154	-22.7	1	0.000268852	0.544	-0.138069	0.406547	-4.79441	22	29	17	3UTR		0	0
hsa-miR-30c-5p	NM_001195728	SLC1A2	9632	9672	0.923077	-21.6	1	0.0474045	0.529	2.93414	1.78788	-6.24613	20	40	14	3UTR		0	1
hsa-miR-30c-5p	NM_001195728	SLC1A2	9456	9478	0.923077	-18.2	1	0.0101359	0.588	1.06768	1.5692	-11.3355	17	22	8	3UTR		0	1
hsa-miR-30c-5p	NM_001252652	SLC1A2	9697	9737	0.846154	-21.6	1	0.0474045	0.529	4.83525	3.47931	-6.24613	20	40	14	3UTR		0	1
hsa-miR-30c-5p	NM_001252652	SLC1A2	9521	9543	0.846154	-18.2	1	0.0101359	0.588	1.02837	2.07853	-11.3355	17	22	8	3UTR		0	1
hsa-miR-30c-5p	NM_017583	TRIM44	3195	3218	0.923077	-18.9	1	0.0202746	0.647	-0.196862	0.0131803	-13.6288	17	23	8	3UTR		0	0
hsa-miR-30c-5p	NM_001160167	PRR5L	2729	2779	0.846154	-23.1	1	0.00277855	0.574	-0.429228	-0.0179821	-5.08246	21	50	11	3UTR		0	0
hsa-miR-30c-5p	NM_024841	PRR5L	2715	2765	0.923077	-23.1	1	0.00277855	0.574	0.282221	-0.217155	-5.08246	21	50	11	3UTR		0	0
hsa-miR-30c-5p	NM_001160169	PRR5L	2338	2388	0.923077	-23.1	1	0.00277855	0.574	0.282221	-0.217155	-5.08246	21	50	11	3UTR		0	0
hsa-miR-30c-5p	NM_000448	RAG1	5996	6018	1	-26.3	1	0.000797522	0.647	0.322866	1.05026	-10.7522	19	22	14	3UTR		0	0
hsa-miR-30c-5p	NM_001276724	C11orf74	517	532	0.923077	-15.2	1	0.00417833	0.515	0.833941	1.60796	-8.5271	14	15	14	CDS		0	0
hsa-miR-30c-5p	XM_006718138	C11orf74	572	587	0.846154	-15.2	1	0.00417833	0.515	0	0	-8.5271	14	15	14	CDS		0	0
hsa-miR-30c-5p	XM_017018076	LRRC4C	817	840	0.846154	-22.8	1	0.00164876	0.353	0	0	-16.5924	18	23	14	5UTR		0	0
hsa-miR-30c-5p	XM_017018074	LRRC4C	815	838	0.846154	-22.8	1	0.00164876	0.353	0	0	-16.5924	18	23	14	5UTR		0	0
hsa-miR-30c-5p	NM_001178083	EXT2	1308	1342	0.846154	-16	1	0.00306713	0.426	3.92369	4.97643	-6.08354	21	34	6	CDS		0	0
hsa-miR-30c-5p	NM_207122	EXT2	1308	1342	0.846154	-16	1	0.00306713	0.426	4.5759	4.6968	-6.08354	21	34	6	CDS		0	0
hsa-miR-30c-5p	NM_000401	EXT2	1129	1163	0.846154	-16	1	0.00306713	0.426	4.5759	4.6968	-6.08354	21	34	6	CDS		0	0
hsa-miR-30c-5p	NM_021926	ALX4	5035	5050	0.846154	-19.6	0	3.2044e-06	0.441	2.88901	4.32109	-18.448	14	15	14	3UTR		0	0
hsa-miR-30c-5p	XM_011520459	TSPAN18	3985	4000	0.846154	-20.6	0	2.35892e-07	0.426	0	0	-20.713	14	15	14	3UTR		0	0
hsa-miR-30c-5p	XM_006718373	TSPAN18	4084	4099	0.846154	-20.6	0	2.35892e-07	0.426	0	0	-20.713	14	15	14	3UTR		0	0
hsa-miR-30c-5p	NM_001258324	TP53I11	1957	1973	0.846154	-17.8	0	0.00591997	0.441	0.053038	-0.436502	-22.3053	12	16	8	3UTR		0	0
hsa-miR-30c-5p	NM_001258321	TP53I11	2073	2089	0.846154	-17.8	0	0.00591997	0.441	0.0530372	-0.257781	-22.3053	12	16	8	3UTR		0	0
hsa-miR-30c-5p	NM_006034	TP53I11	2990	3016	0.846154	-20.9	1	0.000559283	0.397	4.46332	5.181	-13.5603	18	26	8	3UTR		0	0
hsa-miR-30c-5p	NM_006034	TP53I11	1755	1771	0.846154	-17.8	0	0.00591997	0.441	-0.128274	-0.200798	-22.3053	12	16	8	3UTR		0	0
hsa-miR-30c-5p	NM_001258323	TP53I11	1830	1846	0.846154	-17.8	0	0.00591997	0.441	-1.06073	-0.39506	-22.3053	12	16	8	3UTR		0	0
hsa-miR-30c-5p	XM_011520478	TP53I11	1811	1827	0.923077	-17.8	0	0.00591997	0.441	0	0	-22.3053	12	16	8	3UTR		0	0
hsa-miR-30c-5p	NM_001258320	TP53I11	2149	2165	0.923077	-17.8	0	0.00591997	0.441	-0.762862	-0.125684	-22.3053	12	16	8	3UTR		0	0
hsa-miR-30c-5p	NM_003654	CHST1	2840	2855	1	-17.5	0	0.0122372	0.5	4.17339	4.4902	-16.302	13	15	9	3UTR		1	1
hsa-miR-30c-5p	NM_001127457	CRY2	3580	3595	0.846154	-17.1	0	0.0114068	0.485	-0.0598981	-0.145033	-22.5161	13	15	12	3UTR		0	0
hsa-miR-30c-5p	NM_021117	CRY2	3716	3731	0.923077	-17.1	0	0.0114068	0.485	0.0363979	0.176026	-22.5161	13	15	12	3UTR		0	0
hsa-miR-30c-5p	NM_201532	DGKZ	3737	3779	0.846154	-23.2	1	0.0356901	0.456	2.28484	0.974911	-5.22671	21	42	9	3UTR		1	1
hsa-miR-30c-5p	XM_024448741	DGKZ	3535	3591	0.923077	-23.5	1	0.0431342	0.456	0	0	-5.22671	21	43	9	3UTR		1	1
hsa-miR-30c-5p	NM_201533	DGKZ	3473	3515	0.846154	-23.2	1	0.0356901	0.456	1.06631	0.971356	-5.22671	21	42	9	3UTR		1	1
hsa-miR-30c-5p	NM_001199266	DGKZ	3573	3629	0.923077	-23.5	1	0.0356901	0.456	0	0	-5.22671	21	43	9	3UTR		1	1
hsa-miR-30c-5p	NM_003646	DGKZ	3558	3614	0.923077	-23.5	1	0.0356901	0.456	0	0	-5.22671	21	43	9	3UTR		1	1
hsa-miR-30c-5p	NM_001199268	DGKZ	3489	3545	0.923077	-23.5	1	0.0356901	0.456	0	0	-5.22671	21	43	9	3UTR		1	1
hsa-miR-30c-5p	NM_001199267	DGKZ	3555	3611	0.923077	-23.5	1	0.0356901	0.456	0	0	-5.22671	21	43	9	3UTR		1	1
hsa-miR-30c-5p	NM_001105540	DGKZ	3993	4049	0.846154	-23.5	1	0.0356901	0.456	0.845479	1.09244	-5.22671	21	43	9	3UTR		1	1
hsa-miR-30c-5p	NM_014756	CKAP5	879	899	0.846154	-18.1	0	0.0287336	0.5	4.26987	3.24598	-16.302	16	20	7	CDS		0	0
hsa-miR-30c-5p	NM_001008938	CKAP5	879	899	0.846154	-18.1	0	0.0287336	0.5	1.61479	1.36053	-16.302	16	20	7	CDS		0	0
hsa-miR-30c-5p	NM_001242832	ARFGAP2	1869	1887	0.846154	-19.1	0	0.000361795	0.456	3.93686	4.55178	-15.5666	14	18	10	3UTR		0	0
hsa-miR-30c-5p	NM_016223	PACSIN3	1383	1411	0.824176	-18.3	0	0.0252931	0.368	3.20349	4.09967	-18.136	17	28	9	CDS		0	0
hsa-miR-30c-5p	NM_001172639	CELF1	882	904	0.923077	-21.5	1	0.00271065	0.529	1.24718	2.5218	-11.2467	17	22	7	5UTR	MIRT739894	1	0
hsa-miR-30c-5p	NM_001172640	CELF1	1865	1883	0.846154	-19.7	0	2.9821e-05	0.412	2.89968	1.59719	-17.8802	15	18	7	3UTR	MIRT739894	1	0
hsa-miR-30c-5p	NM_014342	MTCH2	459	494	1	-19.1	0	0.0445481	0.574	0.340014	0.100732	-16.8557	13	18	7	CDS	MIRT047945	0	0
hsa-miR-30c-5p	NM_002843	PTPRJ	6945	6969	0.846154	-19	1	0.0232231	0.515	0.594944	0.365473	-6.77039	19	24	8	3UTR		0	0
hsa-miR-30c-5p	NM_001320037	LOC730098	666	715	0.923077	-23.7	1	0.00953516	0.588	-0.00433952	0.0221857	-12.8453	19	49	9	3UTR		0	0
hsa-miR-30c-5p	NM_001320038	LOC730098	963	1012	0.923077	-23.7	1	0.00953516	0.588	1.76248	1.56706	-12.8453	19	49	9	3UTR		0	0
hsa-miR-30c-5p	NM_001309427	FAM205C	72	90	1	-16.1	1	0.00631316	0.574	0.0598477	0.271976	-9.77961	11	13	11	CDS		0	0
hsa-miR-30c-5p	NM_001309426	FAM205C	72	90	1	-16.1	1	0.00631316	0.574	0.0598477	0.271976	-9.77961	11	13	11	CDS		0	0
hsa-miR-30c-5p	NM_001349724	DNAJB5	1561	1579	0.846154	-18.3	0	0.0118535	0.294	1.36406	1.6147	-18.6156	14	18	7	3UTR		0	0
hsa-miR-30c-5p	NM_001135004	DNAJB5	2078	2133	0.846154	-21.2	1	0.000257544	0.426	0.309834	0.214871	-12.9896	20	35	7	3UTR		0	0
hsa-miR-30c-5p	NM_001135004	DNAJB5	1593	1611	0.923077	-18.3	0	0.0118535	0.294	0.998393	1.38006	-18.6156	14	18	7	3UTR		0	0
hsa-miR-30c-5p	NM_012266	DNAJB5	1448	1466	0.846154	-18.3	0	0.0118535	0.294	1.36406	1.6147	-18.6156	14	18	7	3UTR		0	0
hsa-miR-30c-5p	NM_001135005	DNAJB5	1800	1818	0.923077	-18.3	0	0.0118535	0.294	1.48595	1.45605	-18.6156	14	18	7	3UTR		0	0
hsa-miR-30c-5p	NM_007126	VCP	3201	3243	0.846154	-19.2	1	0.0312902	0.574	6.33107	5.63893	-8.57351	20	42	11	3UTR		0	0
hsa-miR-30c-5p	NM_152850	PIGO	1999	2016	0.807692	-17.5	1	0.00535009	0.471	5.49934	5.07412	-15.3061	15	17	12	CDS		0	0
hsa-miR-30c-5p	NM_032634	PIGO	3604	3621	0.884615	-17.5	1	0.00535009	0.471	4.11018	3.7325	-15.3061	15	17	12	CDS		0	0
hsa-miR-30c-5p	NM_001330653	UNC13B	3536	3552	0.923077	-17.7	1	0.112214	0.456	6.70996	5.31728	-15.1878	14	16	9	CDS		0	0
hsa-miR-30c-5p	NM_006377	UNC13B	3513	3529	0.923077	-17.7	1	0.112214	0.456	3.54201	5.8473	-15.1878	14	16	9	CDS		0	0
hsa-miR-30c-5p	NM_014806	RUSC2	746	764	0.846154	-20.8	0	1.0275e-05	0.441	4.00161	1.70433	-16.6229	15	18	13	CDS		0	0
hsa-miR-30c-5p	NM_001135999	RUSC2	883	901	0.846154	-20.8	0	1.0275e-05	0.441	2.19128	1.95876	-16.6229	15	18	13	CDS		0	0
hsa-miR-30c-5p	NM_174923	CCDC107	807	836	0.923077	-20.5	1	0.000782141	0.382	0.459242	0.730186	-15.8944	16	22	13	CDS		0	0
hsa-miR-30c-5p	NM_001195200	CCDC107	726	755	0.846154	-20.5	1	0.000782141	0.382	0.182925	0.735559	-15.8944	16	22	13	CDS		0	0
hsa-miR-30c-5p	NM_001195201	CCDC107	706	735	0.923077	-20.5	1	0.000782141	0.382	0.459242	0.730186	-15.8944	16	22	13	3UTR		0	0
hsa-miR-30c-5p	NM_001195217	CCDC107	779	808	0.923077	-20.5	1	0.000782141	0.382	0.459242	0.730186	-15.8944	16	22	13	3UTR		0	0
hsa-miR-30c-5p	NM_020944	GBA2	1337	1349	0.846154	-18.4	1	0.0278189	0.485	1.66631	3.55093	-13.6656	11	12	11	CDS		0	0
hsa-miR-30c-5p	NM_001080496	RGP1	854	910	0.846154	-16.6	1	0.00232806	0.515	4.48149	4.54119	-3.93757	21	56	8	CDS		0	0
hsa-miR-30c-5p	NM_003995	NPR2	1801	1815	1	-16.8	1	7.23947e-05	0.603	5.14149	5.25338	-7.21971	13	14	13	CDS		0	0
hsa-miR-30c-5p	NM_001012446	FAM221B	2436	2456	0.923077	-18.2	1	0.00766172	0.603	1.52558	2.13802	-14.9547	17	20	10	3UTR		0	0
hsa-miR-30c-5p	NM_022343	GLIPR2	1570	1604	0.846154	-20.6	0	0.000710689	0.397	0.704894	0.665356	-16.302	13	15	13	3UTR		0	0
hsa-miR-30c-5p	NM_001287010	GLIPR2	1492	1526	0.846154	-20.6	0	0.000710689	0.397	0.373877	0.704894	-16.302	13	15	13	3UTR		0	0
hsa-miR-30c-5p	NM_001287012	GLIPR2	1388	1422	0.846154	-20.6	0	0.000710689	0.397	0.373877	0.704894	-16.302	13	15	13	3UTR		0	0
hsa-miR-30c-5p	NM_001287014	GLIPR2	1116	1150	0.846154	-20.6	0	0.000710689	0.397	0.373877	0.704894	-16.302	13	15	13	3UTR		0	0
hsa-miR-30c-5p	NM_014791	MELK	2140	2186	0.923077	-22.3	1	0.00075122	0.544	0.20283	0.91031	-9.113	20	27	12	CDS		0	0
hsa-miR-30c-5p	NM_001256685	MELK	2017	2063	0.923077	-22.3	1	0.00075122	0.544	0.278722	2.37755	-9.113	20	27	12	CDS		0	0
hsa-miR-30c-5p	NM_001256687	MELK	1996	2042	0.923077	-22.3	1	0.00075122	0.544	0.278722	2.37755	-9.113	20	27	12	CDS		0	0
hsa-miR-30c-5p	NM_001256688	MELK	1927	1973	0.923077	-22.3	1	0.00075122	0.544	0.278722	2.37755	-9.113	20	27	12	CDS		0	0
hsa-miR-30c-5p	NM_001256689	MELK	2054	2100	0.923077	-22.3	1	0.00075122	0.544	0.278722	2.37755	-9.113	20	27	12	CDS		0	0
hsa-miR-30c-5p	NM_001256690	MELK	1937	1983	0.923077	-22.3	1	0.00075122	0.544	0.278722	2.37755	-9.113	20	27	12	CDS		0	0
hsa-miR-30c-5p	NM_001256692	MELK	1814	1860	0.923077	-22.3	1	0.00075122	0.544	0.278722	2.37755	-9.113	20	27	12	CDS		0	0
hsa-miR-30c-5p	NM_032226	ZCCHC7	754	765	0.846154	-15	1	0.00105642	0.618	3.70554	2.50477	-13.8986	10	11	10	CDS		0	0
hsa-miR-30c-5p	NM_001289121	ZCCHC7	899	910	0.846154	-15	1	0.00105642	0.618	3.70554	2.50477	-13.8986	10	11	10	CDS		0	0
hsa-miR-30c-5p	NM_014872	ZBTB5	469	502	0.846154	-19.7	1	0.0108861	0.5	-0.117071	0.0507049	-3.79332	22	33	8	CDS		0	0
hsa-miR-30c-5p	NM_014907	FRMPD1	2615	2646	0.846154	-19.3	1	0.000977227	0.412	1.82447	1.93205	-10.226	19	26	9	CDS		1	1
hsa-miR-30c-5p	NM_144964	TRMT10B	29	48	0.846154	-18.3	0	0.000445359	0.353	-0.370706	0.0483769	-18.3994	15	19	8	5UTR		0	0
hsa-miR-30c-5p	NM_144964	TRMT10B	609	629	0.884615	-17.9	0	0.00359224	0.588	3.90771	2.8519	-15.5666	15	20	6	CDS		0	0
hsa-miR-30c-5p	NM_001286950	TRMT10B	29	48	0.846154	-18.3	0	0.000445359	0.353	-0.370706	0.062175	-18.3994	15	19	8	5UTR		0	0
hsa-miR-30c-5p	NM_001286951	TRMT10B	29	48	0.846154	-18.3	0	0.000445359	0.353	-0.370706	0.062175	-18.3994	15	19	8	5UTR		0	0
hsa-miR-30c-5p	NM_001286951	TRMT10B	500	520	0.923077	-17.9	0	0.00359224	0.588	3.39176	2.74309	-15.5666	15	20	6	CDS		0	0
hsa-miR-30c-5p	NM_001286952	TRMT10B	29	48	0.846154	-18.3	0	0.000445359	0.353	-0.370706	0.062175	-18.3994	15	19	8	5UTR		0	0
hsa-miR-30c-5p	NM_001286952	TRMT10B	375	395	0.923077	-17.9	0	0.00359224	0.588	3.39176	2.74309	-15.5666	15	20	6	CDS		0	0
hsa-miR-30c-5p	NM_000692	ALDH1B1	1631	1646	1	-18	0	0.000285135	0.456	1.94056	1.97943	-16.8557	14	15	14	CDS		0	0
hsa-miR-30c-5p	NM_001201380	CNTNAP3B	2852	2903	0.846154	-20.5	1	0.000127804	0.559	1.75875	2.26607	-3.79332	21	51	12	CDS		0	0
hsa-miR-30c-5p	NM_001099666	PTAR1	2519	2546	0.846154	-19.5	0	0.0139323	0.485	-0.0582023	0.217495	-16.302	16	27	10	3UTR	MIRT047895	0	0
hsa-miR-30c-5p	NM_001010940	C9orf135	686	705	0.846154	-16.9	1	0.000423063	0.603	2.22571	1.58572	-15.9929	15	19	12	CDS		0	0
hsa-miR-30c-5p	NM_001308084	C9orf135	628	647	0.846154	-16.9	1	0.000423063	0.603	2.22571	1.58572	-15.9929	15	19	12	3UTR		0	0
hsa-miR-30c-5p	NM_015110	SMC5	4998	5019	0.923077	-17.7	1	0.000325178	0.721	0.62979	0.339768	-6.09222	17	21	7	3UTR		0	0
hsa-miR-30c-5p	NM_001206	KLF9	267	289	1	-22.9	1	0.000113806	0.5	1.5907	2.03689	-8.78315	19	22	7	5UTR		1	1
hsa-miR-30c-5p	NM_020952	TRPM3	1686	1704	0.846154	-20.6	0	6.61743e-05	0.5	0.0271789	0.386458	-17.0887	15	18	7	CDS		1	0
hsa-miR-30c-5p	NM_206946	TRPM3	1761	1779	0.846154	-20.6	0	6.61743e-05	0.5	0.0957114	0.238943	-17.0887	15	18	7	CDS		1	0
hsa-miR-30c-5p	NM_001135820	TMEM2	4811	4823	0.846154	-15.4	0	0.00149742	0.5	4.00686	3.81931	-16.302	11	12	11	3UTR		0	0
hsa-miR-30c-5p	NM_013390	TMEM2	5000	5012	0.846154	-15.4	0	0.00149742	0.5	4.00686	3.81931	-16.302	11	12	11	3UTR		0	0
hsa-miR-30c-5p	NM_182505	C9orf85	433	453	0.846154	-14.5	1	0.0308732	0.721	1.0341	2.30108	-11.3517	15	20	9	CDS		0	0
hsa-miR-30c-5p	NM_004293	GDA	5059	5079	0.846154	-19.4	1	0.00307475	0.603	0.716713	0.0781305	-11.285	17	20	9	3UTR		1	0
hsa-miR-30c-5p	NM_001102421	ZFAND5	5201	5235	1	-22.2	1	0.00139459	0.676	-0.0105827	2.77404	-9.81332	17	23	7	3UTR	MIRT726070	1	1
hsa-miR-30c-5p	NM_001102420	ZFAND5	5338	5372	0.923077	-22.2	1	0.00139459	0.676	-0.0105827	0.160752	-9.81332	17	23	7	3UTR	MIRT726070	1	1
hsa-miR-30c-5p	NM_001278244	ZFAND5	4780	4814	0.846154	-22.2	1	0.00139459	0.676	4.91447	3.89442	-9.81332	17	23	7	3UTR	MIRT726070	1	1
hsa-miR-30c-5p	NM_001278243	ZFAND5	4917	4951	0.923077	-22.2	1	0.00139459	0.676	4.77707	5.04865	-9.81332	17	23	7	3UTR	MIRT726070	1	1
hsa-miR-30c-5p	NM_017998	C9orf40	1410	1427	0.846154	-14.9	1	0.00233019	0.662	0.504214	0.606883	-5.91553	15	17	9	3UTR		0	0
hsa-miR-30c-5p	NM_152420	CARNMT1	2438	2459	0.858974	-19.9	1	0.00980276	0.721	0.269174	0.211668	-10.1092	19	21	15	3UTR		1	0
hsa-miR-30c-5p	NM_001190482	PCSK5	3437	3458	0.846154	-20.1	1	0.000332543	0.412	2.56072	1.46158	-11.357	16	21	10	CDS		0	0
hsa-miR-30c-5p	XM_017014800	PCSK5	1753	1774	0.846154	-20.1	1	0.000332543	0.412	0	0	-11.357	16	21	10	CDS		0	0
hsa-miR-30c-5p	NM_033305	VPS13A	4158	4182	0.897436	-20.7	1	0.000200691	0.618	1.25951	2.17938	-13.1493	17	24	10	CDS		0	0
hsa-miR-30c-5p	NM_001018037	VPS13A	4041	4065	0.897436	-20.7	1	0.000200691	0.618	1.25951	2.17938	-13.1493	17	24	10	CDS		0	0
hsa-miR-30c-5p	NM_015186	VPS13A	4158	4182	0.974359	-20.7	1	0.000200691	0.618	3.14521	3.22001	-13.1493	17	24	10	CDS		0	0
hsa-miR-30c-5p	NM_001018038	VPS13A	4158	4182	0.974359	-20.7	1	0.000200691	0.618	3.14521	3.22001	-13.1493	17	24	10	CDS		0	0
hsa-miR-30c-5p	NM_002072	GNAQ	4126	4151	0.923077	-19.1	1	0.00200263	0.559	0.904625	0.81675	-13.2226	16	25	9	3UTR		1	1
hsa-miR-30c-5p	NM_001330691	CEP78	3301	3319	0.923077	-23.2	0	1.94931e-06	0.5	-0.216423	0.0727961	-15.5666	16	18	12	3UTR		0	0
hsa-miR-30c-5p	NM_001330693	CEP78	3253	3271	0.923077	-23.2	0	1.94931e-06	0.5	-0.216423	0.0727961	-15.5666	16	18	12	3UTR		0	0
hsa-miR-30c-5p	NM_001098802	CEP78	925	948	0.846154	-17.3	0	4.14229e-06	0.515	3.68174	3.88111	-20.2807	14	23	9	CDS		0	0
hsa-miR-30c-5p	NM_001098802	CEP78	682	698	0.923077	-16	0	0.00134257	0.632	4.71226	2.66525	-19.1348	13	16	7	CDS		0	0
hsa-miR-30c-5p	NM_032171	CEP78	925	948	0.846154	-17.3	0	4.14229e-06	0.515	3.68174	3.88111	-20.2807	14	23	9	CDS		0	0
hsa-miR-30c-5p	NM_032171	CEP78	682	698	0.923077	-16	0	0.00134257	0.632	4.71226	2.66525	-19.1348	13	16	7	CDS		0	0
hsa-miR-30c-5p	NM_001349838	CEP78	925	948	0.846154	-17.3	0	4.14229e-06	0.515	3.68174	3.88111	-20.2807	14	23	9	CDS		0	0
hsa-miR-30c-5p	NM_001349838	CEP78	682	698	0.923077	-16	0	0.00134257	0.632	4.71226	2.66525	-19.1348	13	16	7	CDS		0	0
hsa-miR-30c-5p	NM_001330694	CEP78	925	948	0.846154	-17.3	0	4.14229e-06	0.515	3.68174	3.88111	-20.2807	14	23	9	CDS		0	0
hsa-miR-30c-5p	NM_001330694	CEP78	682	698	0.923077	-16	0	0.00134257	0.632	4.71226	2.66525	-19.1348	13	16	7	CDS		0	0
hsa-miR-30c-5p	NM_001282748	TLE4	199	232	0.846154	-17.3	1	0.000254626	0.456	3.30399	3.21398	-5.10125	22	33	9	5UTR		0	0
hsa-miR-30c-5p	NM_007005	TLE4	199	232	0.846154	-17.3	1	0.000254626	0.456	3.30399	3.21398	-5.10125	22	33	9	5UTR		0	0
hsa-miR-30c-5p	NM_001282753	TLE4	199	232	0.846154	-17.3	1	0.000254626	0.456	3.30399	3.21398	-5.10125	22	33	9	5UTR		0	0
hsa-miR-30c-5p	NM_001282749	TLE4	199	232	0.846154	-17.3	1	0.000254626	0.456	3.30399	3.21398	-5.10125	22	33	9	5UTR		0	0
hsa-miR-30c-5p	NM_152573	RASEF	3379	3398	0.923077	-19.4	0	0.12052	0.471	0.780452	4.38783	-18.681	13	19	7	3UTR		1	0
hsa-miR-30c-5p	NM_001244961	FRMD3	697	715	0.884615	-17.4	1	3.19279e-08	0.515	3.21042	2.74748	-10.8357	15	18	13	CDS		0	0
hsa-miR-30c-5p	NM_174938	FRMD3	1364	1403	0.846154	-17.7	1	3.19279e-08	0.515	0.409039	0.456117	-10.8357	15	19	13	CDS		0	0
hsa-miR-30c-5p	NM_001244960	FRMD3	1140	1179	0.846154	-17.7	1	3.19279e-08	0.515	-0.0266098	0.264291	-10.8357	15	19	13	CDS		0	0
hsa-miR-30c-5p	NM_001135953	GKAP1	1408	1450	0.846154	-17.4	1	0.000451589	0.647	0.411201	0.34616	-6.89492	19	30	10	CDS		0	0
hsa-miR-30c-5p	NM_001317997	C9orf64	1517	1537	0.846154	-19	1	0.00313746	0.412	7.17698	3.59229	-8.80875	17	20	13	3UTR		0	0
hsa-miR-30c-5p	NM_032307	C9orf64	1915	1935	0.846154	-19	1	0.00313746	0.412	6.30624	3.15089	-8.80875	17	20	13	3UTR		0	0
hsa-miR-30c-5p	NM_002140	HNRNPK	2147	2161	0.846154	-16.4	0	0.000797875	0.515	3.88513	5.25746	-20.1593	13	14	13	3UTR	MIRT047832	0	0
hsa-miR-30c-5p	NM_001318186	HNRNPK	1854	1868	0.846154	-16.4	0	0.000797875	0.515	3.47757	4.71329	-20.1593	13	14	13	3UTR	MIRT047832	0	0
hsa-miR-30c-5p	NM_001318186	HNRNPK	2575	2600	0.846154	-16.1	1	0.00364354	0.75	2.78554	3.13942	-5.19005	19	25	7	3UTR	MIRT047832	0	0
hsa-miR-30c-5p	NM_001318188	HNRNPK	2647	2672	0.846154	-16.1	1	0.00364354	0.75	2.78554	3.13942	-5.19005	19	25	7	3UTR	MIRT047832	0	0
hsa-miR-30c-5p	NM_031263	HNRNPK	2707	2732	0.846154	-16.1	1	0.00364354	0.75	2.78554	3.13942	-5.19005	19	25	7	3UTR	MIRT047832	0	0
hsa-miR-30c-5p	NM_006180	NTRK2	8018	8041	1	-19.2	1	0.0844835	0.574	0.340372	0.757741	-6.98666	19	23	12	3UTR		0	0
hsa-miR-30c-5p	NM_006180	NTRK2	5664	5683	0.923077	-18.1	1	0.00493082	0.618	0.205366	0.328179	-9.18387	16	19	11	3UTR		0	0
hsa-miR-30c-5p	XM_017014752	NTRK2	7906	7929	1	-19.2	1	0.0844835	0.574	0	0	-6.98666	19	23	12	3UTR		0	0
hsa-miR-30c-5p	XM_017014752	NTRK2	5552	5571	0.846154	-18.1	1	0.00493082	0.618	0	0	-9.18387	16	19	11	3UTR		0	0
hsa-miR-30c-5p	XM_005252004	NTRK2	7615	7638	1	-19.2	1	0.0844835	0.574	0	0	-6.98666	19	23	12	3UTR		0	0
hsa-miR-30c-5p	XM_005252004	NTRK2	5261	5280	0.846154	-18.1	1	0.00493082	0.618	0	0	-9.18387	16	19	11	3UTR		0	0
hsa-miR-30c-5p	NM_001018065	NTRK2	4939	4960	1	-18.6	1	0.0584893	0.632	-0.963943	-0.374127	-9.06122	18	21	7	3UTR		0	0
hsa-miR-30c-5p	NM_001018064	NTRK2	7311	7334	0.923077	-19.2	1	0.0844835	0.574	-0.26035	-0.234929	-6.98666	19	23	12	3UTR		0	0
hsa-miR-30c-5p	NM_001018064	NTRK2	4957	4976	0.923077	-18.1	1	0.00493082	0.618	1.61363	1.38465	-9.18387	16	19	11	3UTR		0	0
hsa-miR-30c-5p	NM_001276366	C9orf153	47	72	0.846154	-16.5	0	0.0374033	0.485	0.0561576	0.0201313	-18.136	16	25	9	5UTR		0	0
hsa-miR-30c-5p	NM_030940	ISCA1	244	261	0.923077	-17.5	1	0.00205435	0.574	0.223694	0.404352	-14.955	14	17	9	CDS		0	0
hsa-miR-30c-5p	NM_024617	ZCCHC6	3458	3477	0.846154	-17.4	1	0.0013148	0.603	0.711667	0.300278	-19.8938	14	19	8	CDS		0	1
hsa-miR-30c-5p	NM_002048	GAS1	2005	2055	1	-21.4	1	5.6854e-05	0.456	1.49347	2.06918	-14.2787	17	23	14	3UTR		0	0
hsa-miR-30c-5p	NM_001288731	DAPK1	4556	4597	0.923077	-23.4	0	8.2536e-07	0.397	-0.123435	0.120042	-15.5666	17	41	11	3UTR		0	0
hsa-miR-30c-5p	NM_004938	DAPK1	4908	4949	0.923077	-23.4	0	8.2536e-07	0.397	0.686201	0.813807	-15.5666	17	41	11	3UTR		0	0
hsa-miR-30c-5p	NM_001288730	DAPK1	4573	4614	0.846154	-23.4	0	8.2536e-07	0.397	-0.0442319	0.0628397	-15.5666	17	41	11	3UTR		0	0
hsa-miR-30c-5p	NM_001288729	DAPK1	4583	4624	0.923077	-23.4	0	8.2536e-07	0.397	-0.123435	0.120042	-15.5666	17	41	11	3UTR		0	0
hsa-miR-30c-5p	NM_001912	CTSL	1237	1285	0.846154	-19.1	1	0.000353958	0.471	1.4878	2.96327	-14.5935	18	35	9	CDS		0	0
hsa-miR-30c-5p	NM_001912	CTSL	492	517	0.846154	-18.2	0	0.00805145	0.559	2.12274	3.71559	-16.8469	16	25	9	CDS		0	0
hsa-miR-30c-5p	NM_145918	CTSL	1092	1140	0.846154	-19.1	1	0.000353958	0.471	1.4878	2.96327	-14.5935	18	35	9	CDS		0	0
hsa-miR-30c-5p	NM_145918	CTSL	347	372	0.846154	-18.2	0	0.00805145	0.559	2.12274	3.71559	-16.8469	16	25	9	CDS		0	0
hsa-miR-30c-5p	NM_178828	SPATA31E1	80	101	0.846154	-18.3	0	0.00573559	0.368	0.270338	0.0988157	-18.3994	15	21	10	CDS		0	0
hsa-miR-30c-5p	NM_006717	SPIN1	3345	3368	1	-19.9	1	0.010183	0.588	1.09626	0.604717	-10.1521	17	23	8	3UTR		0	0
hsa-miR-30c-5p	NM_016848	SHC3	7658	7677	0.923077	-18.5	1	0.000290624	0.5	-0.790079	1.33313	-13.6656	16	19	10	3UTR		0	0
hsa-miR-30c-5p	NM_016848	SHC3	8054	8070	0.923077	-17.5	0	0.00847571	0.485	1.8065	3.57974	-18.0787	13	16	7	3UTR		0	0
hsa-miR-30c-5p	NM_001282690	SECISBP2	3080	3106	0.923077	-21.5	1	0.0102574	0.456	-0.104223	-0.518347	-7.54034	21	26	9	3UTR		0	0
hsa-miR-30c-5p	XM_011518125	SEMA4D	2369	2408	0.903846	-18.7	1	2.27894e-05	0.485	0	0	-14.6341	13	17	9	CDS		0	0
hsa-miR-30c-5p	XM_011518130	SEMA4D	2509	2525	0.826923	-19	1	2.27894e-05	0.485	0	0	-14.6341	13	16	9	CDS		0	0
hsa-miR-30c-5p	NM_006378	SEMA4D	2398	2437	0.923077	-18.7	1	2.27894e-05	0.485	0.942204	1.36445	-14.6341	13	17	9	CDS		0	0
hsa-miR-30c-5p	NM_004560	ROR2	1632	1655	0.923077	-18.7	1	2.96577e-05	0.441	2.98675	3.4418	-10.2963	18	23	12	CDS		0	0
hsa-miR-30c-5p	NM_178324	SPTLC1	858	880	0.846154	-19.2	1	8.74208e-05	0.515	3.83499	3.89678	-17.274	16	22	6	3UTR		0	0
hsa-miR-30c-5p	NM_178324	SPTLC1	896	922	0.923077	-19	1	0.000552168	0.426	4.49621	2.73501	-10.5201	16	21	12	3UTR		0	0
hsa-miR-30c-5p	NM_001197296	ECM2	949	969	0.846154	-17.5	0	0.445623	0.338	5.41152	3.79995	-16.8557	14	20	7	CDS		0	0
hsa-miR-30c-5p	NM_001393	ECM2	1024	1044	0.923077	-18.1	0	0.327065	0.368	3.27891	2.24719	-16.8557	14	20	7	CDS		0	0
hsa-miR-30c-5p	NM_022755	IPPK	3962	3983	0.846154	-23.1	1	0.00218493	0.382	3.43105	3.34569	-12.2335	18	21	14	3UTR		0	0
hsa-miR-30c-5p	NM_005392	PHF2	3859	3915	1	-21.6	1	0.00234848	0.529	1.7779	1.15719	-4.52877	17	22	13	3UTR		0	0
hsa-miR-30c-5p	NM_005392	PHF2	608	634	1	-20.5	1	0.0111529	0.456	3.797	4.36113	-14.4354	16	19	13	CDS		0	0
hsa-miR-30c-5p	NM_177995	PTPDC1	548	587	0.846154	-19.3	1	0.000285758	0.485	5.105	4.48839	-7.39609	19	39	9	CDS		1	1
hsa-miR-30c-5p	NM_001253829	PTPDC1	472	511	0.846154	-19.3	1	0.000285758	0.485	5.6006	4.27815	-7.39609	19	39	9	CDS		1	1
hsa-miR-30c-5p	NM_152422	PTPDC1	466	505	0.846154	-19.3	1	0.000285758	0.485	4.11991	4.48426	-7.39609	19	39	9	CDS		1	1
hsa-miR-30c-5p	NM_032823	C9orf3	597	649	0.923077	-21	1	0.0062129	0.559	2.78793	2.58889	-6.62614	18	22	13	CDS		0	0
hsa-miR-30c-5p	XM_017015235	C9orf3	597	649	0.923077	-21	1	0.0062129	0.559	0	0	-6.62614	18	22	13	5UTR		0	0
hsa-miR-30c-5p	NM_001193331	C9orf3	597	649	0.923077	-21	1	0.0062129	0.559	2.61485	3.50332	-6.62614	18	22	13	CDS		0	0
hsa-miR-30c-5p	NM_001193329	C9orf3	514	566	0.923077	-21	1	0.0062129	0.559	2.78793	2.58889	-6.62614	18	22	13	CDS		0	0
hsa-miR-30c-5p	NM_001243743	FANCC	2864	2879	0.846154	-18.2	1	1.91764e-05	0.441	1.09531	0.655591	-12.5956	14	15	14	3UTR		0	0
hsa-miR-30c-5p	NM_001083602	PTCH1	3789	3812	0.846154	-21.2	1	7.41373e-05	0.426	4.14039	2.78263	-20.4503	17	23	10	CDS		0	0
hsa-miR-30c-5p	NM_001083602	PTCH1	621	669	0.846154	-19.2	1	0.0152547	0.632	2.724	2.06496	-8.76144	20	48	8	CDS		0	0
hsa-miR-30c-5p	NM_001083602	PTCH1	6270	6283	0.923077	-17.9	0	3.176e-05	0.485	6.2404	5.37374	-20.4803	12	13	12	3UTR		0	0
hsa-miR-30c-5p	NM_001083603	PTCH1	6024	6037	0.923077	-17.9	0	3.176e-05	0.485	5.77368	5.27646	-20.4803	12	13	12	3UTR		0	0
hsa-miR-30c-5p	NM_000264	PTCH1	3589	3612	0.846154	-21.2	1	7.41373e-05	0.426	1.88898	3.46069	-20.4503	17	23	10	CDS		0	0
hsa-miR-30c-5p	NM_000264	PTCH1	421	469	0.846154	-19.2	1	0.0152547	0.632	2.92164	3.14481	-8.76144	20	48	8	CDS		0	0
hsa-miR-30c-5p	NM_000264	PTCH1	6070	6083	0.923077	-17.9	0	3.176e-05	0.485	6.45384	4.98927	-20.4803	12	13	12	3UTR		0	0
hsa-miR-30c-5p	NM_001083604	PTCH1	3307	3330	0.846154	-21.2	1	7.41373e-05	0.426	-0.0333105	3.09152	-20.4503	17	23	10	CDS		0	0
hsa-miR-30c-5p	NM_001083606	PTCH1	3389	3412	0.923077	-21.2	1	7.41373e-05	0.426	3.73962	2.16152	-20.4503	17	23	10	CDS		0	0
hsa-miR-30c-5p	NM_001083606	PTCH1	5870	5883	0.923077	-17.9	0	3.176e-05	0.485	5.27104	4.19874	-20.4803	12	13	12	3UTR		0	0
hsa-miR-30c-5p	NM_001083607	PTCH1	5944	5957	0.884615	-17.9	0	3.176e-05	0.485	2.52071	5.5469	-20.4803	12	13	12	3UTR		0	0
hsa-miR-30c-5p	NM_001354919	PTCH1	621	669	0.846154	-19.2	1	0.0152547	0.632	4.90576	4.40086	-8.76144	20	48	8	CDS		0	0
hsa-miR-30c-5p	NM_001010895	ERCC6L2	3416	3440	0.923077	-18.4	1	0.0854373	0.632	0.214992	0.0299751	-12.3948	19	24	8	3UTR		0	0
hsa-miR-30c-5p	XM_017014674	HSD17B3	1080	1097	1	-25.1	1	0.000590464	0.559	0	0	-3.93757	16	17	16	5UTR		0	0
hsa-miR-30c-5p	NM_001355228	MFSD14C	25	46	0.923077	-22.7	1	4.24742e-10	0.25	-1.09143	-0.0393662	-14.1345	17	21	9	5UTR		0	0
hsa-miR-30c-5p	NM_001201575	CTSV	3674	3698	0.846154	-17.6	0	0.00129159	0.529	3.42663	2.48197	-16.8091	14	18	11	3UTR		0	0
hsa-miR-30c-5p	NM_001333	CTSV	3877	3901	0.846154	-17.6	0	0.00129159	0.529	4.03543	4.08481	-16.8091	14	18	11	3UTR		0	0
hsa-miR-30c-5p	NM_001333	CTSV	206	217	0.807692	-17	0	0.000686065	0.412	-0.241866	-0.0590586	-29.1835	10	11	10	5UTR		0	0
hsa-miR-30c-5p	NM_016080	GLOD4	1198	1244	0.846154	-19.5	1	0.00393084	0.529	3.93448	3.74926	-16.3364	19	46	7	3UTR		0	0
hsa-miR-30c-5p	NM_013337	TIMM22	500	523	1	-21.5	1	0.000602128	0.485	5.0248	5.09909	-3.79332	18	23	12	CDS		1	0
hsa-miR-30c-5p	NM_001256847	ABR	2353	2373	0.846154	-17.9	0	0.00263442	0.382	0.910379	1.57955	-18.136	14	20	11	3UTR		0	0
hsa-miR-30c-5p	NM_172367	TUSC5	2745	2766	0.846154	-22.8	1	0.00139893	0.456	-0.140803	-0.00310562	-13.9701	18	21	15	3UTR		0	0
hsa-miR-30c-5p	NM_001258205	TRPV3	5685	5707	0.923077	-19	1	0.000112299	0.456	0.429299	1.81543	-13.9037	16	22	13	3UTR		0	0
hsa-miR-30c-5p	NM_080704	TRPV1	3465	3484	0.846154	-20	1	5.87087e-05	0.441	2.27274	2.6378	-14.9547	16	19	9	3UTR		0	0
hsa-miR-30c-5p	NM_080705	TRPV1	3391	3410	0.846154	-20	1	5.87087e-05	0.441	4.88656	2.96052	-14.9547	16	19	9	3UTR		0	0
hsa-miR-30c-5p	NM_013276	SHPK	858	886	1	-23.9	1	9.73484e-05	0.412	-0.0314822	-0.0423778	-8.57351	20	28	8	CDS		0	0
hsa-miR-30c-5p	NM_004937	CTNS	3934	3960	0.846154	-19	0	0.000629861	0.471	1.1841	-0.144548	-17.5824	17	26	8	3UTR		0	0
hsa-miR-30c-5p	NM_015113	ZZEF1	436	458	0.923077	-23.8	1	0.00138206	0.456	0.253374	0.0162307	-11.8602	18	22	10	CDS		0	0
hsa-miR-30c-5p	NM_001330063	ANKFY1	507	529	0.923077	-18.7	1	0.00121782	0.544	1.36591	0.306669	-9.54656	16	22	8	CDS		0	0
hsa-miR-30c-5p	NM_016376	ANKFY1	507	529	0.923077	-18.7	1	0.00121782	0.544	1.36591	0.306669	-9.54656	16	22	8	CDS		0	0
hsa-miR-30c-5p	NM_001257999	ANKFY1	696	718	0.923077	-18.7	1	0.00121782	0.544	-0.114426	-0.22185	-9.54656	16	22	8	CDS		0	0
hsa-miR-30c-5p	NM_003342	UBE2G1	4074	4097	0.846154	-16.7	1	0.0287351	0.676	1.20643	0.733654	-7.37318	17	23	9	3UTR		1	0
hsa-miR-30c-5p	NM_014389	PELP1	336	360	0.846154	-22.1	1	0.00342806	0.382	-0.135418	-0.0989703	-14.5774	17	24	7	CDS		0	0
hsa-miR-30c-5p	NM_001278241	PELP1	336	360	0.846154	-22.1	1	0.00342806	0.382	-0.135418	-0.0989703	-14.5774	17	24	7	5UTR		0	0
hsa-miR-30c-5p	NM_152310	ELOVL3	1253	1273	0.846154	-19.5	1	0.00105841	0.559	0.594768	0.447506	-9.12424	17	20	11	3UTR		0	0
hsa-miR-30c-5p	NM_152310	ELOVL3	493	534	0.846154	-21.2	1	6.28955e-05	0.426	2.02037	2.33723	-12.3778	19	27	11	CDS		0	0
hsa-miR-30c-5p	NM_004311	ARL3	1465	1483	1	-21.5	1	0.00431867	0.647	-0.234263	0.238245	-8.00609	16	18	11	3UTR		0	0
hsa-miR-30c-5p	NM_004311	ARL3	1768	1794	1	-20.1	0	0.000272897	0.456	0.687351	0.647594	-15.5666	15	18	11	3UTR		0	0
hsa-miR-30c-5p	NM_004311	ARL3	1225	1243	0.846154	-19.6	0	4.41843e-05	0.456	0.682505	0.179881	-16.8557	15	18	11	3UTR		0	0
hsa-miR-30c-5p	NM_032727	INA	2649	2664	0.846154	-16.8	0	0.001529	0.544	0.0691102	0.398361	-17.1102	13	15	10	3UTR		0	0
hsa-miR-30c-5p	NM_014720	SLK	4674	4690	0.923077	-16.9	0	2.27038e-06	0.603	0.107325	1.00846	-17.9671	14	16	12	3UTR		0	0
hsa-miR-30c-5p	NM_001304743	SLK	4581	4597	0.923077	-16.9	0	2.27038e-06	0.603	0.107325	1.00846	-17.9671	14	16	12	3UTR		0	0
hsa-miR-30c-5p	NM_000494	COL17A1	4270	4311	0.923077	-19.4	1	2.66095e-05	0.441	3.58625	2.01808	-14.9547	15	19	10	CDS		0	0
hsa-miR-30c-5p	NM_001191003	GSTO1	374	419	0.846154	-15.6	0	0.00142845	0.559	2.75167	3.90398	-19.7283	15	45	8	CDS		0	0
hsa-miR-30c-5p	NM_004832	GSTO1	321	366	0.846154	-15.6	0	0.00142845	0.559	3.43295	3.71778	-19.7283	15	45	8	CDS		0	0
hsa-miR-30c-5p	NM_001191002	GSTO1	321	366	0.846154	-15.6	0	0.00142845	0.559	2.75167	3.90398	-19.7283	15	45	8	CDS		0	0
hsa-miR-30c-5p	NM_183239	GSTO2	1016	1050	0.923077	-20.9	1	0.00363012	0.456	1.28669	0.963458	-14.0479	18	25	14	CDS		0	0
hsa-miR-30c-5p	NM_001191014	GSTO2	451	485	0.923077	-20.9	1	0.00363012	0.456	2.46195	1.62556	-14.0479	18	25	14	CDS		0	0
hsa-miR-30c-5p	NM_001272013	ITPRIP	4401	4417	0.846154	-18.9	0	1.30783e-06	0.485	-0.482434	-0.0975856	-15.7996	14	16	9	3UTR		0	0
hsa-miR-30c-5p	NM_033397	ITPRIP	4593	4609	0.846154	-18.9	0	1.30783e-06	0.485	-0.497637	-0.191659	-15.7996	14	16	9	3UTR		0	0
hsa-miR-30c-5p	NM_001272012	ITPRIP	4281	4297	0.923077	-18.9	0	1.30783e-06	0.485	0.338575	-0.136926	-15.7996	14	16	9	3UTR		0	0
hsa-miR-30c-5p	NM_001272012	ITPRIP	4658	4694	0.846154	-17.8	1	0.000341086	0.456	-0.953752	-0.121531	-14.9547	16	36	9	3UTR		0	0
hsa-miR-30c-5p	NM_001008723	CFAP58	2849	2867	0.846154	-19.3	0	0.00065771	0.588	-0.287204	0.475344	-18.681	13	18	7	3UTR		0	0
hsa-miR-30c-5p	XM_017015617	SORCS1	3041	3092	0.923077	-21.4	1	9.6138e-05	0.5	0	0	-7.70505	20	26	8	CDS		0	0
hsa-miR-30c-5p	NM_052918	SORCS1	6914	6970	1	-21.4	1	0.000179864	0.5	0.204292	-0.0308028	-7.70505	20	26	8	3UTR		0	0
hsa-miR-30c-5p	XM_017015618	SORCS1	2197	2248	0.923077	-21.4	1	9.6138e-05	0.5	0	0	-7.70505	20	26	8	CDS		0	0
hsa-miR-30c-5p	NM_005445	SMC3	3393	3436	0.846154	-18.1	1	0.0378883	0.618	6.30973	5.96266	-3.93757	21	31	8	CDS		0	0
hsa-miR-30c-5p	NM_007373	SHOC2	753	785	0.846154	-22.1	1	2.43568e-06	0.544	5.20327	5.54817	-5.69245	18	20	18	CDS		1	1
hsa-miR-30c-5p	NM_007373	SHOC2	256	277	1	-17.7	1	0.00699263	0.662	1.95579	1.36477	-6.50069	17	21	9	5UTR		1	1
hsa-miR-30c-5p	NM_001269039	SHOC2	753	785	0.846154	-22.1	1	2.43568e-06	0.544	5.20327	5.54817	-5.69245	18	20	18	CDS		1	1
hsa-miR-30c-5p	NM_001269039	SHOC2	256	277	1	-17.7	1	0.00699263	0.662	1.95579	1.36477	-6.50069	17	21	9	5UTR		1	1
hsa-miR-30c-5p	NM_001244949	GPAM	1345	1370	0.846154	-19.3	1	0.000402046	0.618	1.86092	1.03781	-9.54656	18	25	9	CDS		0	0
hsa-miR-30c-5p	NM_058222	TECTB	1405	1443	0.961538	-20.4	1	0.0011626	0.603	0.096475	0.138584	-10.1906	17	24	9	3UTR		0	0
hsa-miR-30c-5p	NM_006175	NRAP	2641	2665	0.923077	-17.4	1	0.0119748	0.515	1.47614	3.56852	-18.0382	18	24	8	CDS		0	0
hsa-miR-30c-5p	NM_198060	NRAP	2746	2770	0.923077	-17.4	1	0.0119748	0.515	2.22591	3.33942	-18.0382	18	24	8	CDS		0	0
hsa-miR-30c-5p	NM_001261463	NRAP	2746	2770	0.923077	-17.4	1	0.0119748	0.515	2.80907	3.56034	-18.0382	18	24	8	CDS		0	0
hsa-miR-30c-5p	NM_018017	CCDC186	191	211	0.846154	-17.6	1	0.0417499	0.529	0.59183	0.890185	-14.6341	15	20	9	5UTR		0	0
hsa-miR-30c-5p	NM_001321829	CCDC186	6165	6188	0.923077	-22.4	1	0.0770219	0.412	2.98459	3.74431	-6.24613	19	23	9	3UTR		0	0
hsa-miR-30c-5p	NM_020940	FAM160B1	3998	4014	0.923077	-15.3	1	0.000245937	0.574	-0.00651094	-0.271123	-5.41313	14	16	9	3UTR		1	1
hsa-miR-30c-5p	NM_139169	TRUB1	1957	1969	0.923077	-15.2	1	0.000666561	0.662	-0.0177796	0.236001	-9.77961	11	12	11	3UTR		0	0
hsa-miR-30c-5p	NM_207303	ATRNL1	5012	5030	1	-16.5	1	0.0291667	0.706	0.735948	0.806581	-13.6656	15	18	9	3UTR		1	1
hsa-miR-30c-5p	NM_001145453	GFRA1	4823	4846	0.923077	-21.1	1	0.000302609	0.559	0.088074	0.0037956	-9.43035	19	23	8	3UTR		0	0
hsa-miR-30c-5p	NM_001145453	GFRA1	5553	5573	0.923077	-16.9	1	0.0121802	0.618	1.95596	1.19284	-6.98666	17	20	13	3UTR		0	0
hsa-miR-30c-5p	NM_005264	GFRA1	4838	4861	0.923077	-21.1	1	0.000302609	0.559	0.0719176	0.177468	-9.43035	19	23	8	3UTR		0	0
hsa-miR-30c-5p	NM_005264	GFRA1	5568	5588	0.923077	-16.9	1	0.0121802	0.618	1.9098	1.07167	-6.98666	17	20	13	3UTR		0	0
hsa-miR-30c-5p	XM_011539634	GFRA1	4647	4670	0.923077	-21.1	1	0.000302609	0.559	0	0	-9.43035	19	23	8	3UTR		0	0
hsa-miR-30c-5p	XM_011539634	GFRA1	5377	5397	0.846154	-16.9	1	0.0121802	0.618	0	0	-6.98666	17	20	13	3UTR		0	0
hsa-miR-30c-5p	NM_145793	GFRA1	5102	5122	1	-16.9	1	0.0121802	0.618	1.24512	0.736448	-6.98666	17	20	13	3UTR		0	0
hsa-miR-30c-5p	NM_000936	PNLIP	64	96	0.846154	-20.1	1	6.61744e-05	0.485	0.706974	1.57798	-6.84241	20	32	8	CDS		0	0
hsa-miR-30c-5p	NM_001330164	HSPA12A	215	232	1	-19.1	1	2.50044e-05	0.485	0.620757	1.63347	-17.0124	14	17	8	CDS		0	0
hsa-miR-30c-5p	NM_001258298	SHTN1	4925	4947	0.846154	-18.8	1	0.00340457	0.529	2.67974	1.79558	-12.9278	14	22	6	3UTR		0	0
[truncated: 10,368 more rows]

## Sheet: DIANA
Transcript Id	Gene Id(name)	Mirna Name	miTG score		Gene Id	name	name
ENST00000309241	ENSG00000155846 (PPARGC1B)	hsa-miR-30c-5p	1		ENSG00000155846	PPARGC1B	PPARGC1B
UTR3	5:149227159-149227185	0.057624			5:149227159-149227185		EED
UTR3	5:149227285-149227293	0.111829			5:149227285-149227293		BRWD3
UTR3	5:149230249-149230274	0.0351209			5:149230249-149230274		DGKH
UTR3	5:149231255-149231270	0.00092806			5:149231255-149231270		STOX2
UTR3	5:149231702-149231728	0.00155739			5:149231702-149231728		MAML1
UTR3	5:149233014-149233041	0.00210448			5:149233014-149233041		SNAI1
UTR3	5:149234211-149234236	0.00343278			5:149234211-149234236		FAM49A
UTR3	5:149234448-149234473	0.109061			5:149234448-149234473		GALNT7
ENST00000327320	ENSG00000074266 (EED)	hsa-miR-30c-5p	1		ENSG00000074266	EED	ERLIN1
UTR3	11:85989685-85989711	0.180531			11:85989685-85989711		LHX8
UTR3	11:85989693-85989720	0.0837989			11:85989693-85989720		PDE7A
ENST00000373275	ENSG00000165288 (BRWD3)	hsa-miR-30c-5p	0.999998		ENSG00000165288	BRWD3	SCN3A
UTR3	X:79931597-79931618	0.0865753			X:79931597-79931618		SCN2A
UTR3	X:79930674-79930686	0.0231215			X:79930674-79930686		KLHL20
UTR3	X:79929483-79929488	0.00154093			X:79929483-79929488		UBN2
UTR3	X:79928442-79928464	0.00111502			X:79928442-79928464		RNF220
UTR3	X:79927632-79927652	0.00198949			X:79927632-79927652		DCUN1D3
UTR3	X:79927071-79927083	0.0826057			X:79927071-79927083		R3HDM1
UTR3	X:79926766-79926778	0.0328427			X:79926766-79926778		MTDH
ENST00000261491	ENSG00000102780 (DGKH)	hsa-miR-30c-5p	0.999997		ENSG00000102780	DGKH	TMEM170B
UTR3	13:42803618-42803639	0.0294517			13:42803618-42803639		SOCS1
UTR3	13:42808268-42808273	0.00189389			13:42808268-42808273		TNRC6A
UTR3	13:42808334-42808339	0.00124194			13:42808334-42808339		ELMOD2
UTR3	13:42809355-42809373	0.00335783			13:42809355-42809373		SETD7
UTR3	13:42811325-42811351	0.00172073			13:42811325-42811351		RFX6
UTR3	13:42813326-42813344	0.00966052			13:42813326-42813344		C9orf72
UTR3	13:42816647-42816665	0.108267			13:42816647-42816665		PIP4K2A
UTR3	13:42816650-42816676	0.0647313			13:42816650-42816676		FLJ20373
ENST00000308497	ENSG00000173320 (STOX2)	hsa-miR-30c-5p	0.999992		ENSG00000173320	STOX2	LGI1
UTR3	4:184938482-184938488	0.0105083			4:184938482-184938488		MEX3B
UTR3	4:184938492-184938509	0.0853858			4:184938492-184938509		GLCCI1
UTR3	4:184938538-184938552	0.0150128			4:184938538-184938552		TLE1
UTR3	4:184939727-184939741	0.0394874			4:184939727-184939741		TBC1D10B
UTR3	4:184939837-184939843	0.00402029			4:184939837-184939843		DESI2
UTR3	4:184940753-184940767	0.0103185			4:184940753-184940767		IP6K3
UTR3	4:184941106-184941134	0.0152893			4:184941106-184941134		ACVR1
UTR3	4:184942344-184942370	0.00144272			4:184942344-184942370		CDH20
UTR3	4:184942716-184942736	0.021504			4:184942716-184942736		SCN1A
ENST00000292599	ENSG00000161021 (MAML1)	hsa-miR-30c-5p	0.999992		ENSG00000161021	MAML1	EVX2
UTR3	5:179202341-179202346	0.00489966			5:179202341-179202346		ZNF644
UTR3	5:179203165-179203187	0.00138454			5:179203165-179203187		LMLN
UTR3	5:179203976-179203999	0.195637			5:179203976-179203999		STIM2
ENST00000244050	ENSG00000124216 (SNAI1)	hsa-miR-30c-5p	0.999992		ENSG00000124216	SNAI1	VAT1L
UTR3	20:48605287-48605306	0.201839			20:48605287-48605306		RUNX2
ENST00000381323	ENSG00000197872 (FAM49A)	hsa-miR-30c-5p	0.999991		ENSG00000197872	FAM49A	PCDH10
UTR3	2:16734147-16734175	0.19167			2:16734147-16734175		PFN2
UTR3	2:16734107-16734132	0.00981331			2:16734107-16734132		COL25A1
ENST00000265000	ENSG00000109586 (GALNT7)	hsa-miR-30c-5p	0.999983		ENSG00000109586	GALNT7	SYNGR3
UTR3	4:174243043-174243060	0.0860839			4:174243043-174243060		PLAGL2
UTR3	4:174243083-174243096	0.104337			4:174243083-174243096		NAALADL2
ENST00000421367	ENSG00000107566 (ERLIN1)	hsa-miR-30c-5p	0.999977		ENSG00000107566	ERLIN1	CAMK2N1
UTR3	10:101911801-101911808	0.00942035			10:101911801-101911808		LCLAT1
UTR3	10:101911538-101911564	0.187034			10:101911538-101911564		ZNRF1
UTR3	10:101935714-101935741	0.0158261			10:101935714-101935741		UBE2J1
ENST00000294638	ENSG00000162624 (LHX8)	hsa-miR-30c-5p	0.999976		ENSG00000162624	LHX8	KIAA1549
UTR3	1:75626766-75626784	0.0716557			1:75626766-75626784		LHX1
UTR3	1:75626894-75626918	0.112612			1:75626894-75626918		FZD3
ENST00000401827	ENSG00000205268 (PDE7A)	hsa-miR-30c-5p	0.999968		ENSG00000205268	PDE7A	NR4A2
UTR3	8:66631054-66631080	0.119855			8:66631054-66631080		SEMA3A
UTR3	8:66630049-66630071	0.045535			8:66630049-66630071		ATP8A1
UTR3	8:66629804-66629812	0.0145568			8:66629804-66629812		SPEN
ENST00000360093	ENSG00000153253 (SCN3A)	hsa-miR-30c-5p	0.999953		ENSG00000153253	SCN3A	CELSR3
UTR3	2:165946621-165946641	0.147914			2:165946621-165946641		CPSF6
UTR3	2:165946211-165946234	0.00569454			2:165946211-165946234		RHOB
UTR3	2:165945433-165945438	0.00199246			2:165945433-165945438		RASA1
UTR3	2:165944764-165944787	0.00511704			2:165944764-165944787		JAKMIP2
UTR3	2:165944533-165944560	0.0128308			2:165944533-165944560		RARG
ENST00000375437	ENSG00000136531 (SCN2A)	hsa-miR-30c-5p	0.999943		ENSG00000136531	SCN2A	SCN8A
UTR3	2:166246360-166246376	0.103841			2:166246360-166246376		GALNT1
UTR3	2:166246434-166246448	0.00793436			2:166246434-166246448		GIGYF1
UTR3	2:166246769-166246779	0.023322			2:166246769-166246779		LIMCH1
UTR3	2:166246937-166246950	0.00342575			2:166246937-166246950		RBM26
UTR3	2:166248262-166248273	0.0319011			2:166248262-166248273		BECN1
ENST00000209884	ENSG00000076321 (KLHL20)	hsa-miR-30c-5p	0.999942		ENSG00000076321	KLHL20	RORA
UTR3	1:173755678-173755700	0.0698175			1:173755678-173755700		ROR1
UTR3	1:173755740-173755760	0.114608			1:173755740-173755760		RAB15
UTR3	1:173703104-173703122	0.0220431			1:173703104-173703122		ST8SIA4
ENST00000473989	ENSG00000157741 (UBN2)	hsa-miR-30c-5p	0.999937		ENSG00000157741	UBN2	SH3PXD2A
UTR3	7:138982667-138982688	0.160554			7:138982667-138982688		CDC37L1
UTR3	7:138986024-138986042	0.0106863			7:138986024-138986042		TMCC1
UTR3	7:138986270-138986294	0.0022767			7:138986270-138986294		NUS1
UTR3	7:138990043-138990070	0.00168934			7:138990043-138990070		RASA2
UTR3	7:138990134-138990161	0.0012841			7:138990134-138990161		MLK4
UTR3	7:138978204;138978635-138978209;138978653	0.0127357			7:138978204;138978635-138978209;138978653		MAP4K4
ENST00000372247	ENSG00000187147 (RNF220)	hsa-miR-30c-5p	0.999934		ENSG00000187147	RNF220	MYBL2
UTR3	1:45116595-45116600	0.00492169			1:45116595-45116600		LHX9
UTR3	1:45116821-45116838	0.163011			1:45116821-45116838		MIER3
ENST00000324344	ENSG00000188215 (DCUN1D3)	hsa-miR-30c-5p	0.999928		ENSG00000188215	DCUN1D3	MMP16
UTR3	16:20871099-20871127	0.0110884			16:20871099-20871127		PDSS1
UTR3	16:20870725-20870745	0.106496			16:20870725-20870745		CEP350
UTR3	16:20870683-20870690	0.00543783			16:20870683-20870690		JOSD1
UTR3	16:20869936-20869956	0.0150548			16:20869936-20869956		BAZ2B
UTR3	16:20867588-20867616	0.00551188			16:20867588-20867616		BRWD1
UTR3	16:20867492-20867497	0.00110511			16:20867492-20867497		EXTL2
UTR3	16:20866252-20866278	0.0313685			16:20866252-20866278		TMEM181
UTR3	16:20871565-20871584	0.0157092			16:20871565-20871584		MBOAT1
ENST00000264160	ENSG00000048991 (R3HDM1)	hsa-miR-30c-5p	0.999907		ENSG00000048991	R3HDM1	RHEBL1
UTR3	2:136482816-136482833	0.166758			2:136482816-136482833		PRDM1
UTR3	2:136437841-136437856	0.0077569			2:136437841-136437856		OMG
ENST00000336273	ENSG00000147649 (MTDH)	hsa-miR-30c-5p	0.999898		ENSG00000147649	MTDH	LIN28B
UTR3	8:98737165-98737192	0.0832428			8:98737165-98737192		RAB38
UTR3	8:98737448-98737467	0.0203285			8:98737448-98737467		SCARA5
UTR3	8:98737685-98737690	0.00365234			8:98737685-98737690		TENM3
UTR3	8:98738459-98738474	0.0339034			8:98738459-98738474		BNIP3L
UTR3	8:98738625-98738638	0.00167656			8:98738625-98738638		GLDC
UTR3	8:98740129-98740151	0.0181135			8:98740129-98740151		FAM160B1
ENST00000379426	ENSG00000205269 (TMEM170B)	hsa-miR-30c-5p	0.999893		ENSG00000205269	TMEM170B	CPNE8
UTR3	6:11577611-11577622	0.00167774			6:11577611-11577622		NT5E
UTR3	6:11578899-11578906	0.0106438			6:11578899-11578906		PHTF2
UTR3	6:11581056-11581080	0.00702833			6:11581056-11581080		ANKRA2
UTR3	6:11581396-11581423	0.00239871			6:11581396-11581423		TWF1
UTR3	6:11582016-11582021	0.00163428			6:11582016-11582021		MAT2A
UTR3	6:11582175-11582195	0.00162678			6:11582175-11582195		KMT2C
UTR3	6:11582435-11582440	0.00274412			6:11582435-11582440		CCNE2
UTR3	6:11582932-11582939	0.0179463			6:11582932-11582939		PPP1R18
UTR3	6:11583104-11583128	0.114408			6:11583104-11583128		FOXD1
ENST00000332029	ENSG00000185338 (SOCS1)	hsa-miR-30c-5p	0.999883		ENSG00000185338	SOCS1	LMBR1L
UTR3	16:11348408-11348416	0.158688			16:11348408-11348416		KXD1
ENST00000491718	ENSG00000090905 (TNRC6A)	hsa-miR-30c-5p	0.999883		ENSG00000090905	TNRC6A	ANKHD1
UTR3	16:24801351-24801356	0.00768622			16:24801351-24801356		FNDC3A
UTR3	16:24801856-24801877	0.0118286			16:24801856-24801877		GFPT2
UTR3	16:24835311-24835336	0.00399923			16:24835311-24835336		LPPR4
UTR3	16:24835567-24835589	0.0153844			16:24835567-24835589		ADRA1D
UTR3	16:24835861-24835881	0.0407282			16:24835861-24835881		TNRC6B
UTR3	16:24835900-24835920	0.00705054			16:24835900-24835920		RRAD
UTR3	16:24836667-24836687	0.0719412			16:24836667-24836687		ELOVL5
ENST00000323570	ENSG00000179387 (ELMOD2)	hsa-miR-30c-5p	0.999874		ENSG00000179387	ELMOD2	FAM83F
UTR3	4:141471668-141471695	0.133687			4:141471668-141471695		AMOTL2
UTR3	4:141472335-141472346	0.0164631			4:141472335-141472346		PROSER1
UTR3	4:141472700-141472724	0.00222454			4:141472700-141472724		TASP1
UTR3	4:141473570-141473595	0.00183945			4:141473570-141473595		GMNC
UTR3	4:141474122-141474145	0.00321613			4:141474122-141474145		MSANTD3-TMEFF1
ENST00000274031	ENSG00000145391 (SETD7)	hsa-miR-30c-5p	0.99987		ENSG00000145391	SETD7	HNRNPUL2
UTR3	4:140432223-140432239	0.0050618			4:140432223-140432239		PCDH17
UTR3	4:140429922-140429947	0.0015846			4:140429922-140429947		XPR1
UTR3	4:140428965-140428970	0.00270864			4:140428965-140428970		TLL2
UTR3	4:140427998-140428014	0.00402576			4:140427998-140428014		KLHL2
UTR3	4:140427379-140427404	0.146498			4:140427379-140427404		B3GNT5
UTR3	4:140454468-140454489	0.00569168			4:140454468-140454489		TMEFF1
ENST00000332958	ENSG00000185002 (RFX6)	hsa-miR-30c-5p	0.999863		ENSG00000185002	RFX6	PICALM
UTR3	6:117252950-117252961	0.00485769			6:117252950-117252961		CLIP4
UTR3	6:117253031-117253041	0.00540511			6:117253031-117253041		LRCH2
UTR3	6:117253057-117253080	0.0223941			6:117253057-117253080		S100PBP
UTR3	6:117253128-117253140	0.123452			6:117253128-117253140		WDR82
ENST00000380003	ENSG00000147894 (C9orf72)	hsa-miR-30c-5p	0.999826		ENSG00000147894	C9orf72	TTLL7
UTR3	9:27548000-27548023	0.122608			9:27548000-27548023		NUDT5
UTR3	9:27547901-27547907	0.0182089			9:27547901-27547907		INO80D
UTR3	9:27547868-27547884	0.0026508			9:27547868-27547884		PTGFRN
UTR3	9:27546894-27546899	0.00464591			9:27546894-27546899		MAN1A2
UTR3	9:27546714-27546742	0.00402845			9:27546714-27546742		ARID4A
ENST00000376573	ENSG00000150867 (PIP4K2A)	hsa-miR-30c-5p	0.999822		ENSG00000150867	PIP4K2A	SNX16
UTR3	10:22826007-22826033	0.0697874			10:22826007-22826033		SEC24A
UTR3	10:22825964-22825989	0.00589414			10:22825964-22825989		RAB22A
UTR3	10:22825027-22825053	0.0405834			10:22825027-22825053		LRFN2
UTR3	10:22824956-22824978	0.00824943			10:22824956-22824978		HTR1F
UTR3	10:22824060-22824082	0.0216399			10:22824060-22824082		STK39
UTR3	10:22823924-22823939	0.00562074			10:22823924-22823939		CBFB
ENST00000414004	ENSG00000233404 (FLJ20373)	hsa-miR-30c-5p	0.999819		ENSG00000233404	FLJ20373	EPB41
UTR3	2:102510563-102510587	0.00348857			2:102510563-102510587		JPH4
UTR3	2:102510828-102510846	0.148092			2:102510828-102510846		ARID5B
ENST00000371413	ENSG00000108231 (LGI1)	hsa-miR-30c-5p	0.999797		ENSG00000108231	LGI1	CHL1
UTR3	10:95557884-95557904	0.149689			10:95557884-95557904		NRG3
ENST00000558133	ENSG00000183496 (MEX3B)	hsa-miR-30c-5p	0.999792		ENSG00000183496	MEX3B	PAPD4
UTR3	15:82335186-82335199	0.00447815			15:82335186-82335199		CECR2
UTR3	15:82334796-82334805	0.118214			15:82334796-82334805		VKORC1L1
UTR3	15:82334396-82334402	0.0265636			15:82334396-82334402		SAMD4A
ENST00000223145	ENSG00000106415 (GLCCI1)	hsa-miR-30c-5p	0.999773		ENSG00000106415	GLCCI1	EFNA3
UTR3	7:8126542-8126565	0.130924			7:8126542-8126565		ATP2B1
UTR3	7:8127299-8127325	0.00250853			7:8127299-8127325		CCDC117
UTR3	7:8128023-8128050	0.00655107			7:8128023-8128050		KCNJ6
UTR3	7:8128596-8128623	0.00785798			7:8128596-8128623		WDR44
ENST00000376463	ENSG00000196781 (TLE1)	hsa-miR-30c-5p	0.999772		ENSG00000196781	TLE1	DCBLD1
UTR3	9:84248462-84248481	0.147745			9:84248462-84248481		CCNT2
ENST00000409939	ENSG00000169221 (TBC1D10B)	hsa-miR-30c-5p	0.999758		ENSG00000169221	TBC1D10B	UBE3C
UTR3	16:30368495-30368517	0.14681			16:30368495-30368517		ZNF521
ENST00000302550	ENSG00000121644 (DESI2)	hsa-miR-30c-5p	0.999756		ENSG00000121644	DESI2	RAB2A
UTR3	1:244869351-244869369	0.0729676			1:244869351-244869369		GALNT2
UTR3	1:244869376-244869391	0.0714885			1:244869376-244869391		ACTC1
UTR3	1:244870705-244870731	0.00219245			1:244870705-244870731		TMOD2
ENST00000451316	ENSG00000161896 (IP6K3)	hsa-miR-30c-5p	0.99974		ENSG00000161896	IP6K3	KLHL28
UTR3	6:33690162-33690169	0.0167775			6:33690162-33690169		TAOK1
UTR3	6:33689845-33689869	0.0020734			6:33689845-33689869		LCOR
UTR3	6:33689603-33689629	0.126745			6:33689603-33689629		LRRC8D
ENST00000263640	ENSG00000115170 (ACVR1)	hsa-miR-30c-5p	0.999731		ENSG00000115170	ACVR1	USP48
UTR3	2:158593444-158593459	0.139325			2:158593444-158593459		TMEM87A
UTR3	2:158593367-158593378	0.0057342			2:158593367-158593378		DLL4
ENST00000262717	ENSG00000101542 (CDH20)	hsa-miR-30c-5p	0.999715		ENSG00000101542	CDH20	PEX5L
UTR3	18:59222815-59222842	0.148028			18:59222815-59222842		YTHDC1
UTR3	18:59166469-59166495	0.00862488			18:59166469-59166495		MMD
ENST00000423058	ENSG00000144285 (SCN1A)	hsa-miR-30c-5p	0.999693		ENSG00000144285	SCN1A	MFSD6
UTR3	2:166847714-166847732	0.130804			2:166847714-166847732		SOCS3
UTR3	2:166847642-166847656	0.00917372			2:166847642-166847656		FAM214A
UTR3	2:166846665-166846684	0.00294543			2:166846665-166846684		TMEM194B
ENST00000308618	ENSG00000174279 (EVX2)	hsa-miR-30c-5p	0.999677		ENSG00000174279	EVX2	PIGA
UTR3	2:176944187-176944207	0.0105592			2:176944187-176944207		ADAM19
UTR3	2:176942604-176942614	0.0297219			2:176942604-176942614		EAF1
UTR3	2:176942453-176942473	0.101792			2:176942453-176942473		FST
ENST00000370440	ENSG00000122482 (ZNF644)	hsa-miR-30c-5p	0.999655		ENSG00000122482	ZNF644	ADRA2A
UTR3	1:91381596-91381615	0.00444023			1:91381596-91381615		UNC5C
UTR3	1:91381316-91381329	0.141728			1:91381316-91381329		MAST4
UTR3	1:91381095-91381115	0.00696832			1:91381095-91381115		BAHD1
UTR3	1:91383622-91383637	0.0253748			1:91383622-91383637		ASXL3
ENST00000330198	ENSG00000185621 (LMLN)	hsa-miR-30c-5p	0.999654		ENSG00000185621	LMLN	CHST1
UTR3	3:197766597-197766614	0.00126912			3:197766597-197766614		YPEL2
UTR3	3:197769665-197769670	0.00531883			3:197769665-197769670		PPWD1
UTR3	3:197770461-197770484	0.134374			3:197770461-197770484		LOX
ENST00000467087	ENSG00000109689 (STIM2)	hsa-miR-30c-5p	0.99964		ENSG00000109689	STIM2	SOCS6
UTR3	4:27024850-27024863	0.0388051			4:27024850-27024863		GALNT3
UTR3	4:27024970-27024995	0.0286865			4:27024970-27024995		SLC9A8
UTR3	4:27025020-27025032	0.00431782			4:27025020-27025032		SEPT8
UTR3	4:27025483-27025506	0.0746787			4:27025483-27025506		C20orf112
UTR3	4:27010397-27010418	0.0139981			4:27010397-27010418		REV1
ENST00000302536	ENSG00000171724 (VAT1L)	hsa-miR-30c-5p	0.999635		ENSG00000171724	VAT1L	MICAL1
UTR3	16:78013957-78013965	0.140074			16:78013957-78013965		ZBTB6
ENST00000371432	ENSG00000124813 (RUNX2)	hsa-miR-30c-5p	0.999633		ENSG00000124813	RUNX2	A1CF
UTR3	6:45515252-45515277	0.0163619			6:45515252-45515277		RTKN2
UTR3	6:45515285-45515298	0.00558919			6:45515285-45515298		SNX27
UTR3	6:45517485-45517511	0.0127958			6:45517485-45517511		STAC
UTR3	6:45518371-45518396	0.0201733			6:45518371-45518396		PAWR
UTR3	6:45518383-45518408	0.0746889			6:45518383-45518408		FAM46A
UTR3	6:45518666-45518684	0.0103698			6:45518666-45518684		VPS26B
ENST00000264360	ENSG00000138650 (PCDH10)	hsa-miR-30c-5p	0.999625		ENSG00000138650	PCDH10	PKHD1
UTR3	4:134111557-134111574	0.105238			4:134111557-134111574		FAM110B
UTR3	4:134111731-134111759	0.00971989			4:134111731-134111759		LIN28A
UTR3	4:134111859-134111876	0.0197413			4:134111859-134111876		YOD1
UTR3	4:134115063-134115083	0.00494885			4:134115063-134115083		FOSL2
ENST00000239940	ENSG00000070087 (PFN2)	hsa-miR-30c-5p	0.999621		ENSG00000070087	PFN2	FAM43A
UTR3	3:149682721-149682728	0.139438			3:149682721-149682728		XPO1
ENST00000494183	ENSG00000188517 (COL25A1)	hsa-miR-30c-5p	0.999602		ENSG00000188517	COL25A1	TENM1
UTR3	4:109734978-109734993	0.0930393			4:109734978-109734993		KLF10
UTR3	4:109734731-109734751	0.0185928			4:109734731-109734751		HSPA4L
UTR3	4:109734207-109734231	0.01714			4:109734207-109734231		COL13A1
UTR3	4:109731882-109731909	0.00990429			4:109731882-109731909		LIN7C
ENST00000248121	ENSG00000127561 (SYNGR3)	hsa-miR-30c-5p	0.999598		ENSG00000127561	SYNGR3	RTN4R
UTR3	16:2044144-2044159	0.12639			16:2044144-2044159		C9orf41
UTR3	16:2044233-2044248	0.01209			16:2044233-2044248		MZT1
ENST00000246229	ENSG00000126003 (PLAGL2)	hsa-miR-30c-5p	0.999595		ENSG00000126003	PLAGL2	DRD1
UTR3	20:30783671-30783696	0.0270987			20:30783671-30783696		GNPDA1
UTR3	20:30783593-30783620	0.0480168			20:30783593-30783620		SLC30A4
UTR3	20:30783506-30783532	0.0538485			20:30783506-30783532		ZMYND8
UTR3	20:30782947-30782965	0.00140269			20:30782947-30782965		NFATC3
UTR3	20:30781988-30781994	0.00287877			20:30781988-30781994		CNKSR2
UTR3	20:30781175-30781180	0.00510778			20:30781175-30781180		JADE3
ENST00000454872	ENSG00000177694 (NAALADL2)	hsa-miR-30c-5p	0.999589		ENSG00000177694	NAALADL2	GCNT2
UTR3	3:175520999-175521025	0.13815			3:175520999-175521025		ZNF197
ENST00000375078	ENSG00000162545 (CAMK2N1)	hsa-miR-30c-5p	0.999589		ENSG00000162545	CAMK2N1	RFX7
UTR3	1:20809692-20809719	0.138129			1:20809692-20809719		RAB32
ENST00000309052	ENSG00000172954 (LCLAT1)	hsa-miR-30c-5p	0.999584		ENSG00000172954	LCLAT1	RP11-625H11.1
UTR3	2:30864353-30864377	0.00254334			2:30864353-30864377		HNRNPA3
UTR3	2:30865220-30865243	0.00120557			2:30865220-30865243		SHOC2
UTR3	2:30865552-30865575	0.00167765			2:30865552-30865575		SEC23A
UTR3	2:30865762-30865767	0.0023611			2:30865762-30865767		ANKRD17
UTR3	2:30866076-30866101	0.0143881			2:30866076-30866101		ELL2
UTR3	2:30866528-30866550	0.00485286			2:30866528-30866550		KIAA0355
UTR3	2:30866574-30866596	0.110913			2:30866574-30866596		TDG
ENST00000335325	ENSG00000186187 (ZNRF1)	hsa-miR-30c-5p	0.999578		ENSG00000186187	ZNRF1	JDP2
UTR3	16:75141877-75141903	0.0939739			16:75141877-75141903		SGCB
UTR3	16:75141939-75141965	0.0437101			16:75141939-75141965		SLC38A7
ENST00000435041	ENSG00000198833 (UBE2J1)	hsa-miR-30c-5p	0.999528		ENSG00000198833	UBE2J1	LPHN3
UTR3	6:90039317-90039343	0.123643			6:90039317-90039343		UBE2I
UTR3	6:90038135-90038163	0.00235956			6:90038135-90038163		RIMBP2
UTR3	6:90037784-90037794	0.00986141			6:90037784-90037794		ANO4
ENST00000440172	ENSG00000122778 (KIAA1549)	hsa-miR-30c-5p	0.999518		ENSG00000122778	KIAA1549	ZNF773
UTR3	7:138516190-138516216	0.139548			7:138516190-138516216		MBNL3
UTR3	7:138596012-138596039	0.00993908			7:138596012-138596039		ALG9
ENST00000254457	ENSG00000132130 (LHX1)	hsa-miR-30c-5p	0.999467		ENSG00000132130	LHX1	C7orf60
UTR3	17:35301266-35301280	0.0231446			17:35301266-35301280		DDAH1
UTR3	17:35301436-35301463	0.110733			17:35301436-35301463		DPY19L1
ENST00000240093	ENSG00000104290 (FZD3)	hsa-miR-30c-5p	0.999454		ENSG00000104290	FZD3	TIMP3
UTR3	8:28420948-28420953	0.00418798			8:28420948-28420953		SMARCD2
UTR3	8:28421589-28421608	0.0245622			8:28421589-28421608		SH2B3
UTR3	8:28421743-28421766	0.00245425			8:28421743-28421766		PGP
UTR3	8:28423053-28423074	0.00133788			8:28423053-28423074		RGS17
UTR3	8:28424239-28424263	0.00230121			8:28424239-28424263		PRLR
UTR3	8:28425673-28425689	0.00198145			8:28425673-28425689		NDEL1
UTR3	8:28425714-28425732	0.000811869			8:28425714-28425732		STK38L
UTR3	8:28425733-28425756	0.0103407			8:28425733-28425756		PGM3
UTR3	8:28427110-28427132	0.00186222			8:28427110-28427132		DDI2
UTR3	8:28427370-28427391	0.00142532			8:28427370-28427391		SLC6A3
UTR3	8:28428894-28428906	0.002919			8:28428894-28428906		PPP3R1
UTR3	8:28429600-28429605	0.00164051			8:28429600-28429605		REEP1
UTR3	8:28431181-28431197	0.00640728			8:28431181-28431197		OXR1
UTR3	8:28431616-28431643	0.0779097			8:28431616-28431643		GPR157
UTR3	8:28384930-28384936	0.0162821			8:28384930-28384936		EPG5
ENST00000339562	ENSG00000153234 (NR4A2)	hsa-miR-30c-5p	0.999426		ENSG00000153234	NR4A2	RAPGEF2
UTR3	2:157180970-157180996	0.132665			2:157180970-157180996		ZBTB11
ENST00000265362	ENSG00000075213 (SEMA3A)	hsa-miR-30c-5p	0.999414		ENSG00000075213	SEMA3A	LRRC17
UTR3	7:83590576-83590597	0.131468			7:83590576-83590597		CCDC97
UTR3	7:83589402-83589407	0.00265292			7:83589402-83589407		TTBK1
UTR3	7:83640346-83640366	0.00477564			7:83640346-83640366		ICK
[truncated: 7,238 more rows]

## Sheet: common target genes
B3GNT5
PKNOX2
[truncated: 355 more rows]
