# Supplementary material for: Effects and prognostic values of miR-30c-5p target genes in gastric cancer via a comprehensive analysis using bioinformatics
Source: Sci Rep. 2021 Oct 18;11:20584. doi: 10.1038/s41598-021-00043-w (PMC8523699; doi:10.1038/s41598-021-00043-w)
Supplement: Supplementary file 3 — Supplementary Information 2. [file 41598_2021_43_MOESM3_ESM.xlsx]

## Sheet: Sheet1
Gene.symbol	adj.P.Val	P.Value	t	B	logFC
ABCF2	1.68e-43	2.5e-46	22.1199	95.0009	1.76877
ACKR1	8.08e-07	2.29e-07	5.45742	5.96439	1.60974
ACTA2	2.4e-15	1.97e-16	9.41527	26.5418	2.12147
ACTB	8.36e-37	3.23e-39	18.8003	78.7331	1.78404
ACTC1	1.26e-09	2.34e-10	6.8637	12.7119	1.61922
ACTG2	5.87e-09	1.2e-09	6.54386	11.1048	2.72952
ACTN1	1.68e-15	1.35e-16	9.48057	26.9115	1.53639
ADAM12	3.83e-09	7.62e-10	6.63328	11.5503	1.89543
ADAMTS1	4.66e-21	1.7e-22	11.8328	40.4137	2.89127
ADAMTS12	8.16e-16	6.28e-17	9.61505	27.6744	2.18807
ADAMTS2	6.57e-17	4.31e-18	10.0816	30.3344	2.49251
ADAMTS8	1.34e-07	3.36e-08	5.86664	7.8373	1.56943
ADAMTSL4	3.74e-17	2.37e-18	10.1855	30.9293	1.84881
ADCY3	4.76e-24	1.13e-25	13.0998	47.6921	1.64985
AEBP1	2.26e-10	3.75e-11	7.21423	14.5144	1.69445
AGO2	3.75e-46	4.59e-49	23.4764	101.247	2.16303
AGO3	1.1e-32	8.16e-35	16.8737	68.6479	1.50395
AGTR1	2.22e-06	6.79e-07	5.21837	4.90988	1.78111
AHNAK2	5.37e-12	7.13e-13	7.95134	18.4246	2.88173
AKAP12	6.93e-07	1.95e-07	5.49321	6.12485	1.58702
AKT3	5.54e-14	5.57e-15	8.82532	23.2267	1.61949
ALDH1A3	1.62e-10	2.63e-11	7.2812	14.8632	1.61887
ALDH1B1	4.71e-14	4.69e-15	8.85601	23.3979	1.79836
AMIGO2	1.42e-11	2.01e-12	7.76111	17.4015	1.81092
ANGPT2	1.84e-16	1.28e-17	9.89212	29.2519	1.53451
ANGPTL1	4.99e-07	1.37e-07	5.56846	6.46437	1.87234
ANGPTL2	1.51e-16	1.04e-17	9.92873	29.4609	1.99812
ANP32E	4.58e-30	4.88e-32	15.6999	62.284	2.48034
AP1S2	1.13e-12	1.36e-13	8.25223	20.0604	1.63903
AP2A1	4.09e-33	2.86e-35	17.0691	69.6917	2.1104
AP2M1	3.95e-54	1.88e-57	27.9649	120.353	1.91991
APOD	1.42e-17	8.49e-19	10.3631	31.9477	3.80479
APOE	5.09e-16	3.78e-17	9.70346	28.177	2.2105
APOLD1	6.39e-27	1.04e-28	14.3279	54.6582	2.7026
AQP1	1.81e-25	3.52e-27	13.7065	51.1478	3.58932
AQP9	1.38e-10	2.23e-11	7.31266	15.0276	1.84801
ARHGDIB	4.28e-35	2.21e-37	17.9862	74.5279	2.5757
ARHGEF7	5.53e-49	4.96e-52	25.0047	108.014	3.42757
ARID1A	1.74e-49	1.43e-52	25.2892	109.243	2.49018
ASB2	1.71e-08	3.73e-09	6.31737	9.99048	1.61014
ASPH	3e-29	3.53e-31	15.3424	60.3152	1.79291
ASPN	5.78e-14	5.82e-15	8.81758	23.1836	3.07187
ATP6V1G2-DDX39B///SNORD84///DDX39B	2.56e-72	1.87e-76	40.4484	163.208	2.15371
BAG2	6.5e-13	7.56e-14	8.35885	20.6447	2.33548
BANF1	8.2e-83	1.5e-87	49.6723	187.802	3.12621
BBX	2.16e-31	1.91e-33	16.2909	65.5082	1.93271
BCAT1	2.52e-10	4.21e-11	7.19215	14.3997	1.99921
BCL2A1	9.28e-09	1.95e-09	6.44713	10.6264	1.97413
BCL2L1	2.78e-30	2.84e-32	15.7981	62.8225	2.10688
BCL2L11	1.37e-17	8.18e-19	10.3694	31.984	1.58367
BCL6	1.54e-20	6.06e-22	11.6136	39.1501	1.76653
BGN	1.5e-28	1.98e-30	15.0322	58.5965	3.64604
BHLHE22	4.73e-11	7.15e-12	7.52575	16.1486	1.53418
BHLHE40	2.68e-25	5.33e-27	13.6337	50.734	1.99886
BICD1	1.93e-27	2.95e-29	14.5503	55.9067	1.73942
BMP1	6.35e-26	1.17e-27	13.8998	52.2431	1.87357
BNC2	7.54e-16	5.78e-17	9.62961	27.7572	1.95529
BOC	7.91e-12	1.08e-12	7.87583	18.0175	1.76643
BSG	3.71e-31	3.37e-33	16.1871	64.9446	1.76991
BTBD19	2.58e-17	1.59e-18	10.254	31.322	1.58769
BTG2	7.98e-18	4.6e-19	10.4689	32.5554	1.51317
BUB1	1.91e-11	2.75e-12	7.70289	17.0902	1.66414
C10orf10	4.85e-26	8.83e-28	13.9494	52.5235	1.91266
C11orf96	5.7e-17	3.7e-18	10.108	30.4855	2.15469
C1QA	1.06e-26	1.75e-28	14.2346	54.1333	2.19057
C1QB	2.39e-13	2.62e-14	8.54943	21.6948	1.53828
C1QC	5.39e-21	1.99e-22	11.8058	40.2583	1.8375
C1QTNF5///MFRP	2.59e-17	1.6e-18	10.2536	31.3195	1.93868
C1R	1.41e-19	6.36e-21	11.2082	36.8118	2.32
C1S	1.32e-36	5.16e-39	18.7091	78.2663	4.39848
C2	1.49e-15	1.19e-16	9.50337	27.0408	1.56938
C20orf27	2.43e-22	7.35e-24	12.3754	43.5385	1.66265
C2orf40	0.000204	8.67e-05	4.04985	0.238457	2.06904
C3	1.62e-20	6.38e-22	11.6045	39.0976	3.28239
C4B_2///C4B///C4A	4.58e-11	6.91e-12	7.53207	16.182	2.09648
C5AR1	4.24e-31	3.88e-33	16.161	64.8029	2.75066
C7	1.02e-06	2.96e-07	5.40168	5.71578	2.51404
C8orf88	5.71e-06	1.86e-06	4.99029	3.93291	1.62296
C9orf16	2.64e-25	5.26e-27	13.6361	50.7479	1.51504
CACNB2	4.18e-06	1.33e-06	5.06623	4.25493	1.53065
CALCRL	3.46e-20	1.44e-21	11.4646	38.2905	2.20344
CALD1	3.05e-20	1.26e-21	11.4877	38.4235	2.95479
CALR	5.37e-20	2.29e-21	11.3843	37.8275	1.50867
CAP2	2.44e-17	1.5e-18	10.2641	31.3798	2.74744
CAPRIN1	8.88e-36	4.04e-38	18.3116	76.2187	1.52814
CARMN	1.52e-13	1.63e-14	8.63409	22.1635	2.24986
CBX5	3.16e-26	5.57e-28	14.0307	52.983	1.77801
CCDC50	4.12e-19	1.98e-20	11.0125	35.6834	1.61904
CCDC71L	1.17e-17	6.9e-19	10.3989	32.153	1.54598
CCDC80	7.24e-21	2.72e-22	11.7516	39.9455	3.10734
CCL15-CCL14///CCL14	9.21e-07	2.64e-07	5.42682	5.8277	1.50355
CCL19	1.27e-11	1.78e-12	7.78378	17.523	2.79854
CCL2	2.62e-11	3.84e-12	7.64133	16.762	1.61717
CCL21	3.44e-13	3.86e-14	8.47978	21.3102	2.33059
CCL3L3///CCL3L1///CCL3	9.47e-12	1.3e-12	7.84069	17.8284	2.18492
CCL4	7.18e-10	1.28e-10	6.97912	13.3009	1.58691
CCR1	1.24e-17	7.33e-19	10.3886	32.0938	1.62829
CCR7	8.61e-12	1.18e-12	7.8593	17.9285	2.10971
CD14	6.59e-18	3.76e-19	10.504	32.7567	1.80282
CD163	5.41e-15	4.7e-16	9.26209	25.6765	1.71945
CD248	1.99e-19	9.16e-21	11.1453	36.4489	1.96494
CD37	2.04e-25	3.98e-27	13.685	51.0256	3.18537
CD4	3.23e-34	1.97e-36	17.5714	72.3532	1.95098
CD46	8.48e-21	3.22e-22	11.7227	39.779	1.58212
CD74	2.02e-44	2.84e-47	22.5823	97.1557	3.78125
CD86	5.22e-15	4.53e-16	9.26861	25.7133	1.54876
CDC42	3.63e-34	2.23e-36	17.5482	72.231	1.65337
CDH11	1.1e-23	2.74e-25	12.946	46.8126	2.56749
CDV3	6.5e-36	2.83e-38	18.3803	76.5741	2.2185
CEBPD	9.71e-15	8.78e-16	9.15228	25.058	1.50772
CEMIP	3.44e-14	3.37e-15	8.91457	23.725	2.87896
CENPT	3.39e-31	3.07e-33	16.2044	65.0384	1.50607
CEPT1	4.66e-37	1.71e-39	18.9245	79.367	2.22654
CERCAM	2.44e-21	8.51e-23	11.9523	41.1028	1.82643
CFL1	1.99e-55	8.39e-59	28.7383	123.42	2.06713
CFL2	5.56e-09	1.13e-09	6.55546	11.1624	1.74637
CH25H	4.48e-15	3.85e-16	9.29749	25.8763	1.90068
CHI3L1	5.94e-16	4.48e-17	9.67407	28.0098	4.41299
CHN1	9.84e-18	5.75e-19	10.4306	32.3351	1.67915
CHRDL1	4.93e-06	1.59e-06	5.0264	4.08563	1.95779
CHRDL2	4.76e-14	4.74e-15	8.85381	23.3856	3.15323
CHRNA3	4.38e-09	8.76e-10	6.60582	11.4132	1.81533
CILP	7.51e-12	1.02e-12	7.88598	18.0721	2.35079
CITED2	3.66e-26	6.53e-28	14.0026	52.8245	2.17436
CLDN1	2.71e-07	7.15e-08	5.70798	7.10138	1.772
CLDN3	1.98e-05	7.07e-06	4.67729	2.64145	2.212
CLEC7A	9.1e-13	1.08e-13	8.29424	20.2903	1.88985
CLIC4	2.43e-32	1.89e-34	16.7175	67.8101	2.94372
CLINT1	6.32e-37	2.37e-39	18.8605	79.0409	3.53813
CLIP3	1.43e-12	1.74e-13	8.20796	19.8184	1.52095
CLMP	1.26e-16	8.57e-18	9.96214	29.6516	2.07387
CLPTM1	6.01e-43	9.9e-46	21.8293	93.6333	1.92398
CNN1	2.62e-09	5.08e-10	6.71259	11.948	2.9303
CNN3	6.61e-20	2.85e-21	11.3464	37.6086	2.00978
CNOT3	4.05e-37	1.45e-39	18.9561	79.5284	1.78156
COCH	3.91e-41	8.93e-44	20.8951	89.1631	2.26001
COL10A1	2.09e-09	3.99e-10	6.7599	12.1863	3.04533
COL11A1	2.39e-07	6.25e-08	5.73647	7.23265	2.88829
COL12A1	6.24e-19	3.1e-20	10.935	35.2369	2.88631
COL14A1	1.78e-11	2.55e-12	7.71679	17.1644	2.56788
COL15A1	6.42e-11	9.87e-12	7.46534	15.8294	1.64078
COL18A1	9.64e-14	1e-14	8.7206	22.6437	1.64456
COL1A1	1.47e-33	9.59e-36	17.2735	70.7787	4.30007
COL1A2	7.53e-22	2.43e-23	12.1686	42.3484	2.20252
COL3A1	1.36e-15	1.08e-16	9.51987	27.1343	1.63841
COL4A1	4.15e-23	1.12e-24	12.7019	45.4136	2.56698
COL4A2	1.6e-16	1.1e-17	9.91817	29.4006	2.20608
COL5A1	1.88e-11	2.7e-12	7.70629	17.1084	1.75237
COL5A2	5.89e-17	3.83e-18	10.1018	30.4502	1.93924
COL6A1	3.04e-26	5.34e-28	14.038	53.0246	3.17851
COL6A2	1.5e-31	1.31e-33	16.3601	65.8826	4.11513
COL6A3	5.83e-23	1.6e-24	12.6396	45.056	2.59742
COL8A1	1.07e-24	2.32e-26	13.3765	49.2708	4.76625
COL8A2	2.78e-12	3.56e-13	8.07825	19.1121	1.71271
COMP	1.1e-07	2.71e-08	5.91155	8.04774	1.55744
COPA	2.07e-29	2.38e-31	15.4128	60.7044	2.00291
CPM	8.24e-14	8.49e-15	8.75042	22.8095	1.63797
CPNE2	2.91e-22	8.92e-24	12.3421	43.347	1.64541
CPNE3	8.34e-38	2.72e-40	19.2845	81.1943	2.38963
CPNE8	4.63e-19	2.25e-20	10.99	35.5541	1.54457
CPVL	1.29e-12	1.56e-13	8.22764	19.9259	1.59587
CPXM1	3.68e-10	6.31e-11	7.11515	14.0008	1.79425
CPXM2	3.15e-11	4.65e-12	7.60565	16.5722	2.14883
CRIP2	1.59e-15	1.27e-16	9.49149	26.9734	1.518
CRISPLD1	2.83e-15	2.35e-16	9.38405	26.3652	3.26716
CRYAB	2.27e-09	4.37e-10	6.74221	12.097	1.95511
CSF1R	6.15e-23	1.7e-24	12.6296	44.9986	1.72835
CSF3R	1.15e-25	2.17e-27	13.7911	51.6273	1.60279
CSGALNACT1	3.18e-13	3.54e-14	8.49506	21.3945	1.67306
CSRP1	6.54e-08	1.56e-08	6.02639	8.59013	1.55542
CST1	1.5e-07	3.8e-08	5.84108	7.71791	3.04055
CTDSPL2	9.58e-28	1.41e-29	14.6824	56.6461	1.58446
CTGF	1.21e-26	2.02e-28	14.2094	53.9912	2.94971
CTHRC1	2.6e-21	9.1e-23	11.9406	41.0354	3.51622
CTSK	1.21e-22	3.48e-24	12.5051	44.2837	2.26568
CTSL	1.36e-20	5.29e-22	11.6369	39.2841	1.73185
CUX1	3.37e-31	3.04e-33	16.2059	65.0466	2.04061
CXCL1	1.46e-06	4.34e-07	5.31768	5.34425	1.9285
CXCL13	6.81e-11	1.05e-11	7.45329	15.7659	3.22785
CXCL2	9.7e-13	1.16e-13	8.2819	20.2227	2.64334
CXCL5	0.000693	0.000325	3.69099	-1.01469	1.81767
CXCL8	4.04e-14	4e-15	8.88406	23.5546	4.1173
CXCL9	3.02e-07	8.02e-08	5.68355	6.98916	2.14322
CXCR4	1.73e-23	4.43e-25	12.8624	46.3337	2.36762
CYB5R3	9.63e-50	7.75e-53	25.4307	109.85	2.64377
CYBB	4.89e-19	2.39e-20	10.9798	35.4952	1.91506
CYP1B1	1.26e-14	1.16e-15	9.10375	24.7853	3.14516
CYR61	1.53e-33	9.99e-36	17.2657	70.7373	4.34468
DAB2	1.11e-16	7.51e-18	9.98503	29.7824	1.53159
DCLK1	1.1e-06	3.21e-07	5.38437	5.63889	1.71047
DDR2	7.81e-23	2.18e-24	12.5862	44.7495	3.04138
DDX17	6.39e-12	8.59e-13	7.91721	18.2404	2.07322
DDX42	9.07e-40	2.45e-42	20.2217	85.8718	2.26243
DDX6	2.22e-08	4.94e-09	6.2608	9.71539	2.12558
DENND1B	8e-18	4.62e-19	10.4683	32.5518	1.78767
DES	2.32e-08	5.17e-09	6.25174	9.67148	3.15933
DGKH	5.69e-23	1.56e-24	12.6443	45.0832	1.97308
DHX9	9.89e-30	1.09e-31	15.5539	61.4818	1.73203
DICER1	4.72e-35	2.46e-37	17.9658	74.4216	1.65261
DIO2	8.51e-27	1.4e-28	14.2748	54.3595	3.66424
DLC1	8.65e-13	1.03e-13	8.30378	20.3426	1.69806
DMPK	3.94e-15	3.35e-16	9.32163	26.0125	2.27412
DNAJB5	9.42e-14	9.79e-15	8.72491	22.6676	1.79733
DNAJC3	8.89e-28	1.3e-29	14.6963	56.7239	1.76366
DNAJC7	1.62e-50	1.16e-53	25.8725	111.733	2.75935
DNM1	6.64e-17	4.36e-18	10.0795	30.3224	1.71463
DOK5	7.46e-17	4.92e-18	10.0585	30.2023	2.10211
DPYSL3	4.17e-18	2.31e-19	10.5884	33.2419	3.01938
DUSP1	3.56e-25	7.18e-27	13.5816	50.4381	2.26714
DYNC1H1	8.79e-36	3.95e-38	18.3159	76.241	1.62622
EBF1	7.83e-18	4.51e-19	10.4726	32.5763	2.64884
ECM1	8.86e-18	5.13e-19	10.4501	32.447	1.61384
EDNRA	1.34e-19	6.02e-21	11.2177	36.8667	3.22228
EFEMP2	7.23e-12	9.78e-13	7.89346	18.1124	1.63232
EGR1	9.78e-57	3.4e-60	29.5522	126.58	5.90164
EGR2	1.18e-21	3.93e-23	12.0855	41.8699	2.49471
EGR3	1.97e-14	1.87e-15	9.01912	24.3103	2.14376
ELK4	5.94e-28	8.49e-30	14.7721	57.1478	1.57402
ELN	2.51e-16	1.78e-17	9.83446	28.923	2.30976
EMP3	6.48e-32	5.32e-34	16.5264	66.7817	2.77716
ENC1	6.03e-17	3.93e-18	10.0974	30.4249	1.7464
ENPEP	6.18e-10	1.1e-10	7.00973	13.4578	1.83135
ENTPD1	6.44e-26	1.19e-27	13.8972	52.2282	1.84845
EPAS1	6.77e-35	3.66e-37	17.8906	74.0289	2.25042
EPHA3	9.79e-07	2.82e-07	5.4124	5.76345	1.81676
EPHB2	1.45e-12	1.77e-13	8.20529	19.8039	1.62369
EPHX1	1.78e-34	1.02e-36	17.6951	73.004	2.81337
EPRS	2.07e-23	5.34e-25	12.8302	46.1492	1.53154
ESYT2	3e-22	9.21e-24	12.3366	43.315	1.51519
EXOC5	6.86e-53	3.64e-56	27.2414	117.427	2.7882
F2RL2	3.39e-10	5.78e-11	7.13192	14.0875	1.72837
F7	2.83e-24	6.54e-26	13.1956	48.2391	1.52146
FABP4	0.000499	0.000228	3.78951	-0.679911	1.63958
FADS3	8.4e-20	3.69e-21	11.3018	37.3517	1.72078
FAF1	4.31e-28	6.08e-30	14.8319	57.4809	1.62771
FAM129A	2.71e-10	4.56e-11	7.17698	14.3209	1.63923
FAM198B	2.39e-34	1.39e-36	17.6367	72.6971	3.17902
FAM222B	4.29e-37	1.56e-39	18.9419	79.4557	1.66557
FAM76A	3.68e-26	6.58e-28	14.0012	52.8162	1.57849
FAM83D	5.05e-07	1.39e-07	5.56584	6.45251	1.51681
FAP	2.73e-21	9.58e-23	11.9318	40.9843	3.28414
FBLN1	2.33e-07	6.07e-08	5.74256	7.26072	1.57272
FBN1	1.04e-12	1.24e-13	8.26899	20.1521	1.93599
FBXL20	1.11e-21	3.68e-23	12.0972	41.9373	1.66591
FBXO32	2.69e-14	2.6e-15	8.96053	23.9821	2.00323
FBXW11	2.99e-30	3.09e-32	15.7827	62.7379	1.62084
FCER1G	8.26e-19	4.17e-20	10.8838	34.9418	1.81972
FCGR1B	8.38e-18	4.85e-19	10.4601	32.5046	2.35304
FCGR1CP///FCGR1B///FCGR1A	4.5e-15	3.87e-16	9.29659	25.8711	2.10859
FCGR2A	2.3e-19	1.07e-20	11.119	36.2973	1.81072
FCGR3B	1.13e-20	4.38e-22	11.6697	39.4735	2.60241
FCGR3B///FCGR3A	1.77e-24	3.96e-26	13.2829	48.7376	3.44466
FCMR	5.86e-12	7.83e-13	7.93419	18.3321	1.79763
FDCSP	0.000277	0.000121	3.96199	-0.0768621	1.56386
FERMT2	2.61e-16	1.86e-17	9.82697	28.8804	2.50469
FEZ1	4.27e-12	5.6e-13	7.99565	18.6642	1.70926
FGF7P3///FGF7P6///FGF7	7.46e-08	1.79e-08	5.99723	8.45185	1.55271
FGFR1	4.79e-13	5.48e-14	8.41685	20.9635	1.60047
FHL1	1.06e-08	2.24e-09	6.41925	10.4892	2.20772
FHL5	5.39e-11	8.21e-12	7.49974	16.011	1.7671
FIBIN	3.73e-10	6.4e-11	7.11235	13.9863	1.59591
FILIP1	2.05e-07	5.3e-08	5.7712	7.39319	1.97947
FKBP5	3.88e-28	5.43e-30	14.852	57.5933	2.82542
FKBP8	2.66e-34	1.58e-36	17.6132	72.5734	1.67302
FLI1	7.14e-21	2.68e-22	11.7542	39.9609	1.59489
FLNA	7.18e-17	4.73e-18	10.0654	30.2418	3.19678
FMNL2	4.19e-47	4.45e-50	23.9919	103.56	2.9466
FMO1	3.02e-15	2.51e-16	9.37224	26.2985	2.49278
FMO2	3.22e-13	3.59e-14	8.49269	21.3814	2.3509
FN1	1.53e-21	5.18e-23	12.0381	41.5971	3.08979
FNDC1	1.07e-09	1.95e-10	6.89829	12.888	2.86901
FNDC3A	2.85e-40	7.2e-43	20.4696	87.0904	1.99953
FNIP1	1e-38	3.01e-41	19.7196	83.3797	1.8678
FOS	1.09e-12	1.32e-13	8.25871	20.0958	1.79204
FOSB	6.5e-15	5.73e-16	9.22748	25.4814	2.74863
FOXP2	7.28e-06	2.41e-06	4.93039	3.68126	1.63625
FPR1	1.12e-20	4.31e-22	11.6723	39.4886	2.23707
FPR3	4.81e-26	8.73e-28	13.9514	52.5351	1.97742
FSCN1	1.72e-13	1.85e-14	8.61172	22.0395	1.70587
FSTL1	4.03e-20	1.69e-21	11.4368	38.1302	2.0497
FTX	1.23e-38	3.76e-41	19.6753	83.1584	1.88616
FYN	1.98e-34	1.14e-36	17.6744	72.8952	2.43555
G0S2	2.57e-08	5.78e-09	6.22905	9.5616	1.73932
G6PC3	2.72e-40	6.81e-43	20.481	87.1461	1.65148
GAS1	2.28e-10	3.78e-11	7.2126	14.5059	2.58192
GAS7	1.55e-24	3.44e-26	13.3073	48.8767	1.6657
GDAP2	1.87e-33	1.24e-35	17.2247	70.5193	1.71284
GEM	3.7e-27	5.83e-29	14.4296	55.2297	2.99884
GFPT2	2.63e-15	2.17e-16	9.39797	26.4439	2.03134
GLIPR1	3.2e-16	2.32e-17	9.78881	28.6629	1.74831
GLS	1.35e-19	6.09e-21	11.2157	36.855	2.12035
GM2A	9.61e-31	9.3e-33	16.0015	63.934	1.62445
GNA13	7.69e-43	1.33e-45	21.7666	93.3366	2.40289
GNA14	3.49e-13	3.92e-14	8.47696	21.2947	1.61904
GNAI2	4.2e-37	1.52e-39	18.9469	79.4814	1.65199
GNAL	8.62e-15	7.75e-16	9.17428	25.1819	1.72145
GNS	4.62e-38	1.47e-40	19.4054	81.8038	2.0991
GPC6	6.53e-30	7.04e-32	15.6333	61.9185	2.50664
GPNMB	1.16e-28	1.49e-30	15.0839	58.8835	2.83535
GPR161	2.82e-13	3.12e-14	8.51789	21.5206	1.5433
GPX8	3.39e-12	4.39e-13	8.04014	18.9053	1.62693
GRB10	5.48e-17	3.55e-18	10.1152	30.5271	1.77674
GREM1	2.16e-22	6.48e-24	12.3975	43.6651	4.58028
GRINA	2.67e-27	4.14e-29	14.4903	55.5703	1.81308
GSTM4	1.47e-19	6.64e-21	11.2008	36.769	2.08004
GTF2I	3.09e-29	3.63e-31	15.337	60.2858	1.51561
GUCY1A3	1.93e-21	6.63e-23	11.9954	41.351	3.17824
GUCY1B3	3.71e-24	8.74e-26	13.1448	47.9494	3.04216
GXYLT2	1.85e-22	5.47e-24	12.4267	43.8335	3.60708
GZMK	1.44e-09	2.69e-10	6.8366	12.5743	1.70065
HAND2-AS1	4.12e-07	1.12e-07	5.61261	6.66489	2.03885
HCAR3	8.5e-06	2.85e-06	4.89175	3.52006	1.73738
HCK	1e-15	7.82e-17	9.57672	27.4568	1.67833
HEYL	4.29e-15	3.68e-16	9.30549	25.9214	2.1148
HIPK1	1.71e-60	4.39e-64	31.9166	135.389	2.73228
HIPK3	3.14e-24	7.32e-26	13.1759	48.1267	1.56388
HNRNPH1	2.16e-39	6.02e-42	20.0414	84.9807	1.83695
HNRNPUL1	2.74e-45	3.66e-48	23.0242	99.1899	1.65465
HOTS	4.66e-16	3.44e-17	9.71993	28.2707	1.85883
HOXA10	0.000117	4.78e-05	4.20449	0.80644	1.6057
HOXB7	4.72e-08	1.1e-08	6.09767	8.92978	1.57828
HOXC10	1.07e-07	2.64e-08	5.91718	8.07423	1.9081
HOXC6	1e-14	9.07e-16	9.14659	25.0261	3.26757
HSD11B1	3.37e-14	3.29e-15	8.9187	23.7481	2.08989
HSP90AB1	6.58e-18	3.75e-19	10.5044	32.759	1.53592
HSPA4	7.44e-32	6.14e-34	16.5	66.6392	2.00639
HSPB6	3.34e-13	3.74e-14	8.48553	21.3419	3.28738
HSPB7	1.47e-07	3.71e-08	5.84612	7.74143	2.06666
HSPB8	6.5e-09	1.34e-09	6.52243	10.9985	2.20436
HSPD1	2.98e-17	1.86e-18	10.2273	31.1686	2.29758
IAH1	6.52e-20	2.81e-21	11.349	37.6236	1.50268
ICE2	5.92e-30	6.37e-32	15.6516	62.019	1.61049
IFITM1	9.54e-16	7.41e-17	9.58611	27.5101	1.52366
IFITM2	1.8e-28	2.4e-30	14.9979	58.4054	1.67611
IFNGR1	1.12e-31	9.58e-34	16.418	66.1961	2.2363
IGF1	1.82e-09	3.45e-10	6.78829	12.3296	2.49034
IGF2BP3	3.76e-06	1.19e-06	5.09229	4.36622	2.06749
IGFBP4	2.4e-26	4.18e-28	14.0814	53.2692	3.39095
IGFBP7	1.48e-25	2.86e-27	13.743	51.3549	2.3474
IGHD	1.49e-05	5.2e-06	4.75037	2.93771	1.76493
IGHM	2e-05	7.13e-06	4.67529	2.63337	1.6338
IGHV3-23///IGHV4-31///IGHM///IGHG1///IGHA1	2.81e-05	1.03e-05	4.58668	2.27866	1.71225
IGHV3-23///IGHV4-31///IGHM///IGHG4///IGHG3///IGHG1///IGHD///IGHA2///IGHA1///IGH	6.21e-05	2.41e-05	4.37741	1.46072	1.62612
IGHV4-31///IGHM///IGHG3///IGHG1///IGHD///IGHA1	1.32e-06	3.87e-07	5.34273	5.45464	1.6212
IL17RD	7.85e-11	1.22e-11	7.42523	15.6181	1.8502
IL18BP	1.42e-16	9.71e-18	9.94034	29.5271	1.71871
IL2RG	1.44e-23	3.66e-25	12.8959	46.5258	2.58392
IL32	3.61e-25	7.3e-27	13.5787	50.4219	2.42271
IL6	1.52e-09	2.86e-10	6.82467	12.5138	1.85326
IL6ST	1.22e-20	4.76e-22	11.6552	39.3896	1.7802
IL7R	5.02e-23	1.36e-24	12.6673	45.215	2.45756
ILK	2.81e-20	1.15e-21	11.503	38.5123	1.57822
INHBA	4.25e-25	8.67e-27	13.5484	50.2495	4.6813
INS-IGF2///IGF2	9.81e-13	1.17e-13	8.2797	20.2107	3.08626
IQCJ-SCHIP1///SCHIP1	2.04e-14	1.94e-15	9.0126	24.2737	2.18661
ISLR	6.42e-18	3.65e-19	10.5092	32.7866	2.87226
ISM1	4.1e-09	8.16e-10	6.61969	11.4824	2.17328
ISYNA1	1.36e-18	7.03e-20	10.7937	34.4233	1.65395
ITCH	1.62e-30	1.63e-32	15.8992	63.3755	2.1431
ITGA1	4.99e-12	6.6e-13	7.96563	18.5019	1.66219
ITGA5	5.44e-20	2.33e-21	11.3817	37.8122	2.88628
ITGA7	9.06e-12	1.24e-12	7.84944	17.8755	2.14029
ITGB2	6.06e-18	3.44e-19	10.5196	32.8464	2.01013
ITGBL1	1.4e-16	9.6e-18	9.94241	29.539	3.44478
ITPKB	1.29e-15	1.02e-16	9.5307	27.1957	2.23721
JAM3	5.2e-14	5.21e-15	8.83727	23.2933	1.9196
JUND	3.62e-32	2.85e-34	16.6416	67.402	2.33987
KBTBD2	2.68e-43	4.12e-46	22.0141	94.5042	1.9244
KCNJ8	2.11e-22	6.3e-24	12.4023	43.693	2.412
KCNMA1	7.32e-06	2.42e-06	4.92895	3.67524	1.60536
KCNMB1	1.28e-08	2.75e-09	6.37847	10.2891	2.06559
KCTD12	6.5e-18	3.7e-19	10.5067	32.7721	1.97057
KIAA0485	4.07e-24	9.61e-26	13.1284	47.8555	1.96958
KIAA0907	9.71e-31	9.43e-33	15.9989	63.9201	1.79027
KIAA1033	5.38e-36	2.29e-38	18.4207	76.7828	1.81331
KIRREL	6.83e-14	6.96e-15	8.78579	23.0064	1.58126
KLHDC3	1.67e-31	1.48e-33	16.3386	65.7665	1.62155
KLK10	5.03e-05	1.93e-05	4.43316	1.67585	2.09985
KMT2C	5.16e-32	4.16e-34	16.5718	67.0263	1.6053
LAIR2	1.99e-20	7.96e-22	11.5666	38.8787	1.69761
LAPTM5	1.97e-25	3.82e-27	13.6919	51.0647	2.2264
LAYN	1.58e-08	3.44e-09	6.33343	10.0688	1.53854
LEF1	2.06e-12	2.58e-13	8.13647	19.4287	1.57858
LEPROT///LEPR	3.3e-13	3.69e-14	8.48781	21.3545	1.69753
LGALS1	1.82e-15	1.47e-16	9.46612	26.8297	1.54938
LINC01279	5.98e-13	6.93e-14	8.37453	20.7308	3.2729
LINC01355	1.05e-34	5.83e-37	17.8018	73.5639	1.74429
LIPG	2.07e-13	2.25e-14	8.57604	21.842	2.01575
LMAN1	5.98e-42	1.25e-44	21.3008	91.1182	2.40145
LMO3	2.63e-10	4.4e-11	7.18374	14.356	2.17822
LMOD1	1.19e-07	2.96e-08	5.89349	7.96302	1.84634
LOC100129518///SOD2	9.15e-12	1.26e-12	7.84746	17.8648	1.78071
LOC100506718///FLRT2	2.57e-14	2.47e-15	8.96944	24.032	1.6575
LOC100509457///HLA-DQA1	0.009	0.00524	2.83912	-3.59758	1.98989
LOC101926921///DAB2	1.45e-27	2.18e-29	14.6039	56.2071	2.20633
LOC101928916///NNMT	3e-28	4.11e-30	14.9015	57.8691	3.28293
LOC101929368///FKBP1A	1.73e-52	9.82e-56	27.002	116.446	2.05284
LOC101930405///IGHG1	5.02e-20	2.13e-21	11.3964	37.8974	1.56797
LOC102725526///IGHV4-31///IGHM///IGHG3///IGHG2///IGHG1///IGHA2///IGHA1///IGH	3.55e-05	1.32e-05	4.52561	2.03707	1.5283
LOC106146153	9.86e-15	8.92e-16	9.14948	25.0423	2.10482
LOC284219	9.44e-12	1.3e-12	7.84136	17.8321	1.623
LOX	3.83e-12	4.98e-13	8.01699	18.7798	1.66811
LOXL1	1.08e-15	8.42e-17	9.56379	27.3834	1.74779
LOXL2	5.26e-14	5.28e-15	8.83489	23.2801	1.50117
LPL	2.11e-06	6.43e-07	5.23022	4.96141	1.54728
LPP	7.49e-20	3.27e-21	11.3231	37.4745	2.20965
LRRC32	8.81e-16	6.81e-17	9.60075	27.5932	1.55464
LTBP2	9.49e-17	6.34e-18	10.0144	29.9503	1.77813
LY6E	9.07e-31	8.73e-33	16.013	63.997	3.0932
LYVE1	5.06e-07	1.39e-07	5.56533	6.45017	1.72043
MAFB	1.42e-28	1.86e-30	15.044	58.6619	2.09579
MAGEA6	0.00315	0.00167	3.20895	-2.5469	2.02211
MAGEA6///MAGEA3	0.00263	0.00138	3.26894	-2.36604	2.00877
MALAT1	3.91e-62	7.16e-66	33.0507	139.43	3.53088
MAP1A	1.76e-14	1.65e-15	9.04046	24.4299	1.81015
MAP1B	3.39e-19	1.61e-20	11.0481	35.8889	3.08351
MAZ	1.95e-29	2.25e-31	15.4235	60.7632	1.80149
MBNL1	1.74e-27	2.65e-29	14.5698	56.0164	1.92221
MBNL1-AS1	1.35e-11	1.9e-12	7.77149	17.4571	1.77398
MBNL2	1.2e-18	6.16e-20	10.8164	34.5537	1.6115
MCL1	3.34e-37	1.18e-39	18.9958	79.7302	3.28201
MEDAG	1.92e-16	1.34e-17	9.88416	29.2065	2.24606
MEOX2	1.98e-07	5.09e-08	5.77979	7.43296	2.12147
MFAP2	1.66e-20	6.59e-22	11.5992	39.0667	2.60118
MFAP5	2.04e-09	3.9e-10	6.76435	12.2087	1.97437
MGC24103	1.43e-07	3.61e-08	5.85202	7.769	1.5764
MGP	1.39e-16	9.49e-18	9.94428	29.5497	3.20004
MIR100HG	6.89e-06	2.27e-06	4.94409	3.73865	1.74814
MIR1248///SNORA81///SNORA4///SNORD2///SNORA63///EIF4A2	2.83e-24	6.55e-26	13.1953	48.2375	1.93993
MIR4745///PTBP1	1.53e-37	5.15e-40	19.1589	80.5586	1.67064
MIR612///NEAT1	9.15e-50	7.2e-53	25.4477	109.923	2.91126
MIR675///H19	1.25e-14	1.15e-15	9.10409	24.7871	4.1993
MIR6883///PER1	1.14e-18	5.82e-20	10.8262	34.6105	2.30906
MLLT10	6.18e-43	1.03e-45	21.8212	93.5949	2.21735
MLLT11	5.29e-10	9.29e-11	7.04119	13.6195	1.74857
MMP19	4.83e-26	8.78e-28	13.9504	52.5295	2.20112
MMP2	3.07e-18	1.67e-19	10.6443	33.5636	2.34249
MMP7	0.000826	0.000393	3.63741	-1.19375	1.65305
MMP9	2.28e-09	4.4e-10	6.74091	12.0905	2.03204
MN1	1.2e-07	3e-08	5.89062	7.94955	1.69094
MNDA	7.36e-15	6.54e-16	9.20407	25.3495	1.99855
MORC2-AS1	1.23e-43	1.81e-46	22.1883	95.3214	1.56843
MOXD1	4.62e-11	6.97e-12	7.53051	16.1738	1.7092
MRGPRF	4.06e-08	9.39e-09	6.13031	9.08608	1.96607
MRPL38	3.03e-35	1.52e-37	18.0581	74.9029	1.50307
MRVI1	2.17e-09	4.16e-10	6.75175	12.1451	1.73243
MS4A1	7.3e-07	2.06e-07	5.4812	6.07093	2.04949
MSR1	3.2e-21	1.13e-22	11.9027	40.8167	2.01521
MSRB3	5.24e-11	7.97e-12	7.50548	16.0414	1.95307
MTMR1	4.35e-21	1.58e-22	11.8454	40.4865	1.63047
MTSS1L	7.13e-15	6.31e-16	9.21042	25.3853	1.55064
MUM1	2.59e-31	2.31e-33	16.2566	65.322	1.72417
MXRA8	1.47e-14	1.37e-15	9.07415	24.619	1.67269
MYH11	3.89e-06	1.23e-06	5.08368	4.32939	2.03979
MYL9	6.62e-23	1.83e-24	12.6164	44.9227	4.46967
MYLK	9.3e-12	1.28e-12	7.84431	17.8479	2.64578
MYOCD	1.18e-09	2.17e-10	6.87772	12.7832	2.41544
NAMPT	3.15e-20	1.3e-21	11.4823	38.3929	2.31163
NAPA	7.69e-54	3.8e-57	27.7918	119.659	1.87872
NAV1	5.94e-31	5.6e-33	16.0943	64.4396	2.19274
NAV3	5.66e-09	1.15e-09	6.55144	11.1425	1.63897
NCF2	1.32e-18	6.84e-20	10.7985	34.4508	1.93898
NCOA2	1.8e-24	4.04e-26	13.2795	48.7181	1.75177
NECTIN2	3.66e-18	2.01e-19	10.6121	33.378	1.64964
NEXN	1.57e-06	4.68e-07	5.30088	5.27038	1.69285
NFIA	2.15e-24	4.87e-26	13.2468	48.5316	2.62619
NID1	7.08e-14	7.23e-15	8.77904	22.9688	1.54531
NID2	5.8e-15	5.07e-16	9.24899	25.6027	1.85255
NME7	9.5e-16	7.37e-17	9.5871	27.5157	2.1961
NOTCH3	4.69e-21	1.71e-22	11.8316	40.4071	2.53375
NOX4	4.45e-11	6.71e-12	7.53753	16.211	1.94391
NPIPA5///NPIPB5///LOC613037///NPIPB4///NPIPB3	5.4e-18	3.04e-19	10.5408	32.9683	1.58034
NR1D2	2.03e-25	3.96e-27	13.6856	51.0292	2.07671
NR4A1	5.21e-18	2.92e-19	10.5476	33.0075	1.64958
NR4A2	1.47e-15	1.18e-16	9.50494	27.0496	2.24437
NR4A3	6.15e-20	2.65e-21	11.3592	37.6828	2.11448
NREP	8.81e-17	5.87e-18	10.0277	30.0264	1.82359
NRIP1	1.62e-31	1.43e-33	16.345	65.801	2.062
NRK	6.12e-07	1.7e-07	5.52219	6.25526	1.93454
NRP1	2.12e-24	4.81e-26	13.2492	48.5451	1.72791
NRP2	3.43e-18	1.88e-19	10.6241	33.4471	2.16618
NRXN3	6.03e-07	1.68e-07	5.52555	6.2704	2.09604
NT5DC2	1.89e-21	6.47e-23	11.9994	41.3743	1.88093
NTRK2	1.15e-09	2.11e-10	6.88307	12.8105	1.71988
NUCB1	9.78e-47	1.11e-49	23.7894	102.655	2.02297
NUCKS1	3.03e-41	6.87e-44	20.9489	89.4237	2.26858
NUDT3	1.14e-35	5.22e-38	18.2627	75.9654	1.86357
NUP58	6.97e-30	7.56e-32	15.6206	61.8486	1.60459
NXN	2.54e-13	2.79e-14	8.5376	21.6294	1.64326
NXT2	3.9e-22	1.22e-23	12.2885	43.0387	1.69517
OGN	7.78e-14	7.98e-15	8.76129	22.87	3.87472
OLFML2B	4.82e-19	2.35e-20	10.9825	35.5109	2.50085
OMD	1.53e-11	2.16e-12	7.7477	17.3297	2.53601
OSMR	5.79e-27	9.33e-29	14.3463	54.7618	2.61091
OSR2	4.79e-20	2.03e-21	11.4053	37.9486	2.8368
P2RY13	1.95e-15	1.58e-16	9.45364	26.759	1.58686
PALM2-AKAP2///AKAP2	5.64e-16	4.24e-17	9.68372	28.0647	1.72506
PAPD4	5.75e-38	1.85e-40	19.3599	81.5748	2.39288
PARVB	8.06e-29	1.01e-30	15.1533	59.2684	1.87051
PCDH7	4.87e-16	3.61e-17	9.71162	28.2234	1.73635
PCDH9	2.94e-08	6.65e-09	6.20066	9.42445	1.80294
PCGF1	9.04e-73	3.31e-77	41.0232	164.889	2.71193
PCOLCE	1.01e-15	7.9e-17	9.57495	27.4468	2.02481
PDE3A	1.75e-15	1.41e-16	9.47314	26.8694	2.58731
PDE4B	6.06e-28	8.67e-30	14.7684	57.1266	2.45144
PDGFRB	8.24e-19	4.16e-20	10.8843	34.9451	1.97746
PDGFRL	3.08e-12	3.95e-13	8.05899	19.0075	2.20911
PDLIM3	1.87e-13	2.02e-14	8.59578	21.9512	2.3015
PDLIM4	1.61e-11	2.29e-12	7.73682	17.2715	1.81766
PDLIM7	3.2e-26	5.64e-28	14.0283	52.9699	3.73711
PDP1	1.38e-23	3.47e-25	12.9048	46.5763	1.90765
PDPN	4.87e-23	1.32e-24	12.6728	45.2466	1.97134
PDZRN4	1.13e-06	3.29e-07	5.37833	5.61212	1.86033
PEA15	3.28e-42	6.48e-45	21.4368	91.7689	2.53128
PECAM1	4.77e-17	3.06e-18	10.141	30.6745	1.6447
PENK	0.000434	0.000196	3.83115	-0.536286	1.52762
PI15	8.95e-11	1.41e-11	7.39914	15.481	2.61753
PICALM	1.71e-35	8.05e-38	18.1795	75.5341	1.82676
PIK3AP1	5.08e-15	4.4e-16	9.27391	25.7432	1.50303
PIK3C2A	1.4e-28	1.83e-30	15.0468	58.6776	1.61748
PIK3R1	2.29e-37	7.8e-40	19.0774	80.1453	2.61397
PIP4K2A	1.32e-29	1.47e-31	15.5001	61.1857	1.91328
PIP5K1A	2.2e-25	4.31e-27	13.6709	50.9457	1.53496
PKM	2.63e-52	1.54e-55	26.8937	116.001	3.83284
PLA2G2A	5.57e-15	4.86e-16	9.25644	25.6446	4.07908
PLA2G7	1.78e-12	2.21e-13	8.16467	19.5823	2.10688
PLAGL1	6.87e-16	5.25e-17	9.6464	27.8526	1.929
PLAU	7.65e-13	9e-14	8.32732	20.4717	1.72142
PLD3	5.64e-37	2.09e-39	18.8845	79.1632	2.1394
PLEC	9.78e-37	3.79e-39	18.769	78.573	2.7205
PLEK	6.71e-20	2.9e-21	11.3434	37.5917	1.59052
PLEKHA2	1.16e-30	1.13e-32	15.9656	63.7383	2.39011
PLK1	1.16e-17	6.83e-19	10.4008	32.1638	1.58171
PLN	1.01e-08	2.13e-09	6.42977	10.5409	2.7924
PLPP3	1.48e-15	1.18e-16	9.50417	27.0453	1.53328
PLTP	1.4e-23	3.54e-25	12.9013	46.5564	2.65611
PLVAP	4.28e-23	1.15e-24	12.6964	45.3818	2.06255
PLXDC2	5.61e-18	3.17e-19	10.5337	32.9277	1.97289
PLXNC1	3.93e-31	3.6e-33	16.1752	64.88	2.10171
PMEPA1	1.39e-14	1.28e-15	9.08518	24.6809	1.76878
PODN	1.69e-11	2.41e-12	7.72739	17.2211	1.76695
PPP1CB	6.89e-29	8.5e-31	15.1841	59.4395	1.62937
PPP1R10	1.17e-34	6.59e-37	17.7785	73.4419	1.64364
PPP1R12B	1.3e-16	8.84e-18	9.95661	29.6201	1.75684
PPP1R18	2.51e-17	1.55e-18	10.2593	31.3521	1.50519
PPP1R9B	1.46e-29	1.64e-31	15.4799	61.0741	1.5478
PRAF2	4.32e-29	5.17e-31	15.2735	59.9342	1.93528
PRELP	1.46e-15	1.17e-16	9.50684	27.0604	2.6619
PRKCSH	8.14e-58	2.53e-61	30.2238	129.137	3.28818
PRNP	2.86e-17	1.78e-18	10.2352	31.2139	1.74933
PROX1	1.93e-10	3.18e-11	7.24537	14.6764	1.92407
PRR14	2.95e-42	5.71e-45	21.4629	91.8935	1.7871
PRRX1	1.96e-23	5.06e-25	12.8395	46.2027	3.31347
PRUNE2	1.28e-08	2.74e-09	6.37922	10.2927	2.25274
PSME3	4.53e-46	5.72e-49	23.4285	101.03	2.08961
PTBP3	3.38e-18	1.85e-19	10.6267	33.4622	1.52228
PTGDS	1.47e-14	1.37e-15	9.07439	24.6204	2.60814
PTGIS	6.76e-11	1.04e-11	7.45485	15.7741	2.29045
PTGS2	2.55e-11	3.73e-12	7.64667	16.7905	2.44242
PTP4A3	7.15e-17	4.71e-18	10.0662	30.2463	1.76773
PTPN12	6.78e-50	5.2e-53	25.5226	110.244	3.03962
PTPN14	1.36e-18	7.03e-20	10.7937	34.4234	1.52701
PTPRG	2.87e-22	8.78e-24	12.3448	43.3621	1.67973
PTPRS	1.42e-15	1.13e-16	9.51183	27.0887	2.16155
PTRF	5.06e-12	6.7e-13	7.96265	18.4857	1.72008
PWAR6	4.34e-08	1.01e-08	6.11561	9.0156	1.71791
QSER1	7.59e-65	1.25e-68	34.8626	145.651	3.59462
RAB23	3.35e-15	2.82e-16	9.35219	26.1851	2.23804
RAB31	9.35e-18	5.44e-19	10.4399	32.3888	1.98656
RAMP2	6.3e-16	4.77e-17	9.66294	27.9466	1.56328
RANBP2	3.49e-30	3.65e-32	15.7525	62.5723	1.71646
RAP1GDS1	8.17e-51	5.68e-54	26.0385	112.435	2.54691
RAP2A	1.1e-54	4.81e-58	28.302	121.698	2.89917
RARRES1	8.42e-14	8.68e-15	8.74643	22.7873	2.89694
RASA2	8.13e-39	2.39e-41	19.7654	83.6084	1.88783
RASSF3	8.48e-22	2.77e-23	12.1463	42.22	2.1805
RASSF4	1.35e-21	4.53e-23	12.0612	41.7297	1.66934
RASSF5	8.99e-23	2.53e-24	12.5603	44.601	1.58497
RASSF8	9.37e-08	2.29e-08	5.94642	8.21182	1.51465
RBL2	5.63e-36	2.41e-38	18.4113	76.7343	1.58434
RBM6	3.53e-23	9.39e-25	12.7322	45.5873	2.12667
RBPMS	3.09e-18	1.68e-19	10.6431	33.5565	1.96252
RDX	1.2e-16	8.13e-18	9.97125	29.7037	1.81828
REEP1	8.56e-06	2.87e-06	4.89004	3.51292	1.70866
REPIN1	1.78e-28	2.37e-30	15.0002	58.4186	1.92181
RERG	9.09e-11	1.43e-11	7.39607	15.4648	2.26625
RFTN1	1.48e-17	8.89e-19	10.3551	31.9018	1.71226
RGMA	1.8e-10	2.95e-11	7.25952	14.7501	2.34644
RGS1	8.8e-36	3.98e-38	18.3148	76.2353	3.58656
RHOB	3.29e-29	3.9e-31	15.3243	60.2156	3.01966
RHOH	1.08e-11	1.49e-12	7.81569	17.6941	1.99445
RHOJ	3.82e-19	1.82e-20	11.0264	35.7635	1.60682
RIT1	4.46e-31	4.11e-33	16.1508	64.7475	1.90491
RNF213	2.85e-28	3.89e-30	14.9114	57.9243	2.51114
RSPO3	2.34e-17	1.43e-18	10.2722	31.4261	3.18716
S100A8	7.2e-21	2.71e-22	11.7526	39.9518	3.51086
S100A9	7.28e-13	8.52e-14	8.33718	20.5257	2.3294
S1PR3	1.78e-11	2.55e-12	7.71736	17.1675	1.9177
SAMD12	2.01e-10	3.31e-11	7.23788	14.6374	1.67848
SAMD4A	2.05e-10	3.39e-11	7.23332	14.6136	1.57768
SAMD4B	4.32e-41	9.95e-44	20.873	89.0563	1.97002
SAMHD1	2.71e-19	1.27e-20	11.0887	36.1227	1.70081
SATB1	1.81e-21	6.17e-23	12.0077	41.4217	2.08928
SBNO2	1.18e-31	1.01e-33	16.4074	66.139	1.61547
SCARF2	1.75e-15	1.41e-16	9.47339	26.8709	1.54646
SCRG1	2.03e-12	2.54e-13	8.13952	19.4453	3.50883
SCYL2	7.73e-33	5.63e-35	16.9428	69.0176	2.14332
SEC61A1	1.01e-24	2.18e-26	13.3873	49.3327	1.60999
SELE	8.25e-09	1.72e-09	6.47251	10.7516	2.04733
SELL	5.34e-24	1.28e-25	13.0786	47.571	2.923
SELM	5.15e-14	5.16e-15	8.83899	23.3029	1.70279
SEMA6A	1.99e-08	4.4e-09	6.28405	9.82829	1.6382
SEPT11	4.78e-19	2.33e-20	10.9841	35.5202	1.56065
SEPT2	1.51e-46	1.74e-49	23.6895	102.207	2.28942
SERPINA1	1.48e-10	2.39e-11	7.29939	14.9582	2.726
SERPINA3	2.45e-07	6.39e-08	5.73154	7.2099	1.94008
SERPINB9	1.39e-16	9.54e-18	9.94337	29.5444	1.56348
SERPINE1	1.61e-20	6.35e-22	11.6054	39.1025	2.97089
SERPINF1	2.14e-17	1.31e-18	10.2885	31.5197	2.32371
SERPING1	8.59e-15	7.71e-16	9.17511	25.1865	2.00238
SERPINH1	3.84e-19	1.84e-20	11.0253	35.7571	1.76786
SET	1.54e-48	1.44e-51	24.762	106.958	2.74715
SF1	2.87e-15	2.39e-16	9.38125	26.3494	1.5599
SF3B4	1.57e-35	7.33e-38	18.1975	75.6275	1.79122
SFRP1	2.65e-10	4.44e-11	7.18197	14.3468	2.81891
SFRP2	6.29e-25	1.32e-26	13.4746	49.8298	5.87694
SFRP4	2.77e-17	1.71e-18	10.2413	31.2491	4.25212
SHANK3	4.96e-16	3.68e-17	9.70855	28.206	2.06626
SHC1	1.25e-38	3.83e-41	19.672	83.1417	1.65846
SLC1A3	3.07e-16	2.22e-17	9.79648	28.7066	1.75636
SLC20A1	7.95e-29	9.92e-31	15.1563	59.2851	2.50365
SLC25A36	4.89e-30	5.21e-32	15.6878	62.2177	1.82004
SLC29A1	5.4e-20	2.31e-21	11.3829	37.8194	2.01957
SLC2A14///SLC2A3	1.83e-16	1.27e-17	9.89313	29.2577	1.56556
SLC2A3	3.69e-22	1.15e-23	12.2988	43.0979	1.97444
SLC39A14	1.58e-20	6.24e-22	11.6085	39.1205	1.82052
SLC39A6	5.73e-36	2.46e-38	18.407	76.7118	1.83167
SLC4A2	3.68e-30	3.86e-32	15.7424	62.5171	1.75776
SLFN5	4e-22	1.25e-23	12.2836	43.0101	1.95169
SLIT2	3.83e-19	1.83e-20	11.0256	35.7592	3.94466
SLIT3	1.19e-09	2.2e-10	6.87504	12.7696	1.679
SLMAP	8.53e-16	6.58e-17	9.6068	27.6276	2.36966
SMCHD1	2.33e-43	3.54e-46	22.0459	94.6535	2.84547
SMOC2	7.83e-12	1.06e-12	7.87798	18.029	2.86884
SMPX	1.49e-06	4.44e-07	5.31284	5.32293	2.09005
SMTN	3.4e-15	2.86e-16	9.34931	26.1688	2.74211
SNHG24	3.47e-11	5.15e-12	7.58683	16.4723	1.57723
SNX10	2.45e-13	2.68e-14	8.54478	21.6691	1.89028
SNX27	7.59e-65	1.23e-68	34.8674	145.668	2.76447
SOCS3	5.67e-21	2.09e-22	11.7968	40.2062	2.30604
SOD3	2.76e-11	4.05e-12	7.63137	16.709	1.74796
SORBS2	0.0011	0.000534	3.5497	-1.48221	1.56354
SPARC	5.48e-20	2.34e-21	11.3802	37.8039	2.02695
SPHK1	1.07e-16	7.17e-18	9.99308	29.8284	1.54514
SPIDR	3.65e-18	2.01e-19	10.6125	33.3802	1.71409
SPOCK1	1.79e-15	1.45e-16	9.46922	26.8473	3.10941
SPP1	3.21e-14	3.14e-15	8.92729	23.7961	4.05506
SPSB1	1.02e-31	8.64e-34	16.437	66.2987	1.99742
SPTAN1	9.81e-59	2.87e-62	30.7956	131.28	3.12595
SPTBN1	2.8e-24	6.48e-26	13.1972	48.2484	1.53661
SRGAP1	1.78e-35	8.38e-38	18.1717	75.4936	1.50866
SRGAP2	4.52e-27	7.22e-29	14.3917	55.017	1.73924
SRGN	6e-12	8.03e-13	7.92952	18.3068	1.54977
SRSF3	7.38e-27	1.21e-28	14.3006	54.505	1.79562
ST6GAL1	4.61e-14	4.58e-15	8.8599	23.4196	1.56795
ST6GALNAC5	2.57e-10	4.3e-11	7.18799	14.378	1.79495
STAG2	1.84e-36	7.34e-39	18.6407	77.9155	1.59639
STAT1	4.16e-16	3.05e-17	9.74116	28.3915	2.05448
STC1	4.53e-16	3.34e-17	9.72508	28.3	1.99818
STEAP4	1.15e-07	2.86e-08	5.9004	7.99542	1.61046
STX16	7.64e-31	7.28e-33	16.0463	64.1783	2.18887
SULF1	3.78e-21	1.36e-22	11.8718	40.6386	3.5008
SULF2	7.53e-15	6.7e-16	9.19985	25.3258	1.5128
SUPT20H///DES	4.39e-08	1.02e-08	6.11303	9.00328	2.3029
SYNC	7.28e-12	9.85e-13	7.8922	18.1056	2.27525
SYNE2	2.74e-25	5.47e-27	13.6293	50.7091	2.03878
SYNM	3.53e-06	1.11e-06	5.10735	4.43067	2.37538
SYNPO2	1.97e-12	2.46e-13	8.14501	19.4752	3.4409
SYTL3	6.55e-14	6.66e-15	8.79358	23.0498	1.56044
TACR2	1.15e-06	3.37e-07	5.37366	5.59144	1.62252
TAF9B	5.75e-24	1.38e-25	13.0649	47.4927	2.37461
TAGLN	2.05e-18	1.09e-19	10.7177	33.9857	3.35774
TAOK1	1.43e-34	8.06e-37	17.7404	73.2419	1.55074
TCERG1	1.45e-23	3.68e-25	12.8948	46.5195	1.59598
TCF4	2.01e-21	6.93e-23	11.9878	41.3073	1.92249
TFEC	4.27e-09	8.53e-10	6.61089	11.4385	1.59983
TFRC	5.17e-14	5.18e-15	8.83824	23.2988	1.89504
TGFB1	6.43e-42	1.35e-44	21.2841	91.0381	3.29355
TGFB1I1	1.98e-07	5.09e-08	5.77954	7.43179	1.56254
TGFBI	3.11e-16	2.24e-17	9.79451	28.6954	1.59145
TGFBR2	1.98e-24	4.49e-26	13.2611	48.6129	1.64393
TGM2	4.91e-19	2.4e-20	10.9792	35.4919	1.65486
THBS1	1.03e-22	2.94e-24	12.5344	44.4521	3.14729
THBS2	1.35e-21	4.5e-23	12.0621	41.7354	3.78591
THBS4	6.82e-11	1.05e-11	7.45297	15.7643	3.22054
THEMIS2	1.3e-16	8.88e-18	9.95598	29.6165	1.51811
THSD7A	4.3e-15	3.68e-16	9.30522	25.9199	1.8977
THY1	9.04e-27	1.49e-28	14.2637	54.2972	2.854
TIE1	5.42e-14	5.44e-15	8.82944	23.2497	1.98533
TIMP1	1.28e-22	3.7e-24	12.4944	44.2225	2.06202
TIMP3	7.08e-22	2.27e-23	12.1804	42.4164	2.49719
TLN1	3.32e-19	1.57e-20	11.0518	35.91	2.02567
TMEM158	5.27e-17	3.41e-18	10.1223	30.5677	1.89727
TMEM173	2.73e-34	1.63e-36	17.6071	72.5415	2.12797
TMEM176A	1.77e-20	7.01e-22	11.5884	39.0047	1.82132
TMEM176B	4.43e-28	6.28e-30	14.826	57.4484	1.93593
TMEM267	3.52e-26	6.26e-28	14.0102	52.8673	2.14311
TMEM30A	3.35e-23	8.88e-25	12.7418	45.6422	1.51541
TMTC1	3.64e-12	4.72e-13	8.02665	18.8321	2.11259
TNC	4.04e-10	6.98e-11	7.09603	13.9021	2.00251
TNFAIP6	1.1e-16	7.45e-18	9.98648	29.7907	2.36885
TNFSF4	1.16e-09	2.13e-10	6.8815	12.8025	1.51809
TNRC6B	1.92e-22	5.71e-24	12.4193	43.7906	1.58169
TNS1	3.69e-16	2.69e-17	9.76289	28.5153	2.96699
TP53	1.49e-19	6.75e-21	11.1978	36.7521	1.85124
TPM2	3.85e-11	5.74e-12	7.56663	16.3651	2.58218
TPP1	1.23e-38	3.77e-41	19.675	83.1569	1.61839
TPSAB1	5.09e-19	2.5e-20	10.9724	35.4526	2.71897
TPSB2	3.84e-19	1.84e-20	11.0249	35.7552	2.68899
TPSB2///TPSAB1	5.44e-21	2.01e-22	11.8042	40.2493	2.61456
TRAPPC1	2.56e-72	1.78e-76	40.4651	163.258	2.9879
TREM1	4.92e-10	8.61e-11	7.05591	13.6953	1.84432
TRIM28	2.24e-35	1.09e-37	18.1209	75.2298	1.77336
TRIO	1.29e-30	1.27e-32	15.9443	63.6221	1.86985
TRIP10	2.97e-42	5.81e-45	21.4596	91.8774	2.04198
TRPS1	7.97e-16	6.12e-17	9.61939	27.6991	1.9512
TUBB6	1.41e-17	8.41e-19	10.3647	31.9566	2.1261
TWF1	2.9e-43	4.51e-46	21.9948	94.4134	2.70468
TWIST1	6.43e-16	4.88e-17	9.65923	27.9255	2.25327
TYROBP	2.84e-16	2.04e-17	9.81121	28.7905	1.52105
UBA1	3.49e-36	1.43e-38	18.5116	77.2515	1.51812
UBAP2L	3.62e-46	4.37e-49	23.4875	101.296	1.99742
UCHL1	9.43e-13	1.12e-13	8.28745	20.2531	2.03207
UCP2	3.76e-31	3.42e-33	16.1843	64.9294	2.0578
UHMK1	5.02e-26	9.15e-28	13.9432	52.4888	1.74562
USP9X	5.54e-20	2.37e-21	11.3781	37.7914	1.65362
VCAN	8.92e-18	5.17e-19	10.4488	32.4397	2.44352
VEGFC	2.04e-20	8.21e-22	11.5611	38.8474	2.05947
VGLL3	2.31e-07	6.03e-08	5.74412	7.26797	1.52807
VMP1	1.2e-47	1.26e-50	24.274	104.813	3.28848
WASF1	3.34e-11	4.95e-12	7.59404	16.5106	1.65071
WDR1	1.86e-26	3.21e-28	14.1277	53.531	1.53919
WISP1	3.84e-19	1.84e-20	11.025	35.7555	3.33301
WTAP	6.85e-42	1.47e-44	21.2673	90.9574	2.1802
YTHDF3	8.59e-25	1.83e-26	13.418	49.5075	1.62312
YWHAE	2.06e-40	5.04e-43	20.5418	87.4436	2.84063
ZAK	2.55e-15	2.1e-16	9.4039	26.4775	2.42839
ZBTB16	1.25e-06	3.67e-07	5.35443	5.50634	1.53796
ZBTB38	1.31e-44	1.82e-47	22.6784	97.6002	2.26821
ZCCHC24	1.18e-11	1.65e-12	7.79768	17.5975	1.84121
ZEB1	3.46e-09	6.82e-10	6.65482	11.6581	1.83088
ZFHX3	2.01e-20	8.04e-22	11.5648	38.8684	1.6556
ZFP36	5.99e-20	2.57e-21	11.3641	37.7109	1.53919
ZFP36L2	9.56e-48	9.8e-51	24.3297	105.059	3.07212
ZFPM2	7.08e-10	1.26e-10	6.98212	13.3162	2.09985
ZMYND11	3.51e-35	1.78e-37	18.0274	74.7426	1.78231
ZNF264	3.54e-28	4.91e-30	14.8701	57.694	1.63515
ZNF317	2.17e-37	7.35e-40	19.089	80.204	1.67583
ZNF331	1.07e-16	7.22e-18	9.99194	29.8219	1.80264
ZNF423	1.64e-08	3.58e-09	6.32581	10.0316	1.769
ZNF548	2.06e-49	1.77e-52	25.2399	109.03	1.52569
ZNF652	5.25e-50	3.92e-53	25.588	110.524	2.23743
ZYX	1.84e-35	8.73e-38	18.164	75.4538	2.84076
