# Supplementary material for: Effects and prognostic values of miR-30c-5p target genes in gastric cancer via a comprehensive analysis using bioinformatics
Source: Sci Rep. 2021 Oct 18;11:20584. doi: 10.1038/s41598-021-00043-w (PMC8523699; doi:10.1038/s41598-021-00043-w)
Supplement: Supplementary file 4 — Supplementary Information 3. [file 41598_2021_43_MOESM4_ESM.xlsx]

## Sheet: Sheet1
Gene.Symbol	adj.P.Val	P.Value	t	B	logFC	GB_ACC	GI
ABCC9	0.00461	0.00121	3.57	-1.42421	1.55809	BQ004763
ACTN1	1.17e-05	5.7e-07	6.3	6.04142	1.52402	BC015766.1
ADAM12	0.00215	0.000464	3.92	-0.507396	1.55338	NM_003474.4
ADAMTS4	0.000129	1.32e-05	5.19	2.9551	1.79965	NM_005099.4
AHNAK2	0.00325	0.000779	3.73	-1.00502	2.07266	NM_138420.2
ANGPTL2	0.00176	0.000362	4.01	-0.268653	1.68867	AY358274.1
ANTXR1	0.00056	8.56e-05	4.53	1.12766	1.58791	AF279145.2
APOC1	0.0051	0.00137	3.52	-1.5418	1.84582	BP389649
APOC2 /// APOC4-APOC2	0.0015	0.000294	4.09	-0.069224	1.55785	BC065270.1
APOE	0.00107	0.000192	4.24	0.344375	1.53211	BF966575
AQP1	2.62e-05	1.65e-06	5.92	4.99776	2.298	NM_198098.1
ARMC9	4.92e-05	3.76e-06	5.63	4.18517	1.57468	NM_025139.3
ASPN	8.96e-05	8.12e-06	5.36	3.42961	2.3146	AA653554
ATP11A	1.87e-07	2.34e-09	8.34	11.4538	1.53132	AK025511.1
BCAT1	0.00026	3.21e-05	4.87	2.08262	1.57807	NM_005504.5
BCL2A1	4.99e-06	1.87e-07	6.7	7.1401	2.01793	NM_001114735.1
BCL6	3.21e-06	1.03e-07	6.91	7.72194	1.52421	AK090890.1
BHLHE41	0.000905	0.000156	4.31	0.543584	1.54656	AI242138
BICC1	0.000449	6.43e-05	4.63	1.40633	1.54625	AW025579
C1orf162	1.16e-06	2.7e-08	7.41	9.04676	1.6028	NM_174896.2
C1R	1.83e-06	5.03e-08	7.18	8.43294	1.79643	AK291313.1
C3	1.3e-07	1.43e-09	8.53	11.9403	2.74746	NM_000064.2
C5AR1	9.77e-07	2.14e-08	7.5	9.27683	1.70081	NM_001736.3
CALD1	0.000143	1.5e-05	5.14	2.82812	2.10364	BQ010124
CAMK2N1	0.00198	0.00042	3.96	-0.411583	1.63415	NM_018584.5
CAP2	0.00177	0.000363	4.01	-0.272052	1.8308	AK293134.1
CCDC80	0.000808	0.000135	4.36	0.682052	2.21096	BC086876.1
CCL18	0.000608	9.47e-05	4.49	1.0296	2.75155	AB000221.1
CCL2	0.00487	0.00129	3.55	-1.48639	1.95524	NM_002982.3
CCNE1	0.000899	0.000155	4.32	0.551162	1.98399	NM_001238.1
CD109	0.00121	0.000225	4.18	0.191858	1.52891	NM_133493.3
CD14	8.16e-06	3.57e-07	6.47	6.50081	1.60501	NM_001040021.1
CD44	3.27e-08	2.01e-10	9.32	13.864	1.79443	AK297776.1
CD9	3.08e-07	4.48e-09	8.09	10.8152	2.49492	NM_001769.2
CDC25B	2.01e-08	9.91e-11	9.61	14.5574	1.52647	AK299028.1
CDCA5	0.000541	8.2e-05	4.54	1.16998	1.748	NM_080668.3
CDH11	1.46e-05	7.74e-07	6.19	5.73925	1.88738	D21255.1
CDH13	2.17e-05	1.3e-06	6.01	5.2309	2.18319	U59288.1
CEMIP	0.000603	9.37e-05	4.5	1.03971	2.08058	NM_018689.1
CHI3L1	0.00164	0.00033	4.05	-0.180515	2.37869	CR623103.1
CHN1	1.47e-07	1.7e-09	8.46	11.7686	2.16729	NM_001025201.2
CHRDL2	0.000495	7.3e-05	4.58	1.28296	2.06779	AY279092.1
CILP	0.00503	0.00134	3.53	-1.52552	2.2935	CN479632
CLDN1	0.000282	3.58e-05	4.84	1.97768	2.43888	NM_021101.3
CLDN4	0.0288	0.0116	2.69	-3.54781	2.20135	BM844526
CLDN7	0.00476	0.00126	3.56	-1.46188	2.13293	BC001055.2
CNN1	0.0779	0.0395	2.15	-4.65284	1.5041	AK300837.1
COL10A1	0.0067	0.00192	3.4	-1.864	2.009	NM_000493.3
COL11A1	0.0127	0.00422	3.09	-2.60881	1.82153	BC117697.1
COL12A1	4.9e-05	3.73e-06	5.63	4.1928	2.02872	BC146868.1
COL1A1	0.000125	1.26e-05	5.2	2.9974	2.63349	AK297731.1
COL1A2	6.24e-05	5.12e-06	5.52	3.88172	2.48059	NM_000089.3
COL3A1	0.00068	0.000109	4.44	0.89065	1.81047	AA343291
COL4A1	1.39e-07	1.56e-09	8.5	11.852	1.84939	BC151220.1
COL4A2	1.68e-06	4.5e-08	7.22	8.54345	1.69305	NM_001846.2
COL5A1	0.000258	3.19e-05	4.88	2.08892	1.61203	BQ007762
COL5A2	0.000153	1.64e-05	5.11	2.74338	1.91515	BI493788
COL6A3	1.09e-05	5.17e-07	6.33	6.13612	2.32712	NM_057167.3
COL8A1	3.41e-06	1.12e-07	6.89	7.64583	2.56263	BT009917.1
COL8A2	0.000104	9.84e-06	5.29	3.24065	1.51731	AK090924.1
COMP	0.00217	0.000469	3.92	-0.517744	1.79641	AK297798.1
CPNE8	1.37e-05	7.09e-07	6.22	5.82585	1.51107	BE646019
CRISPLD1	1.25e-05	6.27e-07	6.26	5.94632	2.02375	AY358564.1
CTHRC1	0.000526	7.92e-05	4.56	1.20403	2.70818	AF395488.1
CTSB	1.69e-07	2.03e-09	8.4	11.5946	1.50399	BC010240.1
CTSL	7.27e-09	2.21e-11	10.2	16.023	2.16233	BC142983.1
CXCL1	0.00564	0.00155	3.48	-1.66232	2.02034	NM_001511.1
CXCL13	0.02	0.00742	2.87	-3.13548	1.8586	AF029894.1
CXCL8	0.00311	0.000738	3.75	-0.954276	2.19814	BT007067.1
CXCL9	0.00941	0.00293	3.24	-2.26439	1.71708	NM_002416.1
CYBB	4.26e-06	1.51e-07	6.78	7.34952	1.50986	CD367279
CYP1B1	0.000505	7.49e-05	4.58	1.25762	2.06012	AK297039.1
DLEU2	2.25e-05	1.35e-06	5.99	5.19176	1.66178	BC070292.1
DNM1	1.93e-06	5.39e-08	7.15	8.36517	1.90541	NM_001005336.1
DPYSL3	4.03e-05	2.84e-06	5.73	4.45925	2.28772	AK297223.1
DUSP10	4.02e-06	1.39e-07	6.81	7.43234	1.63894	AF179212.1
EDNRA	0.000108	1.04e-05	5.27	3.18595	1.63559	NM_001957.2
EGR2	9.88e-05	9.23e-06	5.31	3.30409	1.92598	NM_001136178.1
EGR3	0.000313	4.09e-05	4.79	1.84756	1.60085	AV645754
EIF3B	1.06e-08	3.84e-11	10	15.485	1.54231	BC001173.1
ELOVL5	1.6e-06	4.22e-08	7.24	8.60484	1.64627	AL576414
ENPEP	1.88e-05	1.09e-06	6.07	5.40695	1.61899	AI768864
FAP	0.000113	1.11e-05	5.25	3.12734	2.79062	AL832166.1
FBN1	0.00043	6.11e-05	4.65	1.45575	1.55753	AB208840.1
FBXO32	0.000104	9.85e-06	5.29	3.23998	1.8807	NM_058229.2
FCER1G	8.66e-07	1.82e-08	7.56	9.43711	1.55663	NM_004106.1
FCGR2A /// FCGR2C	1.3e-05	6.61e-07	6.25	5.89447	1.55233	AK298734.1
FCGR3A	0.000894	0.000154	4.32	0.55831	1.86976	BX392575
FCGR3A /// FCGR3B	0.000237	2.85e-05	4.92	2.1997	1.69381	BC128562.1
FGD6	2.52e-08	1.37e-10	9.47	14.237	1.6911	CA503082
FGF7	0.000395	5.51e-05	4.68	1.55662	1.88439	CR542002.1
FKBP10	4.04e-05	2.86e-06	5.73	4.45305	2.29991	NM_021939.3
FLNA	5.68e-05	4.53e-06	5.56	4.00218	1.99021	AK304255.1
FMO2	8.79e-05	7.92e-06	5.37	3.45447	1.77126	BC005894.1
FN1	3.7e-05	2.55e-06	5.77	4.56523	2.52671	AK316350.1
FNDC1	0.000137	1.42e-05	5.16	2.88245	3.33741	NM_032532.2
FOXC1	4.06e-06	1.41e-07	6.8	7.41785	2.10645	BC134421.1
FPR2	0.00113	0.000206	4.21	0.275001	1.57777	NM_001462.3
FPR3	1.28e-05	6.48e-07	6.25	5.91513	1.54258	NM_002030.3
FSTL1	3.47e-05	2.35e-06	5.79	4.64594	1.70995	BC000055.2
GAL	0.00421	0.00108	3.61	-1.31654	2.03216	NM_015973.3
GAP43	0.00169	0.000343	4.03	-0.218005	1.55449	M25667.1
GAS1	0.00239	0.00053	3.87	-0.635449	1.92284	NM_002048.2
GBP5	0.00303	0.000713	3.77	-0.920437	1.5379	BC031639.1
GEM	1.92e-05	1.11e-06	6.06	5.3817	2.4778	NM_005261.2
GFOD1	0.000133	1.37e-05	5.18	2.91967	1.5002	AW138907
GJA1	7.08e-05	6e-06	5.46	3.72653	1.76808	NM_000165.3
GJC1	0.000109	1.05e-05	5.27	3.17372	1.76453	AK098274.1
GPNMB	1.4e-08	5.9e-11	9.83	15.0636	2.46689	BC011595.1
GREM1	0.000166	1.81e-05	5.08	2.64176	2.10366	NM_013372.5
GUCY1A3	8.63e-07	1.8e-08	7.56	9.44527	3.0262	BC012627.1
GUCY1B3	1.54e-05	8.32e-07	6.16	5.66836	1.77239	BC047620.1
GXYLT2	0.00194	0.000408	3.97	-0.384546	1.53672	BC127733.1
HAND2	0.0186	0.0068	2.9	-3.05452	1.68964	NM_021973.2
HEYL	5.43e-05	4.26e-06	5.58	4.06163	1.74958	BC006087.1
HHEX	0.000281	3.56e-05	4.84	1.9824	1.53818	NM_002729.4
HMOX1	3.92e-05	2.75e-06	5.74	4.4911	1.5359	NM_002133.1
HOXB2	4.25e-06	1.5e-07	6.78	7.35341	1.7195	NM_002145.3
HOXB3	0.000267	3.35e-05	4.86	2.04286	1.71602	L44538
HOXC6	1.3e-06	3.18e-08	7.35	8.88462	2.76386	M16938.1
HSPH1	6.78e-07	1.3e-08	7.68	9.76649	1.52804	AW474070
ICAM1	2.91e-07	4.16e-09	8.12	10.8874	1.80777	AF340038.1
IFIT1	0.000193	2.19e-05	5.01	2.45838	1.64036	AK308688.1
IFIT2	7.34e-06	3.09e-07	6.52	6.64456	1.54738	BC032839.2
IFITM1	1.01e-07	1.02e-09	8.67	12.2724	1.59132	NM_003641.3
IGF1	0.000197	2.25e-05	5	2.431	1.80703	BC152321.1
IGF2BP3	1.49e-05	8.01e-07	6.18	5.70583	2.5397	BX640800.1
IGFBP4	7.17e-05	6.1e-06	5.46	3.70981	1.74609	NM_001552.2
IL6	0.00282	0.000654	3.8	-0.837524	1.77619	CR624632.1
INHBA	5.32e-05	4.15e-06	5.59	4.08768	2.16418	M13436.1
IQCJ-SCHIP1 /// SCHIP1	0.000252	3.09e-05	4.89	2.12065	1.91997	NM_014575.2
ISLR	8.2e-05	7.24e-06	5.4	3.54132	1.57309	NM_005545.3
ISM1	0.000595	9.23e-05	4.5	1.05494	1.66561	NM_080826.1
ITGBL1	2.67e-05	1.68e-06	5.91	4.97705	2.61983	AK297744.1
KCNMA1	0.0112	0.00361	3.15	-2.46196	1.69915	BC144496.1
KIAA0226L	0.000108	1.04e-05	5.27	3.18797	1.62831	AI809286
KLHL23 /// PHOSPHO2-KLHL23	9.65e-05	8.95e-06	5.32	3.33374	1.66325	AK123454.1
KRT6B	0.0178	0.00641	2.93	-3.00007	2.20902	NM_005555.3
LAPTM5	3.25e-05	2.16e-06	5.82	4.72772	1.52511	AL574800
LAYN	1.71e-05	9.57e-07	6.11	5.53117	1.67378	AK293317.1
LEF1	0.00239	0.000531	3.87	-0.637315	1.56271	NM_016269.3
LGALS1	1.19e-05	5.8e-07	6.29	6.02318	1.71967	BM925414
LGI2	3.07e-05	2.01e-06	5.85	4.79852	1.7644	NM_018176.3
LIF	9.45e-05	8.71e-06	5.33	3.36021	1.65128	AI570795
LILRB4	1.16e-05	5.63e-07	6.3	6.05283	1.89892	U91925.1
LOC100129518 /// SOD2	2.77e-06	8.6e-08	6.98	7.90418	1.71862	M36693.1
LUM	0.000341	4.56e-05	4.75	1.74038	1.50315	BC007038.1
LY6E	7.66e-06	3.27e-07	6.5	6.58823	1.6397	NM_002346.2
MAGEA3 /// MAGEA6	0.00268	0.000611	3.82	-0.77324	3.23578	NM_005362.3
MEDAG	0.00938	0.00292	3.24	-2.26127	1.61109	AK055635.1
MEOX2	0.000197	2.24e-05	5	2.43547	1.86827	NM_005924.4
MEST	0.000202	2.32e-05	4.99	2.40054	1.80487	NM_002402.2
MGP	0.000748	0.000123	4.4	0.774122	2.02371	NM_000900.2
MMD	4.88e-09	1.27e-11	10.5	16.5599	1.85703	NM_012329.2
MMP12	0.0123	0.00407	3.11	-2.5741	2.09164	NM_002426.3
MMP7	0.0163	0.00579	2.97	-2.90436	2.07502	AI565078
MMP9	0.00221	0.000479	3.91	-0.539418	2.40428	NM_004994.2
MNDA	4.77e-06	1.77e-07	6.72	7.19268	1.59318	BC032319.1
MOXD1	5.45e-06	2.09e-07	6.66	7.0276	1.58336	NM_015529.2
MSR1	1.04e-05	4.89e-07	6.35	6.19109	2.08033	NM_002445.3
MTHFD1L	2.13e-05	1.27e-06	6.01	5.25517	1.52286	NM_015440.3
MXRA8	0.000203	2.33e-05	4.99	2.39558	1.90593	AK293442.1
MYH10	6.87e-05	5.76e-06	5.48	3.76632	1.62322	BQ227385
MYL9	0.00544	0.00148	3.49	-1.62021	1.51696	NM_006097.3
NID2	2.08e-06	5.94e-08	7.12	8.26938	1.75352	NM_007361.3
NNMT	1.32e-05	6.74e-07	6.24	5.87623	2.00949	CR541907.1
NOX4	0.000426	6.03e-05	4.65	1.46892	1.82659	AK291830.1
NRK	0.00101	0.000179	4.27	0.412098	1.84882	AI800019
NRXN3	0.00521	0.0014	3.51	-1.56684	2.10691	AK056530.1
NTM	0.00242	0.000539	3.87	-0.651986	1.51042	AI343272
OLFML2B	7.54e-06	3.2e-07	6.51	6.61072	2.08114	NM_015441.1
PAPLN	7.48e-05	6.44e-06	5.44	3.65667	1.56852	BC042057.1
PCOLCE	0.000317	4.16e-05	4.78	1.83146	1.61539	NM_002593.3
PDE4B	6.79e-07	1.3e-08	7.68	9.76525	1.69161	NM_002600.3
PDGFRB	1.07e-05	5.08e-07	6.34	6.15412	1.69175	NM_002609.3
PDGFRL	0.00888	0.00272	3.26	-2.19599	1.5294	NM_006207.1
PDLIM3	0.00338	0.000818	3.71	-1.05282	1.74891	BX647263.1
PDZRN4	0.02	0.00743	2.87	-3.13669	1.52088	NM_013377.3
PEG10	0.00736	0.00215	3.35	-1.97368	1.73163	CD238308
PENK	0.00452	0.00118	3.58	-1.39922	1.99455	NM_001135690.1
PKDCC	5.23e-05	4.06e-06	5.6	4.10864	1.50541	BC110514.1
PLA2G2A	0.00636	0.00179	3.42	-1.80142	2.04212	NM_000300.2
PLA2G4C	7.08e-05	6e-06	5.46	3.72579	1.56042	NM_003706.2
PLA2G7	0.000104	9.82e-06	5.29	3.2432	2.07241	U24577.1
PLAU	0.00273	0.000627	3.81	-0.796952	1.80201	NM_001145031.1
PLEK	2.73e-05	1.73e-06	5.9	4.94915	1.58468	AK124424.1
PLEKHO1	4.47e-07	7.41e-09	7.9	10.32	2.21829	NM_016274.4
PMEPA1	4.35e-05	3.17e-06	5.69	4.35256	1.89891	CA448065
POPDC2	0.00227	0.000497	3.9	-0.573669	1.60474	NM_022135.2
PPP1R14A	0.0031	0.000736	3.75	-0.95122	1.68847	NM_033256.1
PRKCB	0.00211	0.000453	3.93	-0.484388	1.78055	NM_002738.6
PRRX1	0.000144	1.52e-05	5.14	2.81324	2.14288	NM_006902.3
PSMD7	2e-07	2.54e-09	8.31	11.3722	2.25181	AK301996.1
PTGIS	0.00496	0.00132	3.54	-1.50896	1.91543	NM_000961.3
PTGS2	0.00147	0.000287	4.1	-0.046188	2.19247	BC013734.1
PTRF	0.00249	0.000557	3.86	-0.684125	1.53634	BC008849.1
RAB31	1.04e-08	3.67e-11	10	15.529	2.32935	AF234995.1
RAB34	2.03e-05	1.19e-06	6.04	5.31548	1.58539	NM_001144943.1
RARRES1	9.11e-06	4.1e-07	6.42	6.36428	2.64908	NM_002888.2
RASGEF1A	7.46e-06	3.15e-07	6.51	6.62391	1.99245	NM_145313.2
RASSF8	3.21e-05	2.14e-06	5.83	4.74098	1.57296	AY665468.1
RERG	0.000983	0.000173	4.28	0.442175	1.83991	NM_032918.1
RFTN1	1.03e-06	2.29e-08	7.47	9.21011	1.53049	NM_015150.1
RGS16	1.41e-06	3.57e-08	7.31	8.77164	2.03575	AK301261.1
S100A10	1.51e-05	8.1e-07	6.17	5.69538	1.74941	CR542162.1
S100A4	1.25e-05	6.26e-07	6.27	5.94843	1.50175	NM_002961.2
SAA1 /// SAA2 /// SAA2-SAA4	0.0124	0.00413	3.1	-2.58967	1.79922	X51443.1
SCRG1	0.00224	0.00049	3.9	-0.560569	2.35364	BX425220
SELE	0.000832	0.00014	4.35	0.646807	2.32547	NM_000450.2
SELL	0.00118	0.000217	4.2	0.223506	1.8997	NM_000655.3
SEMA3A	0.000504	7.47e-05	4.58	1.25993	1.67815	AK289954.1
SERPINB5	0.0426	0.0188	2.48	-3.9866	2.02038	NM_002639.4
SERPINE1	0.0016	0.000319	4.06	-0.148402	2.09847	AK298048.1
SERPINE2	3.48e-06	1.15e-07	6.88	7.61932	1.94034	AK295564.1
SERPINF1	0.000514	7.67e-05	4.57	1.23539	1.7552	CR625398.1
SERPING1	1.65e-06	4.37e-08	7.23	8.57126	1.84807	AY732486.1
SERPINH1	1.23e-07	1.32e-09	8.56	12.0186	2.17235	AK290124.1
SFRP2	0.0146	0.00506	3.02	-2.77826	2.25706	BC008666.1
SFRP4	6.04e-05	4.88e-06	5.54	3.92831	3.37498	DQ420628.1
SIRPA	1.48e-09	2.27e-12	11.3	18.2356	1.76723	NM_001040022.1
SKAP2	3.01e-06	9.5e-08	6.95	7.80655	1.55038	NM_003930.3
SLC19A3	0.00164	0.000331	4.04	-0.181658	1.6858	AF271633.1
SLC2A14 /// SLC2A3	1.69e-05	9.44e-07	6.12	5.54435	1.81749	AK126026.1
SLC6A14	0.0473	0.0214	2.43	-4.10491	1.59656	BC093712.1
SMOC2	0.00326	0.000783	3.73	-1.01049	1.75728	NM_022138.1
SMPX	0.0171	0.00611	2.95	-2.95444	1.75019	NM_014332.1
SNX10	1.27e-06	3.1e-08	7.36	8.91122	1.82123	BX648363.1
SOCS3	0.000513	7.66e-05	4.57	1.23626	1.91889	NM_003955.3
SPARC	3.13e-06	1e-07	6.93	7.75292	2.15153	J03040.1
SPOCK1	0.000638	0.000101	4.47	0.967323	2.29826	NM_004598.3
SPP1	4.72e-05	3.54e-06	5.65	4.244	3.54965	AK295491.1
SRPX2	0.000363	4.95e-05	4.72	1.6622	1.61389	NM_014467.2
SSBP3	0.000127	1.29e-05	5.2	2.97617	1.77027	AK289474.1
STC1	6.99e-06	2.89e-07	6.54	6.71051	1.92224	NM_015894.2
STON1	0.00196	0.000414	3.96	-0.398169	1.52514	AK023617.1
SULF1	5.06e-06	1.9e-07	6.69	7.12067	2.61125	BQ002566
SVIL	0.00043	6.09e-05	4.65	1.45885	1.93276	AF051851.1
SVIL /// SVILP1	0.00405	0.00102	3.63	-1.26798	1.58448	AK302694.1
SYNC	0.000899	0.000155	4.32	0.55138	1.64482	BC119700.1
TACR2	0.00585	0.00162	3.46	-1.70626	1.73321	AK291996.1
TBC1D1	1.64e-07	1.97e-09	8.41	11.6236	2.68212	BC050321.1
TENM3	0.00067	0.000107	4.45	0.907966	1.5731	BU623004
TGFBI	5.45e-05	4.29e-06	5.58	4.05569	1.74032	CF125206
TGM2	1.15e-06	2.69e-08	7.41	9.04912	1.75881	NM_004613.2
THBS1	1.72e-05	9.66e-07	6.11	5.52113	2.0119	NM_003246.2
THBS2	3.98e-05	2.8e-06	5.73	4.47462	3.09181	AI474336
THBS4	0.000309	4.03e-05	4.79	1.86287	3.23195	NM_003248.3
THY1	4.83e-07	8.16e-09	7.86	10.2246	2.31019	AF261093.1
TIMP1	7.53e-06	3.19e-07	6.51	6.61182	2.31279	NM_003254.2
TNC	0.00426	0.00109	3.61	-1.32856	1.82341	NM_002160.2
TNFRSF12A	5.19e-06	1.97e-07	6.68	7.08714	1.68895	AB035481.1
TNFSF13B	2.66e-05	1.67e-06	5.92	4.98064	1.58842	NM_006573.3
TPM2	0.00299	0.000701	3.77	-0.904998	1.83395	NM_001145822.1
TRAC /// TRAJ17 /// TRAV20 /// TRDV2	6.16e-05	5.02e-06	5.53	3.90052	2.03402	BC070364.1
TREM2	5.84e-05	4.7e-06	5.55	3.96695	1.64415	NM_018965.2
TRIM29	0.00754	0.00222	3.34	-2.00198	1.71138	NM_012101.3
TRPS1	4.42e-06	1.59e-07	6.76	7.29971	1.82738	BC125020.1
TSPAN4	1.8e-08	8.63e-11	9.67	14.6918	1.66344	NM_001025238.1
TUBB6	0.000123	1.23e-05	5.21	3.02596	1.77362	NM_032525.1
TWIST1	0.000589	9.11e-05	4.51	1.06738	2.02844	NM_000474.3
UCHL1	0.000172	1.89e-05	5.06	2.60095	2.29299	AI241904
VCAM1	2.26e-05	1.36e-06	5.99	5.1852	1.88764	CA436590
VCAN	5.65e-05	4.5e-06	5.57	4.00975	1.98308	NM_001126336.1
VGLL3	0.000314	4.11e-05	4.79	1.84308	1.65198	AI635277
WISP1	4.43e-06	1.59e-07	6.76	7.29602	1.81736	AI917494
ZAK	0.000601	9.33e-05	4.5	1.04452	2.00818	AK298634.1
