# Supplementary material for: Effects and prognostic values of miR-30c-5p target genes in gastric cancer via a comprehensive analysis using bioinformatics
Source: Sci Rep. 2021 Oct 18;11:20584. doi: 10.1038/s41598-021-00043-w (PMC8523699; doi:10.1038/s41598-021-00043-w)
Supplement: Supplementary file 5 — Supplementary Information 4. [file 41598_2021_43_MOESM5_ESM.xlsx]

## Sheet: Sheet1
KEGG	ADAM12			EDNRA			STC1			CPNE8
	NES	NOM p-val	FDR q-val	NES	NOM p-val	FDR q-val	NES	NOM p-val	FDR q-val	NES	NOM p-val	FDR q-val
KEGG_ECM_RECEPTOR_INTERACTION	2.35	0	0.001	2.54	0	0	2.56	0	0	2.15	0.002	0.003
KEGG_FOCAL_ADHESION	2.35	0	0	2.55	0	0	2.25	0	0	2.67	0.002	0.007
KEGG_JAK_STAT_SIGNALING_PATHWAY	2.26	0	0	2.77	0	0.001	2	0	0.02	1.79	0.018	0.04
KEGG_REGULATION_OF_ACTIN_CYTOSKELETON	2.14	0	0.001	2.36	0	0	1.82	0.002	0.035	1.92	0	0.023
KEGG_MAPK_SIGNALING_PATHWAY	1.89	0	0.012	2.52	0	0	1.92	0	0.025	1.82	0.006	0.037
KEGG_CELL_ADHESION_MOLECULES_CAMS	2.12	0	0.001	2.74	0	0	1.86	0.01	0.084	1.9	0.013	0.027
KEGG_TGF_BETA_SIGNALING_PATHWAY	2.13	0	0.001	2.35	0	0	1.74	0.013	0.051	1.58	0.049	0.114
KEGG_NOD_LIKE_RECEPTOR_SIGNALING_PATHWAY	2.24	0	0.001	1.93	0.006	0.008	1.97	0.011	0.017	1.42	0.12	0.196
KEGG_CYTOKINE_CYTOKINE_RECEPTOR_INTERACTION	2.49	0	0	2.36	0	0	2.19	0	0.001	1.99	0.004	0.014
KEGG_BLADDER_CANCER	2.21	0	0.001	1.71	0.012	0.033	1.81	0.004	0.033
KEGG_CHEMOKINE_SIGNALING_PATHWAY	2.25	0	0.001	2.11	0	0.002	1.66	0.032	0.076	1.8	0.025	0.04
KEGG_PANCREATIC_CANCER	2.25	0	0	1.92	0.004	0.008	1.42	0.1	0.191	1.41	0.094	0.192
KEGG_RENAL_CELL_CARCINOMA	2.19	0	0.001	2.17	0	0.001	1.82	0.004	0.039	1.73	0.017	0.058
KEGG_BASAL_CELL_CARCINOMA	1.54	0.054	0.082	2.25	0	0	1.4	0.11	0.195	1.52	0.069	0.143
KEGG_HEDGEHOG_SIGNALING_PATHWAY	1.92	0.002	0.009	2.33	0	0	1.74	0.006	0.05	1.82	0.012	0.036
KEGG_PATHWAYS_IN_CANCER	2.15	0	0.001	2.35	0	0	1.82	0.004	0.037	1.56	0.036	0.12
KEGG_GAP_JUNCTION	1.74	0.008	0.03	2.92	0	0	1.89	0	0.025	2.07	0	0.001
KEGG_LEUKOCYTE_TRANSENDOTHELIAL_MIGRATION	2.74	0	0.001	2.18	0.002	0.001	1.89	0.002	0.03	1.88	0.008	0.03
